# Supplementary material for: The cell cycle regulator PLK1 promotes murine melanoma progression by regulating the transcription factor BACH1
Source: PLoS Biol. 2025 Nov 24;23(11):e3003490. doi: 10.1371/journal.pbio.3003490 (PMC12643297; doi:10.1371/journal.pbio.3003490)
Supplement: S1 Table — (XLSX) [file pbio.3003490.s007.xlsx]

## Sheet: Gene
InputTerm	Symbol	Bands	Chromosome (GRCh38/hg38)	Strand (GRCh38/hg38)	Locations (GRCh38/hg38)	Contig (GRCh38/hg38)	Chromosome (GRCh37/hg19, NCBI Gene)	Strand (GRCh37/hg19, NCBI Gene)	Locations (GRCh37/hg19, NCBI Gene)	Chromosome (GRCh37/hg19, Ensembl)	Strand (GRCh37/hg19, Ensembl)	Locations (GRCh37/hg19, Ensembl)	log2FoldChange	padj	Contain BACH1 binding sites?
NALCN	NALCN	(HGNC,NCBI Gene||13q32.3-q33.1)(Ensembl||13q33.1)	13	Minus	(101053776:101417179)		13	Minus	(101706128:102068859)	13	Minus	(101706130:102068843)	2.74642	0.00948582	YES
ALDH1L2	ALDH1L2	(HGNC,NCBI Gene,Ensembl||12q23.3)	12	Minus	(105019784:105107643)		12	Minus	(105413568:105478236)	12	Minus	(105413568:105478355)	2.21311	0.00104558	YES
TNFSF18	TNFSF18	(HGNC,NCBI Gene,Ensembl||1q25.1)	01	Minus	(173039202:173050941)		1	Minus	(173008342:173020081)	1	Minus	(173009100:173020103)	2.19922	0.00779667	YES
SERPINE1	SERPINE1	(HGNC,NCBI Gene,Ensembl||7q22.1)	07	Plus	(101127104:101139247)		7	Plus	(100770385:100782528)	7	Plus	(100770370:100782547)	1.95827	0.00999901	YES
LOXL4	LOXL4	(HGNC,NCBI Gene,Ensembl||10q24.2)	10	Minus	(98247690:98268194)		10	Minus	(100007447:100027951)	10	Minus	(100007447:100028007)	1.92524	0.00738983	YES
IPCEF1	IPCEF1	(HGNC,NCBI Gene,Ensembl||6q25.2)	06	Minus	(154154496:154356803)		6	Minus	(154475631:154677937)	6	Minus	(154475631:154677926)	1.88114	0.00885008	YES
SLAMF7	SLAMF7	(HGNC,NCBI Gene,Ensembl||1q23.3)	01	Plus	(160739057:160754821)		1	Plus	(160708847:160724611)	1	Plus	(160709037:160724611)	1.842	0.00779667	YES
TVP23A	TVP23A	(HGNC,NCBI Gene,Ensembl||16p13.13)	16	Minus	(10757318:10818794)		16	Minus	(10854769:10912651)	16	Minus	(10854776:10912651)	1.70976	0.00987916	YES
SEMA3D	SEMA3D	(HGNC,NCBI Gene,Ensembl||7q21.11)	07	Minus	(84995553:85250243)		7	Minus	(84624869:84879559)	7	Minus	(84624869:84816171)	1.68802	0.00309002	No
ITGBL1	ITGBL1	(HGNC,NCBI Gene,Ensembl||13q33.1)	13	Plus	(101452593:101720856)		13	Plus	(102105026:102373206)	13	Plus	(102104966:102375456)	1.66048	0.000180257	YES
SLC2A9	SLC2A9	(HGNC,NCBI Gene,Ensembl||4p16.1)	04	Minus	(9771025:10054936)		4	Minus	(9827848:10041894)	4	Minus	(9772777:10056560)	1.45381	0.00987916	YES
IKZF1	IKZF1	(HGNC,NCBI Gene,Ensembl||7p12.2)	07	Plus	(50303455:50405101)		7	Plus	(50343660:50472799)	7	Plus	(50343720:50472799)	1.14639	3.37e-06	YES
TBC1D8B	TBC1D8B	(HGNC,NCBI Gene,Ensembl||Xq22.3)	0X	Plus	(106802673:106876150)		X	Plus	(106045903:106119380)	X	Plus	(106045910:106119375)	1.13076	0.00332866	No
CCL2	CCL2	(HGNC,NCBI Gene,Ensembl||17q12)	17	Plus	(34255274:34257208)		17	Plus	(32582304:32584222)	17	Plus	(32582304:32584222)	1.10932	0.00707991	No
NDST1	NDST1	(HGNC,NCBI Gene,Ensembl||5q33.1)	05	Plus	(150485818:150558211)		5	Plus	(149877341:149937773)	5	Plus	(149865381:149937773)	1.08941	0.00779667	YES
MFSD4A	MFSD4A	(HGNC,NCBI Gene,Ensembl||1q32.1)	01	Plus	(205568885:205602918)		1	Plus	(205538142:205572046)	1	Plus	(205538013:205572046)	1.07351	0.00779667	YES
PLA2G12A	PLA2G12A	(HGNC,NCBI Gene,Ensembl||4q25)	04	Minus	(109709989:109730070)		4	Minus	(110631145:110651226)	4	Minus	(110631145:110651233)	-1.14791	0.00332866	YES
PET100	PET100	(HGNC,NCBI Gene,Ensembl||19p13.2)	19	Plus	(7629788:7631956)		19	Plus	(7694679:7696842)	19	Plus	(7694623:7696842)	-1.1651	0.00707991	YES
STMN1	STMN1	(HGNC,NCBI Gene,Ensembl||1p36.11)	01	Minus	(25884179:25906991)		1	Minus	(26210670:26233371)	1	Minus	(26210672:26233482)	-1.29117	0.0011148	YES
P2RX5	P2RX5	(HGNC,NCBI Gene,Ensembl||17p13.2)	17	Minus	(3672199:3696240)		17	Minus	(3576521:3599449)	17	Minus	(3575493:3599698)	-1.3902	0.00738983	YES
SCX	SCX	(HGNC,NCBI Gene,Ensembl||8q24.3)	08	Plus	(144266453:144268481)		8	Plus	(145321356:145323384)				-1.81575	0.00738983	YES

## Sheet: GeneHencers
InputTerm	Symbol	GHIDs	GHtype	Score	Sources	TSSdistance	NumGenesAway	TFBSs	OtherGeneTargets	AnatomicalEntities	Chromosomehg38	Starthg38	Endhg38	Chromosomehg19	Starthg19	Endhg19
NALCN	NALCN	GH13J101416	Promoter/Enhancer	258.9735	ENCODE||EPDnew||Ensembl||RefSeq||CraniofacialAtlas	601	0	ZBTB26||ZNF600||ZIC2||ZNF341||ZSCAN5A||PRDM6||KLF16||ZBTB48||REST||POLR2A||EGR1||ZXDB||ZBTB8A||ZEB2||EGR2||PATZ1||ZBTB17||PRDM10||GFI1B||RAD21||EZH2||ZBTB20||ZFHX2||ZNF335||SCRT2	TMTC4||MK280144-154	A549||A673||B cells||B cells (PB)||CD14+ monocytes||CD14+ monocytes (PB)||CD4+ ab T cells||CD4+ ab memory T cells (PB)||CD8+ ab T cells (PB)||Common myeloid progenitor CD34+||DND-41||Erythroblasts (CB)||Effector memory CD8+ ab T cells (VB)||EPC (VB)||GM12878||H1-hESC||H9||HCT116||Skeletal muscle myoblasts||HUES48||HUES6||HUES64||Endothelial cells of umbilical vein||Endothelial cells of umbilical …	13	101415860	101417295	13	102068211	102069646
NALCN	NALCN	GH13J101415	Enhancer	250.669	RefSeq	1595	0	ZBTB26||ZNF600||ZIC2||ZNF585B||ZSCAN5A||KLF16||ZXDB||ZBTB8A||EGR2||PATZ1||ZBTB17||PRDM10||EZH2||ZBTB20||ZFHX2||ZNF335||SCRT2	TMTC4||MK280144-154		13	101415309	101415859	13	102067660	102068210
NALCN	NALCN	GH13J101425	Promoter	0.451111	EPDnew	-8642	1	SPI1	RF00994-293||ITGBL1		13	101425791	101425850	13	102078142	102078201
NALCN	NALCN	GH13J101407	Enhancer	6.221299	Ensembl	9778	0	CEBPB||EP300||MNT	TMTC4||MK280144-154	A549||Skeletal muscle myoblasts||PC-3||Mammary myoepithelial cells||HSMM myotube||Osteoblasts	13	101406802	101408000	13	102059153	102060351
NALCN	NALCN	GH13J101424	Enhancer	5.59818	RefSeq	-7426	1	BHLHE40	RF00994-293||ITGBL1		13	101424458	101424752	13	102076809	102077103
NALCN	NALCN	GH13J101405	Enhancer	0.414933	Ensembl	11878	0		TMTC4||MK280144-154	H1-hESC||H9||HUES48||HUES6||HUES64||UCSF-4||iPS-15b||iPS-20b||iPS DF 6.9	13	101405001	101405600	13	102057352	102057951
NALCN	NALCN	GH13J101397	Promoter/Enhancer	8.680331	ENCODE||Ensembl	18585	0	JUND||MAFK||POLR2A||EP300||FOS	TMTC4||ITGBL1||MK280144-154	Skeletal muscle myoblasts||Endothelial cells of umbilical vein (CB)||H1 mesenchymal stem cells||Mesenchymal stem cells (BM||VB)||SK-N-SH||Aorta||Astrocytes||Fibroblast of dermis||Fibroblast of foreskin||Foreskin keratinocytes||Osteoblasts||H1 trophoblast||Panc1||mesenchymal stem cell||astrocyte||fibroblast of lung||foreskin fibroblast||IMR-90||skeletal muscle myoblast	13	101397370	101399817	13	102049721	102052168
NALCN	NALCN	GH13J101384	Enhancer	0.3064328	Ensembl	32078	1		RNU1-24P||TMTC4||piR-35674-132||MK280144-154	A673||H1-hESC||H9||HUES48||HUES6||HUES64||H9 neural progenitor cells||UCSF-4||GM23338 bipolar neurons||Fibroblast of dermis||Fibroblast of foreskin||iPS-20b||H9 neuron cells||Osteoblasts	13	101385000	101385201	13	102037351	102037552
NALCN	NALCN	GH13J101381	Enhancer	12.82283	Ensembl	34578	1	NANOG	TMTC4||piR-35674-132||MK280144-154	A549||A673||H1-hESC||H9||Skeletal muscle myoblasts||HUES48||HUES6||HUES64||Endothelial cells of umbilical vein||H9 neural progenitor cells||SK-N-SH||Aorta||GM23338 bipolar neurons||Fibroblast of dermis||Fibroblast of foreskin||iPS-15b||iPS-20b||iPS DF 6.9||HSMM myotube||H9 neuron cells||Osteoblasts	13	101381801	101383400	13	102034152	102035751
NALCN	NALCN	GH13J101448	Promoter/Enhancer	8.668832	ENCODE||EPDnew||Ensembl||RefSeq||FANTOM5	-36024	2	CEBPB||JUND||MAX||DEK||EP300||PRDM1||CTCF||RAD21||RFX5||STAT3||TCF7L2||USF2||MAFK||MAFF||REST||ATF2||POLR2A||BHLHE40||CHD1||PATZ1||FOS||SMC3||USF1||SIN3A||SCRT2	lnc-PCCA-4||HMGB3P7||ITGBL1||FGF14	A549||A673||B cells||Common myeloid progenitor CD34+||EPC (VB)||H1-hESC||H9||Skeletal muscle myoblasts||Endothelial cells of umbilical vein||HepG2||M1 macrophage (CB)||Mesenchymal stem cells (BM||VB)||NHLF||H1 neural progenitor cells||PC-3||SK-N-SH||Adrenal gland (fetal)||Astrocytes||Fibroblast of dermis||Esophagus||Fibroblast of foreskin||Foreskin keratinocytes||Foreskin melanocytes||Heart (feta…	13	101448525	101457880	13	102100876	102110231
NALCN	NALCN	GH13J101343	Enhancer	0.1986076	Ensembl	73778	1	SPI1	TMTC4||HSALNG0098998||piR-35674-132||MK280144-154	A673||HUES6||HUES64||Endothelial cells of umbilical vein||NHLF||PC-3||Astrocytes||Fibroblast of dermis||hESC endodermal cells||Fibroblast of foreskin||Osteoblasts	13	101343201	101343601	13	101995552	101995952
NALCN	NALCN	GH13J101486	Enhancer	5.02871	Ensembl	-70022	2	CEBPB||RFX5||MAFF||MAFK	lnc-PCCA-4||ITGBL1||FGF14	Endothelial cells of umbilical vein||Endothelial cells of umbilical vein (CB)||HeLa-S3||PC-3||PC-9||Aorta||Fibroblast of foreskin||Keratinocytes||Left ventricle||Mammary myoepithelial cells||Osteoblasts	13	101486800	101487601	13	102139151	102139952
NALCN	NALCN	GH13J101341	Enhancer	0.1872683	Ensembl	75678	1	JUND||FOS	TMTC4||HSALNG0098998||piR-35674-132||MK280144-154	Skeletal muscle myoblasts||Endothelial cells of umbilical vein||NHLF||PC-3||SK-N-SH||Astrocytes||Fibroblast of dermis||Fibroblast of foreskin||HSMM myotube||Osteoblasts	13	101341201	101341800	13	101993552	101994151
NALCN	NALCN	GH13J101334	Enhancer	4.829035	Ensembl||RefSeq	82778	2		TMTC4||ITGBL1||HSALNG0098998||piR-35674-132	H1-hESC||H9||HUES48||HUES6||HUES64||H9 neural progenitor cells||UCSF-4||Brain (fetal)||iPS-20b||H9 neuron cells	13	101334001	101334800	13	101986352	101987151
NALCN	NALCN	GH13J101305	Enhancer	4.605988	ENCODE||Ensembl	108995	2	SP1||CEBPB||RXRA||JUND||POLR2A||EP300||NR2F2||FOS	TMTC4||HSALNG0098998||piR-35674-132	Skeletal muscle myoblasts||H1 mesenchymal stem cells||Mesenchymal stem cells (BM||VB)||SK-N-SH||Aorta||Astrocytes||Fibroblast of dermis||HSMM myotube||Osteoblasts||H1 trophoblast||mesenchymal stem cell||myotube||astrocyte||fibroblast of dermis||fibroblast of lung||foreskin fibroblast||IMR-90||skeletal muscle myoblast||trophoblast cell||pancreas	13	101305755	101310613	13	101958106	101962964
NALCN	NALCN	GH13J101520	Enhancer	6.32679	ENCODE||Ensembl||dbSUPER	-103968	2	JUND||MAFK||ATF2||CREB1||POLR2A||EP300||ATF7	RNU1-24P||lnc-PCCA-4||HMGB3P7||ITGBL1||FGF14	CD4+ ab T cells||CD4+ ab T cells (PB)||CD8+ ab T cells (PB)||Central memory CD4+ ab T cells (VB)||DND-41||Effector memory CD8+ ab T cells (VB)||EPC (VB)||Endothelial cells of umbilical vein (CB)||M1 macrophage (VB)||NHLF||T cells (PB)||Aorta||Fibroblast of foreskin||iPS DF 19.11||Osteoblasts||u87||fibroblast of lung||foreskin fibroblast||skeletal muscle myoblast||T-cell	13	101520202	101522091	13	102172553	102174442
NALCN	NALCN	GH13J101517	Enhancer	7.228745	Ensembl	-100522	2		RNU1-24P||lnc-PCCA-4||ITGBL1||FGF14	A673||DND-41||H1-hESC||HUES48||HUES6||HUES64||UCSF-4||iPS-15b||iPS-20b||iPS DF 6.9||HSMM myotube	13	101517401	101518000	13	102169752	102170351
NALCN	NALCN	GH13J101325	Enhancer	4.566322	Ensembl	91578	2	POLR2A	TMTC4||HSALNG0098998||piR-35674-132	HUES64||H9 neural progenitor cells||H1 neural progenitor cells||GM23338 bipolar neurons||Mammary myoepithelial cells||HSMM myotube||H9 neuron cells||Cortex neurosphere||Osteoblasts	13	101325401	101325800	13	101977752	101978151
NALCN	NALCN	GH13J101529	Enhancer	5.586834	ENCODE||Ensembl||dbSUPER	-112746	2	IKZF1||BHLHE40||RAD51||IKZF2||ZNF687||RELB	lnc-PCCA-4||HMGB3P7||ITGBL1||FGF14	Central memory CD4+ ab T cells (VB)||Erythroblasts (CB)||M2 macrophage (VB)||NHLF||Astrocytes||Fibroblast of dermis||Fibroblast of foreskin||HSMM myotube||Osteoblasts||u87||Panc1||fibroblast of lung||foreskin fibroblast||skeletal muscle myoblast	13	101529050	101530800	13	102181401	102183151
NALCN	NALCN	GH13J101304	Enhancer	4.425506	Ensembl	113509	2		TMTC4||HSALNG0098998||piR-35674-132	Skeletal muscle myoblasts||Mesenchymal stem cells (BM||VB)||NHLF||Fibroblast of dermis	13	101303402	101303938	13	101955753	101956289
NALCN	NALCN	GH13J101303	Enhancer	0.1363424	Ensembl	114078	2	MAFK	TMTC4||HSALNG0098998||piR-35674-132	Skeletal muscle myoblasts||Mesenchymal stem cells (BM||VB)||SK-N-SH||Osteoblasts	13	101303001	101303200	13	101955352	101955551
NALCN	NALCN	GH13J101246	Enhancer	0.09152488	Ensembl	170178	6		TMTC4||HSALNG0098623-123||piR-47162-049	CD4+ ab T cells (PB)||CD4+ ab T cells (VB)||CD8+ ab T cells (CB)||Central memory CD4+ ab T cells (VB)||Endothelial cells of umbilical vein (CB)	13	101246801	101247200	13	101899152	101899551
NALCN	NALCN	GH13J101287	Enhancer	0.1187933	Ensembl	130878	3		TMTC4||L13713-068||HSALNG0098998	H1-hESC||HUES64||H1 mesenchymal stem cells||H9 neural progenitor cells||hESC endodermal cells||iPS-15b||iPS-20b||H9 neuron cells||Cortex neurosphere	13	101286201	101286400	13	101938552	101938751
NALCN	NALCN	GH13J101286	Enhancer	0.1187933	FANTOM5	130431	3		TMTC4||L13713-068||HSALNG0098998	neuron	13	101286704	101286791	13	101939055	101939142
NALCN	NALCN	GH13J101049	Enhancer	0.04616741	RefSeq	367790	14	ZNF146	LOC124903202||piR-61240-091||CM034963-212||NALCN-AS1||TMTC4		13	101048789	101049988	13	101701141	101702340
NALCN	NALCN	GH13J101261	Enhancer	0.1053279	dbSUPER	154229	4	ZNF24||IKZF1||IKZF2||CTCF	AB372631-001||TMTC4||L13713-068	u87	13	101261789	101264110	13	101914140	101916461
NALCN	NALCN	GH13J101149	Enhancer	0.05882296	Ensembl	266678	10	CTCF||RAD21||SMC3||MAX||POLR2A||CEBPB	lnc-TMTC4-2||lnc-TMTC4-3||TMTC4	A673||B cells||Skeletal muscle myoblasts||Endothelial cells of umbilical vein (CB)||Mesenchymal stem cells (BM||VB)||NHLF||Astrocytes||Fibroblast of dermis||Fibroblast of foreskin||HSMM myotube||B cells (VB)||Osteoblasts	13	101149602	101151400	13	101801953	101803751
NALCN	NALCN	GH13J101046	Enhancer	0.04562744	Ensembl||RefSeq	370405	14		LOC124903202||piR-61240-091||CM034963-212||NALCN-AS1||TMTC4	H1-hESC||H9||HUES48||HUES6||HUES64||UCSF-4||hESC endodermal cells||iPS-15b	13	101046523	101047024	13	101698875	101699376
NALCN	NALCN	GH13J101039	Enhancer	0.04724735	Ensembl	377678	15		piR-61240-091||CM034963-212||NALCN-AS1||TMTC4||HSALNG0098993	H1-hESC||H9||HUES48||HUES6||HUES64||UCSF-4||iPS-15b||iPS-20b	13	101039201	101039800	13	101691553	101692152
NALCN	NALCN	GH13J101040	Enhancer	0.04724735	Ensembl	376878	15		piR-61240-091||CM034963-212||NALCN-AS1||TMTC4||HSALNG0098993	H1-hESC||H9||HUES48||HUES6||HUES64||iPS-15b||iPS-20b	13	101040201	101040400	13	101692553	101692752
NALCN	NALCN	GH13J101146	Enhancer	0.05659558	Ensembl	270878	10		lnc-TMTC4-2||lnc-TMTC4-3||TMTC4	A549||Endothelial cells of umbilical vein||HeLa-S3||PC-9||SK-N-SH||Fibroblast of foreskin||Osteoblasts	13	101146201	101146400	13	101798552	101798751
NALCN	NALCN	GH13J101279	Enhancer	0.1194008	dbSUPER	136762	3	MAFF||MAFK	TMTC4||L13713-068||HSALNG0098998	u87	13	101279771	101281063	13	101932122	101933414
NALCN	NALCN	GH13J101181	Enhancer	0.06429015	Ensembl	235778	9	ATF2	lnc-ITGBL1-4||lnc-TMTC4-3||TMTC4	Foreskin keratinocytes||Mammary epithelial cells	13	101181201	101181600	13	101833552	101833951
NALCN	NALCN	GH13J101138	Enhancer	0.05831673	Ensembl	278178	11		lnc-TMTC4-2||lnc-TMTC4-3||HSALNG0098995||TMTC4	H1-hESC||H9||HUES48||HUES6||HUES64||H1 mesenchymal stem cells||H9 neural progenitor cells||UCSF-4||GM23338 bipolar neurons||iPS-15b||iPS-20b||iPS DF 6.9||H9 neuron cells||Cortex neurosphere	13	101138401	101139600	13	101790752	101791951
NALCN	NALCN	GH13J101257	Enhancer	0.1021555	ENCODE||RefSeq||dbSUPER	158917	5	MLLT1||BCL11A||NR2C1||GABPA||TRIM22||EBF1||FOSL2||CBFB||MYC||JUND||CTCF||MAX||BHLHE40||POLR2A||NFE2||BATF||ZNF24||BMI1||RFX1||ZNF518A||BACH1||ATF2||NFE2L2||JUNB||PKNOX1||IKZF1||FOS||MTA2||NBN||DPF2||RAD21||IKZF2||RUNX3	AB372631-001||TMTC4||HSALNG0098623-123	u87||GM12878||HCT116||HeLa-S3||iPS DF 6.9||astrocyte||endothelial cell of umbilical vein||fibroblast of lung||foreskin fibroblast	13	101257566	101258958	13	101909917	101911309
NALCN	NALCN	GH13J101210	Enhancer	0.0767432	ENCODE||Ensembl	206278	6	CEBPB||JUND||EP300||STAT3||FOS	TMTC4||HSALNG0098623-123||piR-47162-049	EPC (VB)||Endothelial cells of umbilical vein (CB)||PC-9||SK-N-SH||HSMM myotube||HeLa-S3||endothelial cell of umbilical vein||mammary epithelial cell	13	101209602	101212199	13	101861953	101864550
NALCN	NALCN	GH13J101025	Enhancer	0.04353506	Ensembl	391278	16	MAFK||NR2F2	CM034963-212||NALCN-AS1||TMTC4||HSALNG0098993||piR-38351-144	HUES48||HUES6||HUES64||PC-3||PC-9||UCSF-4||GM23338 bipolar neurons||Heart (fetal)||H9 hepatocytes||iPS-15b||iPS-20b||Lung||H9 neuron cells	13	101025800	101026001	13	101678152	101678353
NALCN	NALCN	GH13J100941	Enhancer	0.0384391	Ensembl	475178	22	NR2F2	LINC00411||CM034963-212||NALCN-AS1||TMTC4||CM034963-213||RF00017-1490	A673||HUES48||HUES6||HUES64||H1 neural progenitor cells||Adrenal gland (fetal)||hESC endodermal cells||H9 neuron cells||Cortex neurosphere||Small intestine	13	100941801	100942200	13	101594055	101594454
NALCN	NALCN	GH13J101751	Enhancer	1.221701	ENCODE||Ensembl||RefSeq||FANTOM5	-334442	18	BRCA1||CEBPB||EP300||RFX5||STAT3||USF2||MAFF	piR-50444-130||RNU1-24P||HSALNG0099008||HMGB3P7||ITGBL1||FGF14||TPP2	Endothelial cells of umbilical vein (CB)||M0 macrophage (VB)||M1 macrophage (VB)||M2 macrophage (VB)||H1 mesenchymal stem cells||Astrocytes||GM23338 bipolar neurons||HeLa-S3||mesendoderm||trophoblast cell||placenta	13	101751002	101752240	13	102403352	102404590
NALCN	NALCN	GH13J100932	Enhancer	0.03641421	Ensembl	484878	22		CM034963-212||NALCN-AS1||TMTC4||CM034963-213||RF00017-1490	HUES48||HUES6||HUES64||H1 neural progenitor cells||UCSF-4||iPS-20b||Right ventricle	13	100932201	100932400	13	101584455	101584654
NALCN	NALCN	GH13J101018	Enhancer	0.04586368	ENCODE||Ensembl	398285	16		CM034963-212||NALCN-AS1||TMTC4||HSALNG0098993||piR-38351-144	H9 neural progenitor cells||H1 neural progenitor cells||Astrocytes||hESC endodermal cells||Keratinocytes||Mammary epithelial cells||Osteoblasts||Placenta||fibroblast of lung||placenta	13	101018389	101019399	13	101670741	101671751
NALCN	NALCN	GH13J101127	Enhancer	0.05720305	ENCODE	289244	11	CTCF||ZNF654||RAD21||SMC3||TRIM22||ZNF2||ZBTB17||MTA2	lnc-TMTC4-2||lnc-TMTC4-3||HSALNG0098995||TMTC4	T-cell||H1-hESC	13	101127870	101127999	13	101780221	101780350
NALCN	NALCN	GH13J101275	Enhancer	0.1110313	Ensembl	141678	4		AB372631-001||TMTC4||L13713-068	H1-hESC||H9||HUES48||HUES6||HUES64||UCSF-4||iPS-15b||iPS-20b	13	101275201	101275800	13	101927552	101928151
NALCN	NALCN	GH13J101251	Enhancer	0.09581088	dbSUPER	164150	6	ZNF140||RAD21	TMTC4||HSALNG0098623-123||piR-47162-049	u87	13	101251819	101254239	13	101904170	101906590
NALCN	NALCN	GH13J101009	Enhancer	0.04235388	Ensembl	406878	16		CM034963-212||NALCN-AS1||TMTC4||HSALNG0098993||piR-38351-144	H1-hESC||H9||HUES48||HUES6||HUES64||UCSF-4||iPS-15b||iPS-20b	13	101009801	101010800	13	101662153	101663152
NALCN	NALCN	GH13J101007	Enhancer	0.04235388	Ensembl	409678	16		CM034963-212||NALCN-AS1||TMTC4||HSALNG0098993||piR-38351-144	HUES48||HUES6||HUES64||iPS-15b||iPS-20b	13	101007401	101007600	13	101659753	101659952
NALCN	NALCN	GH13J101167	Enhancer	0.06317646	FANTOM5	249187	9		lnc-ITGBL1-4||lnc-TMTC4-3||TMTC4		13	101167834	101168149	13	101820185	101820500
NALCN	NALCN	GH13J101122	Enhancer	0.05524566	Ensembl	294278	11		lnc-TMTC4-2||lnc-TMTC4-3||HSALNG0098995||TMTC4	H9||HUES48||HUES6||HUES64||UCSF-4	13	101122801	101123000	13	101775152	101775351
NALCN	NALCN	GH13J100901	Enhancer	0.02794344	ENCODE	515317	22		CM034963-212||NALCN-AS1||TMTC4||CM034963-213||RF00017-1490	fibroblast of lung||IMR-90	13	100901787	100901936	13	101554041	101554190
NALCN	NALCN	GH13J101119	Enhancer	0.05612311	ENCODE||Ensembl	296224	11	ETS1||POU5F1||NANOG	lnc-TMTC4-2||lnc-TMTC4-3||HSALNG0098995||TMTC4	Common myeloid progenitor CD34+||H9||HUES48||HUES6||HUES64||H9 neural progenitor cells||UCSF-4||GM23338 bipolar neurons||iPS-15b||Cortex neurosphere||iPS DF 19.11||iPS DF 6.9||H1-hESC	13	101119709	101122200	13	101772060	101774551
NALCN	NALCN	GH13J101118	Enhancer	0.05612311	Ensembl	298278	11		lnc-TMTC4-2||lnc-TMTC4-3||HSALNG0098995||TMTC4	HUES48||HUES6||HUES64||UCSF-4||H9 neuron cells	13	101118601	101119200	13	101770952	101771551
NALCN	NALCN	GH13J101120	Enhancer	0.05612311	Ensembl	297678	11		lnc-TMTC4-2||lnc-TMTC4-3||HSALNG0098995||TMTC4	HUES48||HUES6||HUES64||H9 neural progenitor cells	13	101119401	101119600	13	101771752	101771951
NALCN	NALCN	GH13J101064	Enhancer	0.04687613	RefSeq	352135	13	ATF2	piR-32325-052||LOC124903202||NALCN-AS1||TMTC4		13	101064794	101065294	13	101717146	101717646
NALCN	NALCN	GH13J101065	Enhancer	0.04687613	RefSeq	351634	13	ATF2	piR-32325-052||LOC124903202||NALCN-AS1||TMTC4		13	101065295	101065795	13	101717647	101718147
NALCN	NALCN	GH13J101267	Enhancer	0.107724	ENCODE||Ensembl||dbSUPER	149153	4		AB372631-001||TMTC4||L13713-068	Skeletal muscle myoblasts||Mesenchymal stem cells (BM||VB)||PC-3||GM23338 bipolar neurons||Fibroblast of dermis||Fibroblast of foreskin||Mammary epithelial cells||HSMM myotube||Osteoblasts||u87||myotube||skeletal muscle myoblast	13	101267252	101268800	13	101919603	101921151
NALCN	NALCN	GH13J100986	Enhancer	0.03992401	Ensembl	429678	17	CTCF||RAD21||NR2F2	piR-39099-092||CM034963-212||NALCN-AS1||TMTC4||piR-38351-144	A673||H1-hESC||H9||HUES48||HUES6||HUES64||UCSF-4||GM23338 bipolar neurons||iPS-15b||iPS-20b||H9 neuron cells||Cortex neurosphere	13	100986601	100988400	13	101638953	101640752
NALCN	NALCN	GH13J100887	Enhancer	0.02571606	ENCODE||Ensembl	529271	22	SP1||RAD51||TOE1||NFE2L2||CEBPB||NR2F2	CM034963-212||NALCN-AS1||TMTC4||CM034963-213||RF00017-1490	A549||Common myeloid progenitor CD34+||Skeletal muscle myoblasts||Endothelial cells of umbilical vein||Endothelial cells of umbilical vein (CB)||H1 mesenchymal stem cells||NHLF||H9 neural progenitor cells||SK-N-SH||Adrenal gland (fetal)||Astrocytes||GM23338 bipolar neurons||Fibroblast of dermis||Fibroblast of foreskin||Heart (fetal)||Left ventricle||HSMM myotube||H9 neuron cells||Cortex neurosphe…	13	100887059	100888756	13	101539313	101541010
NALCN	NALCN	GH13J100890	Enhancer	0.02571606	Ensembl	526578	22		CM034963-212||NALCN-AS1||TMTC4||CM034963-213||RF00017-1490	H1-hESC||HUES48||HUES6||H9 neural progenitor cells||UCSF-4||Fibroblast of foreskin||Cortex neurosphere	13	100890401	100890800	13	101542655	101543054
NALCN	NALCN	GH13J101057	Enhancer	0.0481923	Ensembl	358978	14	GATA2	LOC124903202||piR-61240-091||CM034963-212||NALCN-AS1||TMTC4	CD4+ ab memory T cells (PB)||HUES48||HUES6||HUES64||UCSF-4||iPS-15b||iPS-20b||Mammary myoepithelial cells||Cortex neurosphere||H1 trophoblast	13	101058001	101058400	13	101710353	101710752
NALCN	NALCN	GH13J101114	Enhancer	4.522241	ENCODE||Ensembl	301278	11	CTCF||YY1||RAD21||NANOG||CEBPB	lnc-TMTC4-2||lnc-TMTC4-3||HSALNG0098995||TMTC4	A673||H1-hESC||HUES48||HUES64||hESC endodermal cells||iPS-20b||iPS DF 19.11||mesendoderm||iPS DF 6.9||H9	13	101114002	101117799	13	101766353	101770150
NALCN	NALCN	GH13J100708	Promoter	0.02558107	EPDnew||Ensembl	709071	32	MAFF||MAFK||EGR2||ZFHX2	CM034963-212||NALCN-AS1||TMTC4||MN309174-094	Astrocytes	13	100707835	100708380	13	101360089	101360634
NALCN	NALCN	GH13J100881	Enhancer	0.02936086	RefSeq	535737	22		CM034963-212||NALCN-AS1||TMTC4||CM034963-213||RF00017-1490		13	100881295	100881589	13	101533549	101533843
NALCN	NALCN	GH13J101053	Enhancer	0.04633616	Ensembl	363478	14	NR2F2	LOC124903202||piR-61240-091||CM034963-212||NALCN-AS1||TMTC4	H9 neural progenitor cells||H9 neuron cells	13	101053601	101053800	13	101705953	101706152
NALCN	NALCN	GH13J100698	Enhancer	0.02362368	Ensembl||RefSeq	718533	34	MNT||FOXK2	piR-45012-152||HSALNG0078466-154||TMTC4||ENSG00000289594	HUES6||HepG2||MCF-7||H9 neural progenitor cells||iPS DF 19.11||iPS DF 6.9	13	100698292	100699000	13	101350546	101351254
NALCN	NALCN	GH13J100980	Enhancer	0.03773039	Ensembl	436778	17		piR-39099-092||CM034963-212||NALCN-AS1||TMTC4||piR-38351-144	H1-hESC||HUES48||HUES64||H1 mesenchymal stem cells||UCSF-4||iPS-20b||Lung (fetal)||Cortex neurosphere	13	100980201	100980600	13	101632553	101632952
NALCN	NALCN	GH13J100875	Enhancer	0.02767345	ENCODE||Ensembl	541152	22	JUND||BCL11A||FEZF1||BATF||IKZF1||ZNF362||JUNB||BHLHE40||ZBED1||MEIS2||PKNOX1||ZNF366||ZNF692||POLR2A||IKZF2||FOS||CREM||EED||RELB||RUNX3	CM034963-212||NALCN-AS1||TMTC4||CM034963-213||RF00017-1490	EPC (VB)||Skeletal muscle myoblasts||Endothelial cells of umbilical vein||M1 macrophage (VB)||H1 mesenchymal stem cells||Mesenchymal stem cells (BM||VB)||Astrocytes||Fibroblast of dermis||Fibroblast of foreskin||Foreskin keratinocytes||Foreskin melanocytes||Osteoblasts||mesenchymal stem cell||astrocyte||endothelial cell of umbilical vein||fibroblast of dermis||fibroblast of lung||foreskin fibrobl…	13	100875202	100876851	13	101527456	101529105
NALCN	NALCN	GH13J100695	Enhancer	0.02463612	ENCODE||Ensembl	722127	35	CTCF||YY1||FOSL2||RAD21||ZBTB48||XRCC5||ZNF335	piR-45012-152||TMTC4||ENSG00000289594||piR-61945-130	A549||Common myeloid progenitor CD34+||HUES48||HUES6||HUES64||PC-3||GM23338 bipolar neurons||Foreskin melanocytes||Heart (fetal)||iPS-20b||Lung (fetal)||HCT116||astrocyte||H1-hESC||adrenal gland	13	100694787	100695316	13	101347041	101347570
NALCN	NALCN	GH13J100853	Enhancer	0.02537858	Ensembl	562878	22	SP1	CM034963-212||NALCN-AS1||TMTC4||CM034963-213||PCCA||RF00017-1490	H1-hESC||HUES48||HUES6||HUES64||UCSF-4||Heart (fetal)||iPS-20b||iPS DF 6.9||Cortex neurosphere	13	100853801	100854800	13	101506055	101507054
NALCN	NALCN	GH13J100838	Enhancer	0.02615479	Ensembl	578578	23		CM034963-212||NALCN-AS1||TMTC4||RF00017-1490||piR-38562-038	HUES48||HUES64||SK-N-SH||UCSF-4||GM23338 bipolar neurons||H9 neuron cells||Cortex neurosphere	13	100838401	100838800	13	101490655	101491054
NALCN	NALCN	GH13J100823	Enhancer	0.0250411	Ensembl	593678	23		CM034963-212||NALCN-AS1||TMTC4||RF00017-1490||piR-38562-038	HUES48||HUES6||HUES64||UCSF-4||GM23338 bipolar neurons||hESC endodermal cells||iPS-15b||iPS-20b||H9 neuron cells||Cortex neurosphere	13	100823201	100823800	13	101475455	101476054
NALCN	NALCN	GH13J100824	Enhancer	0.0250411	FANTOM5	592237	23		CM034963-212||NALCN-AS1||TMTC4||RF00017-1490||piR-38562-038		13	100824849	100825035	13	101477103	101477289
NALCN	NALCN	GH13J100818	Enhancer	0.02568231	Ensembl	598278	23		CM034963-212||NALCN-AS1||TMTC4||RF00017-1490||piR-38562-038	H9 neural progenitor cells||Foreskin keratinocytes||Foreskin melanocytes||Large intestine (fetal)||Mammary myoepithelial cells||H9 neuron cells||Cortex neurosphere||Stomach (fetal)	13	100818801	100819000	13	101471055	101471254
NALCN	NALCN	GH13J100815	Enhancer	0.02696474	ENCODE||Ensembl	601478	23		CM034963-212||NALCN-AS1||TMTC4||RF00017-1490||piR-38562-038	H1-hESC||hESC endodermal cells||Esophagus||Foreskin keratinocytes||iPS DF 19.11||Stomach (fetal)||mesendoderm||iPS DF 6.9||stomach	13	100814802	100816599	13	101467056	101468853
NALCN	NALCN	GH13J100812	Enhancer	0.02696474	Ensembl	604678	23		CM034963-212||NALCN-AS1||TMTC4||RF00017-1490||piR-38562-038	HUES48||H9 neural progenitor cells||H9 neuron cells||Cortex neurosphere	13	100812401	100812600	13	101464655	101464854
NALCN	NALCN	GH13J100816	Enhancer	0.02696474	Ensembl	603478	23		CM034963-212||NALCN-AS1||TMTC4||RF00017-1490||piR-38562-038	A673||H9 neural progenitor cells||H1 neural progenitor cells||GM23338 bipolar neurons||Esophagus||Left ventricle||Lung||Mammary myoepithelial cells||H9 neuron cells||Right ventricle||Stomach (fetal)	13	100813401	100814000	13	101465655	101466254
NALCN	NALCN	GH13J100813	Enhancer	0.02696474	FANTOM5	603898	23		CM034963-212||NALCN-AS1||TMTC4||RF00017-1490||piR-38562-038	astrocyte	13	100813164	100813397	13	101465418	101465651
NALCN	NALCN	GH13J100808	Enhancer	0.02544608	ENCODE	608637	23	FOXA2||SMAD4||TEAD3||RARA||BCL6||CREM||SOX5||HMG20A||GATAD1||NR2F6||TFAP4||ARID3A||SOX13||NFIL3||ZNF644||NCOR1||GATAD2A||ZKSCAN8||FOXA3||TEAD1	CM034963-212||NALCN-AS1||TMTC4||RF00017-1490||piR-38562-038	HepG2||neural stem progenitor cell	13	100808467	100808616	13	101460721	101460870
NALCN	NALCN	GH13J100809	Enhancer	0.02544608	Ensembl	607879	23	GATAD1||ATF2||ATF7	CM034963-212||NALCN-AS1||TMTC4||PCCA||RF00017-1490||piR-38562-038	H1-hESC||HUES48||HUES6||HUES64||HepG2||H9 neural progenitor cells||H1 neural progenitor cells||iPS-20b||H9 neuron cells||Cortex neurosphere||Small intestine (fetal)||Stomach (fetal)	13	100808800	100809800	13	101461054	101462054
NALCN	NALCN	GH13J100811	Enhancer	0.02544608	Ensembl	605478	23	ZNF547	CM034963-212||NALCN-AS1||TMTC4||PCCA||RF00017-1490||piR-38562-038	H1-hESC||HUES48||HUES6||HUES64||H9 neural progenitor cells||H1 neural progenitor cells||GM23338 bipolar neurons||iPS-20b||H9 neuron cells||Cortex neurosphere	13	100811201	100812200	13	101463455	101464454
NALCN	NALCN	GH13J100801	Enhancer	0.02524359	Ensembl	615978	23		CM034963-212||NALCN-AS1||TMTC4||PCCA||RF00017-1490||piR-38562-038	H1-hESC||H9||HUES64||MCF-7||H1 neural progenitor cells||iPS-20b||iPS DF 6.9||H1 trophoblast	13	100801001	100801400	13	101453255	101453654
NALCN	NALCN	GH13J100796	Enhancer	0.02331994	ENCODE	620517	23	SP1	CM034963-212||NALCN-AS1||TMTC4||RF00017-1490||piR-38562-038	trophoblast cell||placenta	13	100796587	100796736	13	101448841	101448990
NALCN	NALCN	GH13J100789	Enhancer	0.02774095	ENCODE||Ensembl	627478	24	SOX5||JUNB||CREM||SOX13||RUNX3||ETV6||FOXA3||SCRT2	MN309174-095||CM034963-212||NALCN-AS1||TMTC4||piR-38562-038	A673||Common myeloid progenitor CD34+||Endothelial cells of umbilical vein (CB)||MM.1S||H9 neural progenitor cells||UCSF-4||Astrocytes||hESC endodermal cells||Foreskin melanocytes||Lung||H9 neuron cells||Stomach (fetal)||foreskin melanocyte||stomach	13	100789001	100790400	13	101441255	101442654
NALCN	NALCN	GH13J100774	Enhancer	0.02601979	Ensembl	642878	25		MN309174-095||CM034963-212||NALCN-AS1||TMTC4||piR-35568-003	H1-hESC||H1 neural progenitor cells||Esophagus||Foreskin keratinocytes||iPS-20b||iPS DF 19.11||Mammary epithelial cells||H1 trophoblast	13	100773802	100774799	13	101426056	101427053
NALCN	NALCN	GH13J100738	Enhancer	0.02352243	RefSeq	678655	30		ARF4P3||CM034963-212||NALCN-AS1||TMTC4||GGACT		13	100738201	100738846	13	101390455	101391100
NALCN	NALCN	GH13J100724	Enhancer	0.02331994	ENCODE	692397	30	ZNF217||SMARCE1||DPF2||ZNF24	ARF4P3||CM034963-212||NALCN-AS1||TMTC4	pancreas||stomach	13	100724707	100724856	13	101376961	101377110
ALDH1L2	ALDH1L2	GH12J105106	Promoter/Enhancer	250.669	ENCODE||EPDnew||Ensembl||RefSeq||CraniofacialAtlas	-1464	0	KLF6||SP1||MGA||ZBTB26||SIX5||PRDM1||POLR2A||HCFC1||ZNF184||BRCA1||DNMT3B||UBTF||PML||MYC||BCLAF1||ZNF580||MAZ||CEBPB||ZNF207||MLLT1||ELK1||ZNF592||CTCF||CHD1||ZBTB10||ZNF600||BCL11A||MAX||YY1||TBP||IKZF1||MBD2||HES1||KLF11||CHD2||NR2C1||MXD4||SMAD5||IRF2||FEZF1||MNT||ETS1||BHLHE40||ELF1||SIN3A||RAD51||ZNF217||ZBTB7B||ZIC2||ZNF610||ZNF639||HOMEZ||ZNF511||KLF7||THAP11||GABPA||REST||IRF4||TAF9B||RC…	lnc-WASHC4-1||WASHC4||C12orf75-AS1||MN309596||C12orf75||APPL2||LOC414300	GM12878||HCT116||HeLa-S3||HepG2||K562||MCF-7||Panc1||mesenchymal stem cell||mesendoderm||myotube||iPS DF 19.11||astrocyte||B cell||CD14-positive monocyte||common myeloid progenitor, CD34-positive||endothelial cell of umbilical vein||fibroblast of dermis||fibroblast of lung||foreskin fibroblast||foreskin melanocyte||IMR-90||keratinocyte||mammary epithelial cell||natural killer cell||T-cell||tropho…	12	105106532	105111681	12	105500310	105505459
ALDH1L2	ALDH1L2	GH12J105100	Enhancer	6.157996	Ensembl	7342	3	HDAC2||JUND||ZNF654||HES1||RAD21||FOSL2||ZFP91||SPI1||CTCF||ZNF362||TEAD4||NR2F6||SP7||TFAP4||HDAC1||MEIS2||MLLT1||ZNF366||KDM1A||ATF3||ZNF512||ZNF24||ZNF692||FOS||NR2F1	lnc-WASHC4-1||NOPCHAP1||WASHC4||C12orf75-AS1||HSALNG0093682||APPL2||LOC414300	A673||EPC (VB)||HeLa-S3||M0 macrophage (CB)||M0 macrophage (VB)||M1 macrophage (CB)||M1 macrophage (VB)||M2 macrophage (CB)||M2 macrophage (VB)||Mesenchymal stem cells (BM||VB)||NHLF||PC-3||Astrocytes||Fibroblast of dermis||Fibroblast of foreskin||Foreskin melanocytes||Keratinocytes||CD14+CD16- monocytes (CB)||CD14+CD16- monocytes (VB)||Osteoblasts	12	105099201	105101400	12	105492979	105495178
ALDH1L2	ALDH1L2	GH12J105090	Enhancer	0.3771689	ENCODE||Ensembl	17342	4	POLR2A||NR2C1||YY1||PKNOX1||EP400||MNT||EGR2	NOPCHAP1||WASHC4||C12orf75||HSALNG0093682||APPL2||HQ292168	A673||H1-hESC||HUES6||M2 macrophage (VB)||iPS-20b||iPS DF 19.11||iPS DF 6.9||H9	12	105089602	105090999	12	105483380	105484777
ALDH1L2	ALDH1L2	GH12J105091	Enhancer	0.3771689	ENCODE||RefSeq||FANTOM5	15346	4	POLR2A||YY1||TAL1||PKNOX1||TAF1||CHD1||SP1||GATA2||CREB1||TBP||ZBTB17||CBFA2T3	NOPCHAP1||WASHC4||C12orf75||HSALNG0093682||APPL2||HQ292168	corneal epithelial cell||keratinocyte||MCF-7||mesendoderm||iPS DF 19.11||iPS DF 6.9||foreskin melanocyte||mammary epithelial cell||H1-hESC||H9||placenta	12	105091407	105093186	12	105485185	105486964
ALDH1L2	ALDH1L2	GH12J105078	Enhancer	0.3248256	Ensembl||RefSeq	28620	5	CEBPG||SCRT1||CEBPB||SCRT2	RF00017-1245||NOPCHAP1||WASHC4||HQ292168	HUES48||HUES6||HUES64||H1 neural progenitor cells||UCSF-4	12	105078801	105079245	12	105472579	105473023
ALDH1L2	ALDH1L2	GH12J105082	Promoter/Enhancer	253.9107	ENCODE||EPDnew||Ensembl||RefSeq||CraniofacialAtlas||FANTOM5	23644	5	ZBTB26||UBTF||MYC||CEBPG||POLR2A||MAX||SMAD5||MNT||KLF16||CBX1||ZNF2||ZBTB33||NRF1||ZNF384||EP400||TAF7||HNRNPL||TAF1||ATF4||TFAP4||CEBPB||ZFX||ZNF561||CREM||L3MBTL2||KLF10||TBP||ATF3||CTBP1||RNF2||TFDP1||ZNF740||ATF7||USF1||ZBTB20||ZNF335||RBFOX2	RF00017-1245||NOPCHAP1||WASHC4||C12orf75||HQ292168	preadipocyte||H1-hESC||H9||H1 neural progenitor cells||iPS DF 19.11||CD14+CD16- monocytes (VB)||B cells (VB)||Neutrophils (VB)||K562||mesenchymal stem cell||mesendoderm||myotube||astrocyte||B cell||fibroblast of dermis||fibroblast of lung||foreskin fibroblast||foreskin melanocyte||IMR-90||keratinocyte||mammary epithelial cell||female gonad||muscle of leg||muscle of trunk||pancreas||placenta||psoa…	12	105082971	105085026	12	105476749	105478804
ALDH1L2	ALDH1L2	GH12J105053	Enhancer	0.2395778	ENCODE||Ensembl	54342	8	PRDM1||SP1||CTCF||ZNF444||ATF3||ZNF654||YY1||ZNF592||RAD21||ZNF610||RFX5||FOXA2||REST||IRF4||SMC3||CUX1||TRIM22||RXRA||SMARCA5||ZBTB33||JUND||ZFP37||HNF4A||RB1||FOXA1||SP7||MAX||ARID3A||XRCC5||ZNF660||ZBTB17||BMI1||BHLHE40||GFI1B||EGR1	NOPCHAP1||WASHC4||piR-47150||HSALNG0093681||C12orf75||LOC124903005	Central memory CD4+ ab T cells (VB)||M0 macrophage (VB)||M1 macrophage (CB)||M1 macrophage (VB)||M2 macrophage (VB)||CD14+CD16- monocytes (CB)||CD14+CD16- monocytes (VB)||Neutrophils (VB)||GM12878||Panc1||iPS DF 6.9||B cell||natural killer cell||T-cell||H1-hESC||pancreas||thymus	12	105052802	105053800	12	105446580	105447578
ALDH1L2	ALDH1L2	GH12J105061	Enhancer	11.20351	Ensembl||RefSeq	46546	8	JUND||ZNF384||MAFG||ATF3||FOS||SOX6||ZSCAN5C	NOPCHAP1||WASHC4||piR-47150||HSALNG0093681||C12orf75||LOC124903005	M0 macrophage (VB)||M1 macrophage (VB)||Foreskin keratinocytes||CD14+CD16- monocytes (CB)||CD14+CD16- monocytes (VB)	12	105060497	105061696	12	105454275	105455474
ALDH1L2	ALDH1L2	GH12J105056	Enhancer	11.20351	Ensembl	49942	8	ZNF580||CEBPB||ZNF146||JUND||NFE2||BATF||JUNB||HLF||ATF3||FOS||IKZF2	NOPCHAP1||WASHC4||piR-47150||HSALNG0093681||C12orf75||LOC124903005	M0 macrophage (VB)||M1 macrophage (CB)||M1 macrophage (VB)||M2 macrophage (CB)||M2 macrophage (VB)||CD14+CD16- monocytes (CB)||CD14+CD16- monocytes (VB)	12	105057001	105058400	12	105450779	105452178
ALDH1L2	ALDH1L2	GH12J105065	Enhancer	0.2733259	Ensembl	42742	8	ZNF10||ZIC2||ZNF664||ZBTB17||ZSCAN5C||ZNF335	NOPCHAP1||WASHC4||piR-47150||LOC124903005	HUES6||HUES64||H1 neural progenitor cells||hESC endodermal cells||Heart (fetal)||H9 hepatocytes||iPS DF 19.11||Lung (fetal)	12	105064801	105065000	12	105458579	105458778
ALDH1L2	ALDH1L2	GH12J105064	Enhancer	0.2733259	Ensembl	43542	8	ZNF362||ATF4	NOPCHAP1||WASHC4||piR-47150||LOC124903005	Skeletal muscle myoblasts||NHLF||Osteoblasts	12	105064001	105064200	12	105457779	105457978
ALDH1L2	ALDH1L2	GH12J105048	Enhancer	0.2315795	Ensembl	59142	8	SPI1	NOPCHAP1||SLC41A2||WASHC4||piR-47150||HSALNG0093681||LOC124903005	M1 macrophage (VB)	12	105048401	105048600	12	105442179	105442378
ALDH1L2	ALDH1L2	GH12J105051	Enhancer	0.2315795	Ensembl	56142	8	NR2F6||NR2F1	NOPCHAP1||WASHC4||piR-47150||HSALNG0093681||LOC124903005||APPL2	B cells (PB)||Common myeloid progenitor CD34+||HUES6||H9 neural progenitor cells||Adrenal gland (fetal)||H9 neuron cells||Cortex neurosphere	12	105051401	105051600	12	105445179	105445378
ALDH1L2	ALDH1L2	GH12J105047	Enhancer	0.2151442	Ensembl	60242	8	USF1	NOPCHAP1||WASHC4||piR-47150||HSALNG0093681||LOC124903005	M1 macrophage (VB)	12	105047201	105047600	12	105440979	105441378
ALDH1L2	ALDH1L2	GH12J105036	Enhancer	11.70951	ENCODE||Ensembl||RefSeq	69869	8	JUND||BATF||TCF7||JUNB||ZSCAN4	CHST11||NOPCHAP1||SLC41A2||WASHC4||piR-47150||HSALNG0093681||LOC124903005||APPL2	CD4+ ab T cells||CD4+ ab memory T cells (PB)||Effector memory CD8+ ab T cells (VB)||Endothelial cells of umbilical vein (CB)||H1 mesenchymal stem cells||T cells (PB)||T helper 17 cells||Foreskin keratinocytes||B cells (VB)||Neutrophils (VB)||Sigmoid colon||HeLa-S3||T-cell	12	105036748	105038799	12	105430526	105432577
ALDH1L2	ALDH1L2	GH12J105039	Enhancer	11.70951	Ensembl	68042	8		CHST11||NOPCHAP1||SLC41A2||WASHC4||piR-47150||HSALNG0093681||LOC124903005	Central memory CD4+ ab T cells (VB)||M0 macrophage (VB)||M1 macrophage (CB)||M1 macrophage (VB)	12	105039401	105039800	12	105433179	105433578
ALDH1L2	ALDH1L2	GH12J105041	Enhancer	11.70951	Ensembl	66342	8	EP300	CHST11||NOPCHAP1||SLC41A2||WASHC4||piR-47150||HSALNG0093681||LOC124903005	A673||H9 neural progenitor cells||Mammary myoepithelial cells||H9 neuron cells||Cortex neurosphere||Stomach (fetal)	12	105041201	105041400	12	105434979	105435178
ALDH1L2	ALDH1L2	GH12J105203	Enhancer	0.1578399	ENCODE||Ensembl||dbSUPER	-97845	6	REST||EHMT2||NFE2L2	WASHC4||C12orf75||HSALNG0093693||APPL2||lnc-ALDH1L2-3	PC-3||T helper 17 cells||Adrenal gland (fetal)||Aorta||Astrocytes||Fibroblast of dermis||Fibroblast of foreskin||Foreskin keratinocytes||Foreskin melanocytes||Osteoblasts||Sigmoid colon||NHDF-Ad||astrocyte||fibroblast of dermis||fibroblast of lung||foreskin fibroblast||foreskin melanocyte||IMR-90||adrenal gland||pancreas	12	105203953	105207022	12	105597731	105600800
ALDH1L2	ALDH1L2	GH12J105198	Enhancer	0.1608097	ENCODE||Ensembl||RefSeq||dbSUPER	-91760	6	ZNF652||TFAP4||EGR2||FOS||ZFHX2	WASHC4||C12orf75||HSALNG0093693||APPL2||lnc-ALDH1L2-3	B cells||Skeletal muscle myoblasts||HepG2||K562||MCF-7||Natural killer cells (PB)||PC-3||Astrocytes||GM23338 bipolar neurons||Fibroblast of dermis||Kidney (fetal)||Mammary epithelial cells||Osteoblasts||Placenta||fibroblast of lung||foreskin fibroblast||foreskin melanocyte||IMR-90||adrenal gland	12	105198114	105200691	12	105591892	105594469
ALDH1L2	ALDH1L2	GH12J105031	Enhancer	0.1872683	Ensembl	76580	8	MLLT1||ELF1||MTA3||ATF2||JUNB||ZNF217||ARID3A||IKZF1||SPI1||MTA2||RELB||RUNX3||ETV6	NOPCHAP1||SLC41A2||WASHC4||piR-47150||HSALNG0093681||LOC124903005	CD14+ monocytes||CD14+ monocytes (PB)||Common myeloid progenitor CD34+||Central memory CD4+ ab T cells (VB)||M0 macrophage (VB)||M1 macrophage (CB)||M1 macrophage (VB)||M2 macrophage (CB)||M2 macrophage (VB)||MM.1S||H1 mesenchymal stem cells||CD14+CD16- monocytes (CB)||CD14+CD16- monocytes (VB)||B cells (VB)||Sigmoid colon	12	105030201	105031924	12	105423979	105425702
ALDH1L2	ALDH1L2	GH12J105032	Promoter	0.1872683	Ensembl	75668	8		NOPCHAP1||SLC41A2||WASHC4||piR-47150||HSALNG0093681||LOC124903005	CD14+ monocytes||CD14+ monocytes (PB)||Common myeloid progenitor CD34+||Central memory CD4+ ab T cells (VB)||M0 macrophage (VB)||M1 macrophage (CB)||M1 macrophage (VB)||M2 macrophage (CB)||M2 macrophage (VB)||MM.1S||H1 mesenchymal stem cells||CD14+CD16- monocytes (CB)||CD14+CD16- monocytes (VB)||B cells (VB)||Sigmoid colon	12	105031925	105032025	12	105425703	105425803
ALDH1L2	ALDH1L2	GH12J105024	Enhancer	0.1777176	ENCODE||Ensembl	82247	9	PRDM1||SP1||YY1||FOXA2||RXRA||PRDM6||JUND||HNF4A||RAD21||REST||NR2F2||ZSCAN5C	NOPCHAP1||SLC41A2||WASHC4||piR-47150||HSALNG0093681||HSALNG0093678	Adrenal gland (fetal)||Aorta||GM23338 bipolar neurons||hESC endodermal cells||Left ventricle||Ovary||Right atrium||Stomach (fetal)||H1 trophoblast||trophoblast cell||female gonad||pancreas||stomach	12	105024151	105026641	12	105417929	105420419
ALDH1L2	ALDH1L2	GH12J105021	Enhancer	0.1696855	ENCODE||Ensembl	86579	9	ZNF444	NOPCHAP1||SLC41A2||WASHC4||piR-47150||HSALNG0093681||HSALNG0093678	Keratinocytes||Lung||Pancreas||Placenta||Stomach||H1 trophoblast||trophoblast cell||stomach	12	105020601	105021527	12	105414379	105415305
ALDH1L2	ALDH1L2	GH12J105020	Enhancer	0.1696855	ENCODE	87385	9	ZNF444	NOPCHAP1||SLC41A2||WASHC4||piR-47150||HSALNG0093681||HSALNG0093678	placenta||stomach	12	105020186	105020329	12	105413964	105414107
ALDH1L2	ALDH1L2	GH12J105195	Promoter	0.1696855	Ensembl	-87690	5	SP1||YY1||CEBPA||RXRA||JUND||HNF4A||RAD21||MAX	C12orf75||HSALNG0093693||piR-61240-079||APPL2	GM23338 bipolar neurons	12	105195266	105195399	12	105589044	105589177
ALDH1L2	ALDH1L2	GH12J105218	Enhancer	0.1363424	ENCODE||dbSUPER	-113913	9	NFIC||ZNF10||PRDM10||SPI1||SCRT1||NFIB||ZNF768||ZMYM3||PRDM4||GATA2||BCOR||SCRT2	HE856139||WASHC4||piR-52521||C12orf75||HSALNG0093693||APPL2	Intestine (fetal)||Large intestine (fetal)||NHDF-Ad||Osteoblasts||fibroblast of dermis||foreskin fibroblast||foreskin melanocyte||adrenal gland||large intestine||small intestine||stomach	12	105218292	105224820	12	105612070	105618598
ALDH1L2	ALDH1L2	GH12J105210	Enhancer	0.1428557	ENCODE||Ensembl||dbSUPER	-106496	9	SP1||CEBPB||ATF3||YY1||JUND||EP300||CUX1||STAT3||FOXA2||RXRA||TCF7L2||SMARCE1||FOXA1||HNF4A||DPF2||RAD21||ATF2||RFX1||REST||BHLHE40||CREB1||MNT||FOS||SOX13||HNF4G||EGR1||BMI1||NR2F2||GABPA	HE856139||WASHC4||piR-52521||C12orf75||HSALNG0093693||APPL2	EPC (VB)||Skeletal muscle myoblasts||Endothelial cells of umbilical vein||HeLa-S3||MCF-7||PC-3||Fibroblast of dermis||Fibroblast of foreskin||Foreskin keratinocytes||Foreskin melanocytes||H9 hepatocytes||Keratinocytes||Large intestine (fetal)||Muscle leg (fetal)||Lung||HSMM myotube||Osteoblasts||Psoas muscle||Sigmoid colon||Small intestine (fetal)||Small intestine||Muscle trunk (fetal)||Intestine…	12	105210681	105217597	12	105604459	105611375
ALDH1L2	ALDH1L2	GH12J105208	Enhancer	0.1462643	dbSUPER	-101648	7	PRDM1||TCF7L2	RF00017-1246||WASHC4||C12orf75||HSALNG0093693||APPL2||lnc-ALDH1L2-3	Osteoblasts	12	105208567	105210015	12	105602345	105603793
ALDH1L2	ALDH1L2	GH12J104985	Promoter/Enhancer	10.55554	ENCODE||EPDnew||Ensembl||RefSeq||CraniofacialAtlas	120882	17	KLF6||SP1||MGA||HDAC2||ZBTB26||PRDM1||POLR2A||ZNF184||HIC1||MYC||NFIC||CTCF||ZNF600||MAX||YY1||TBP||IKZF1||MBD2||MXD4||SMAD5||MNT||BHLHE40||ELF1||SIN3A||ZNF217||ZNF511||THAP11||SIN3B||IRF4||TAF9B||SAP130||SMAD4||TEAD3||KMT2B||KLF9||DMAP1||BCL6||SP2||DRAP1||KDM5A||NKRF||KLF16||CBX1||TAF1||SUPT5H||ZNF205||MYRF||ZNF2||ASH2L||MAZ||SRF||ZBTB48||ZNF189||NRF1||NFATC1||EGR1||HNF4A||PKNOX1||TAF7||EP400||M…	piR-37937||NFYB||LOC105369952||HSALNG0093675||NOPCHAP1||SLC41A2||WASHC4	A549||B cells||CD14+ monocytes (PB)||CD8+ ab T cells (PB)||Common myeloid progenitor CD34+||DND-41||Erythroblasts (CB)||Effector memory CD8+ ab T cells (VB)||EPC (VB)||Skeletal muscle myoblasts||HUES48||HUES6||Endothelial cells of umbilical vein||Endothelial cells of umbilical vein (CB)||HeLa-S3||HepG2||M1 macrophage (CB)||M1 macrophage (VB)||M2 macrophage (CB)||Mesenchymal stem cells (BM||VB)||N…	12	104985619	104987903	12	105379397	105381681
ALDH1L2	ALDH1L2	GH12J105225	Promoter/Enhancer	0.1281078	ENCODE||EPDnew||Ensembl||RefSeq||CraniofacialAtlas||FANTOM5||dbSUPER	-123684	10	HDAC2||ZBTB26||SIX5||POLR2A||HCFC1||SP1||RCOR1||CTCF||ZNF444||ZNF184||DNMT3B||BCLAF1||ZNF580||MAZ||ELK1||ZBTB10||MAX||TARDBP||YY1||ZNF592||TBP||MBD2||MXD4||SMAD5||NONO||ETS1||ELF1||ZNF217||ZIC2||ZNF610||THAP11||GABPA||SIN3B||TAF9B||SAP130||ETV4||ZNF341||ZSCAN9||SMARCA5||KMT2B||SIN3A||SAFB||ZNF316||SKIL||KLF9||DMAP1||SP2||KAT7||NKRF||RAD21||ZBTB40||CBX1||KDM1A||SUPT5H||BHLHE40||SPI1||ZNF24||JUND||…	HE856139||WASHC4||HSALNG0093694||C12orf75||CM034962-277||APPL2||ENSG00000286903	fat cell||fibroblast of periodontium||macrophage||myoblast||skin fibroblast||Intestine (fetal)||Large intestine (fetal)||NHDF-Ad||Osteoblasts||GM12878||HCT116||HeLa-S3||HepG2||K562||Panc1||mesenchymal stem cell||mesendoderm||myotube||iPS DF 19.11||iPS DF 6.9||astrocyte||B cell||CD14-positive monocyte||common myeloid progenitor, CD34-positive||endothelial cell of umbilical vein||fibroblast of derm…	12	105225577	105237077	12	105619355	105630855
TNFSF18	TNFSF18	GH01J173050	Promoter/Enhancer	250.669	ENCODE||EPDnew||Ensembl	-1323	0	CEBPB||JUND||EP300||FEZF1||RFX5||STAT3||ZNF843||PRDM6||RAD21||ZNF768||MAX||ZNF366||KLF10||ZXDB||OSR2||PRDM10||KLF8||NR2F2	ENSG00000224228||HSALNG0020226-019||HSALNG0008485-004||PRDX6	HCT116||endothelial cell of umbilical vein||keratinocyte||mammary epithelial cell	01	173050928	173053600	01	173020068	173022740
TNFSF18	TNFSF18	GH01J173048	Enhancer	0.668955	ENCODE	2125	0	JUND	ENSG00000224228||HSALNG0008485-003||HSALNG0020226-019||FASLG	HCT116||endothelial cell of umbilical vein	01	173048741	173048890	01	173017881	173018030
TNFSF18	TNFSF18	GH01J173042	Enhancer	0.451111	ENCODE||Ensembl	7494	0	FOXA2||REST||TCF7L2||BCL6||JUND||SREBF1||TEAD1	ENSG00000224228||HSALNG0008485-003||FASLG||HSALNG0020226-019	A549||EPC (VB)||HCT116||Endothelial cells of umbilical vein||HeLa-S3||M0 macrophage (CB)||M0 macrophage (VB)||M1 macrophage (CB)||M1 macrophage (VB)||M2 macrophage (CB)||H1 mesenchymal stem cells||PC-3||PC-9||Astrocytes||CD14+CD16- monocytes (CB)||CD14+CD16- monocytes (VB)||Panc1||mesenchymal stem cell||endothelial cell of umbilical vein||skeletal muscle myoblast	01	173042299	173044595	01	173011439	173013735
TNFSF18	TNFSF18	GH01J173057	Enhancer	0.451111	Ensembl	-7260	0	SPI1	ENSG00000224228||HSALNG0020226-019||HSALNG0008485-004||PRDX6	M0 macrophage (VB)||M1 macrophage (CB)||M1 macrophage (VB)||CD14+CD16- monocytes (CB)||CD14+CD16- monocytes (VB)	01	173058001	173058400	01	173027141	173027540
TNFSF18	TNFSF18	GH01J173062	Enhancer	0.414933	ENCODE||Ensembl	-11460	0	ZNF184||JUND||EP300||TBP||FOSL2||ZNF189||CREB1||OSR2||FOS	ENSG00000224228||HSALNG0020226-019||HSALNG0008485-004||PRDX6	A549||Common myeloid progenitor CD34+||DND-41||HCT116||Skeletal muscle myoblasts||Endothelial cells of umbilical vein||HeLa-S3||NHLF||PC-3||PC-9||Astrocytes||Fibroblast of foreskin||Foreskin keratinocytes||Keratinocytes||Lung (fetal)||Mammary epithelial cells||HSMM myotube||H1 trophoblast||Panc1||keratinocyte||mammary epithelial cell	01	173062000	173062801	01	173031140	173031941
TNFSF18	TNFSF18	GH01J173063	Enhancer	0.414933	Ensembl	-13360	0	NR2F2	ENSG00000224228||HSALNG0020226-019||HSALNG0008485-004||PRDX6	EPC (VB)||Endothelial cells of umbilical vein (CB)||NHLF||PC-3||Keratinocytes||Mammary epithelial cells||H1 trophoblast	01	173063602	173064999	01	173032742	173034139
TNFSF18	TNFSF18	GH01J173039	Enhancer	2.762862	FANTOM5	11453	0		ENSG00000224228||HSALNG0008485-003||HSALNG0020226-019||FASLG		01	173039335	173039641	01	173008475	173008781
TNFSF18	TNFSF18	GH01J173025	Enhancer	11.46997	Ensembl	25040	0		ENSG00000224228||HSALNG0008485-003||HSALNG0020226-019||FASLG	CD14+ monocytes||CD14+ monocytes (PB)||CD14+CD16- monocytes (VB)	01	173025601	173026200	01	172994741	172995340
TNFSF18	TNFSF18	GH01J173095	Enhancer	0.2733259	ENCODE||Ensembl	-44860	2	JUND||BHLHE40||EP300||FOS	ENSG00000224228||HSALNG0020226-019||GOT2P2||HSALNG0008485-004||PRDX6||piR-57501	H1 mesenchymal stem cells||NHLF||PC-3||SK-N-SH||Fibroblast of dermis||Fibroblast of foreskin||Foreskin keratinocytes||Foreskin melanocytes||Keratinocytes||Mammary epithelial cells||HSMM myotube||Osteoblasts||fibroblast of dermis||fibroblast of lung||skeletal muscle myoblast	01	173095201	173096400	01	173064341	173065540
TNFSF18	TNFSF18	GH01J173009	Enhancer	11.26199	Ensembl||FANTOM5	41140	0	ATF2	ENSG00000224228||HSALNG0008485-003||HSALNG0020226-019||FASLG	Erythroblasts (CB)||Endothelial cells of umbilical vein (CB)||M0 macrophage (CB)||M0 macrophage (VB)||M1 macrophage (CB)||M1 macrophage (VB)||M2 macrophage (CB)||CD14+CD16- monocytes (CB)||CD14+CD16- monocytes (VB)||B cells (VB)	01	173009201	173010400	01	172978341	172979540
TNFSF18	TNFSF18	GH01J173092	Enhancer	0.2733259	Ensembl	-42841	2	NFE2	ENSG00000224228||HSALNG0020226-019||GOT2P2||HSALNG0008485-004||PRDX6||piR-57501	B cells||M0 macrophage (VB)||M1 macrophage (CB)||M1 macrophage (VB)||CD14+CD16- monocytes (CB)||CD14+CD16- monocytes (VB)	01	173093201	173094362	01	173062341	173063502
TNFSF18	TNFSF18	GH01J173011	Enhancer	11.27806	dbSUPER	38501	0		ENSG00000224228||HSALNG0008485-003||HSALNG0020226-019||FASLG	HSMM (myotube)	01	173011815	173013065	01	172980955	172982205
TNFSF18	TNFSF18	GH01J172997	Enhancer	10.77031	ENCODE||Ensembl||dbSUPER	52575	1		ENSG00000224228||HSALNG0008485-003||HSALNG0020226-019||FASLG||piR-36588-026	Skeletal muscle myoblasts||Endothelial cells of umbilical vein||PC-3||Astrocytes||Fibroblast of foreskin||Foreskin keratinocytes||Foreskin melanocytes||Mammary epithelial cells||Mammary myoepithelial cells||HSMM myotube||Osteoblasts||HSMM (myotube)||myotube||skeletal muscle myoblast	01	172997620	172999111	01	172966760	172968251
TNFSF18	TNFSF18	GH01J172999	Enhancer	10.77031	ENCODE||dbSUPER	51445	1		ENSG00000224228||HSALNG0008485-003||HSALNG0020226-019||FASLG||piR-36588-026	HSMM (myotube)||foreskin melanocyte||skeletal muscle myoblast	01	172999421	172999570	01	172968561	172968710
TNFSF18	TNFSF18	GH01J172989	Enhancer	12.56428	ENCODE||Ensembl||FANTOM5||dbSUPER	58346	3	JUND||SPI1||POLR2A||EP300	ENSG00000224228||FASLG||piR-61532-025||GAS5||HSALNG0020226-019||piR-48369-008	EPC (VB)||Skeletal muscle myoblasts||Endothelial cells of umbilical vein (CB)||M0 macrophage (VB)||M1 macrophage (VB)||M2 macrophage (VB)||H1 mesenchymal stem cells||SK-N-SH||UCSF-4||Eosinophil (VB)||CD14+CD16- monocytes (CB)||CD14+CD16- monocytes (VB)||HSMM myotube||Neutrophilic myelocytes (BM)||Osteoblasts||H1 trophoblast||Endothelial cell of umbilical vein||HSMM (myotube)||mesenchymal stem cel…	01	172989887	172995303	01	172959027	172964443
TNFSF18	TNFSF18	GH01J173003	Enhancer	11.06608	ENCODE||Ensembl||FANTOM5	47458	0	CEBPB||ZNF316||ZNF384||ATF4||MAFK||EMSY	ENSG00000224228||HSALNG0008485-003||HSALNG0020226-019||FASLG||PRDX6	fibroblast of pulmonary artery||mesenchymal cell||mesothelial cell||sensory epithelial cell||skin fibroblast||HeLa-S3||H1 mesenchymal stem cells||NHLF||Fibroblast of dermis||Fibroblast of foreskin||Foreskin keratinocytes||Keratinocytes||Mammary epithelial cells||HSMM myotube||Osteoblasts||fibroblast of dermis||keratinocyte||mammary epithelial cell	01	173003118	173003847	01	172972258	172972987
TNFSF18	TNFSF18	GH01J173100	Enhancer	10.91631	Ensembl	-49959	2	CEBPG||CEBPB	ENSG00000224228||GOT2P2||HSALNG0008485-004||HSALNG0020226-019||PRDX6||piR-57501	M0 macrophage (VB)||M1 macrophage (CB)||M1 macrophage (VB)||M2 macrophage (VB)||Foreskin melanocytes||CD14+CD16- monocytes (CB)||CD14+CD16- monocytes (VB)	01	173100601	173101199	01	173069741	173070339
TNFSF18	TNFSF18	GH01J173112	Enhancer	11.42039	ENCODE||Ensembl||FANTOM5	-62059	2	BCLAF1||BCL11A||JUND||BHLHE40||SPI1||IKZF1||MTA3||ATF2||JUNB||ARID3A||IKZF2||CREM||PRDM10||EED||CEBPB||RUNX3||ETV6	ENSG00000224228||HSALNG0020226-019||GOT2P2||HSALNG0008485-004||PRDX6||piR-57501	A673||B cells (PB)||Erythroblasts (CB)||EPC (VB)||Endothelial cells of umbilical vein (CB)||M0 macrophage (CB)||M0 macrophage (VB)||M1 macrophage (CB)||M1 macrophage (VB)||M2 macrophage (CB)||Eosinophil (VB)||Foreskin keratinocytes||CD14+CD16- monocytes (CB)||CD14+CD16- monocytes (VB)||B cells (VB)||Neutrophilic myelocytes (BM)||Neutrophils (CB)||Neutrophils (VB)||B cell||CD14-positive monocyte||…	01	173111001	173114999	01	173080141	173084139
TNFSF18	TNFSF18	GH01J172954	Enhancer	0.1608097	ENCODE||Ensembl||dbSUPER	94740	5	JUND||NFE2||MAFG||POLR2A||CEBPB||EP300	ENSG00000224228||HSALNG0020226-019||FASLG||HSALNG0008497||HSALNG0008498	EPC (VB)||Skeletal muscle myoblasts||Endothelial cells of umbilical vein||H1 mesenchymal stem cells||SK-N-SH||Fibroblast of foreskin||HSMM myotube||B cells (VB)||Endothelial cell of umbilical vein||HSMM (myotube)||mesenchymal stem cell||myotube||astrocyte||endothelial cell of umbilical vein||fibroblast of dermis||fibroblast of lung||foreskin fibroblast||IMR-90||skeletal muscle myoblast	01	172953802	172958599	01	172922942	172927739
TNFSF18	TNFSF18	GH01J172960	Enhancer	10.22389	Ensembl||dbSUPER	90740	4	SP1||CTCF||RXRA||JUND||RAD21||HNF4A||BHLHE40||ZBTB17||EP300	ENSG00000224228||HSALNG0020226-019||FASLG||HSALNG0008498||piR-61532-025||PIGC	EPC (VB)||Endothelial cells of umbilical vein||M0 macrophage (VB)||M1 macrophage (CB)||M1 macrophage (VB)||M2 macrophage (CB)||M2 macrophage (VB)||H1 mesenchymal stem cells||SK-N-SH||CD14+CD16- monocytes (CB)||Osteoblasts||Sigmoid colon||Endothelial cell of umbilical vein||Skeletal muscle myoblasts	01	172959402	172960999	01	172928542	172930139
TNFSF18	TNFSF18	GH01J173116	Enhancer	11.41296	Ensembl	-67059	2	TAL1||TCF12||TEAD4||NR2F6||HDAC1||ARID1B||ZNF512||CBFA2T2||CBFA2T3||NR2F1	ENSG00000224228||HSALNG0020226-019||GOT2P2||HSALNG0008485-004||PRDX6||piR-57501	B cells||Endothelial cells of umbilical vein (CB)||M0 macrophage (CB)||M0 macrophage (VB)||M1 macrophage (CB)||M1 macrophage (VB)||M2 macrophage (CB)||CD14+CD16- monocytes (CB)||CD14+CD16- monocytes (VB)||B cells (VB)	01	173116601	173119399	01	173085741	173088538
TNFSF18	TNFSF18	GH01J172975	Enhancer	9.5975	ENCODE||Ensembl||dbSUPER	74040	4	KLF6||SP1||CEBPG||ATF2||CEBPB||EP300||CEBPA||HOMEZ||KDM6A||THAP11||FOXA2||SAP130||SMAD4||RXRA||RARA||ZBTB33||THRB||BCL6||JUND||CREM||SOX5||HNF4A||RAD21||ATF4||ZNF652||LCORL||RXRB||REST||ZNF792||ATF1||NR2F6||ELF3||MAX||JUN||IKZF5||ARID3A||ZNF580||KDM3A||SOX13||HNF1A||PPARG||NFIL3||ZNF644||ZNF384||HLF||NCOR1||MIXL1||GATAD2A||SPI1||ATF3||TCF7||OSR2||CREB1||ZHX2||ZGPAT||ATF7||FOXA3||SKI||NR2F2||ZNF33…	ENSG00000224228||HSALNG0020226-019||FASLG||HSALNG0008498||piR-61532-025	A549||EPC (VB)||Skeletal muscle myoblasts||Endothelial cells of umbilical vein (CB)||M0 macrophage (VB)||M1 macrophage (VB)||MCF-7||H1 mesenchymal stem cells||Adrenal gland (fetal)||Astrocytes||Esophagus||Foreskin keratinocytes||Large intestine (fetal)||Osteoblasts||Sigmoid colon||Small intestine (fetal)||Stomach (fetal)||Endothelial cell of umbilical vein||HSMM (myotube)||HeLa-S3||HepG2||myotube…	01	172975602	172978199	01	172944742	172947339
TNFSF18	TNFSF18	GH01J173121	Enhancer	10.91892	ENCODE||RefSeq||FANTOM5	-72368	2	SP1||CEBPG||CEBPB||ATF3||SSRP1||EP300||CEBPA||IRF2||PRDM1||FEZF1||HOMEZ||KDM6A||GABPA||FOXA2||MAFF||STAT3||SMAD4||RXRA||MIER3||TCF7L2||TEAD3||FOSL2||KMT2B||RARA||ZNF316||THRB||BCL6||TBP||JUND||DRAP1||CREM||MAFK||FOXP1||MAX||SPI1||GTF2F1||POLR2A||HMG20A||HNF4A||BHLHE40||MAFG||REST||RAD21||RFX1||RXRB||SP7||NR2F6||TFAP4||ELF3||MEIS2||ARID3A||HNF1A||NFIL3||ZNF644||ARID4B||NR2F1||SMC3||HLF||NCOR1||MIX…	HSALNG0020226-019||GOT2P2||HSALNG0008485-004||PRDX6||piR-57501	fibroblast of choroid plexus||fibroblast of lymphatic vessel||mast cell||monocyte||smooth muscle cell of prostate||HeLa-S3||HepG2||Panc1||mesenchymal stem cell||myotube||iPS DF 19.11||iPS DF 6.9||astrocyte||CD14-positive monocyte||common myeloid progenitor, CD34-positive||endothelial cell of umbilical vein||fibroblast of dermis||fibroblast of lung||foreskin fibroblast||foreskin melanocyte||IMR-90…	01	173121977	173124640	01	173091116	173093779
TNFSF18	TNFSF18	GH01J172980	Enhancer	0.1986076	Ensembl	70340	4	ZNF316||MAFK||NFE2||NFE2L2||MAFG||MAFF||IKZF1||BACH1||EMSY	ENSG00000224228||HSALNG0020226-019||FASLG||HSALNG0008498||piR-61532-025	A549||Endothelial cells of umbilical vein||HeLa-S3||HepG2||NHLF||PC-3||PC-9||Astrocytes||Fibroblast of dermis||Foreskin keratinocytes||Osteoblasts	01	172980400	172980801	01	172949540	172949941
TNFSF18	TNFSF18	GH01J173127	Enhancer	10.90758	ENCODE||Ensembl	-77230	2	SP1||KLF9||YY1||CHD4||CEBPA||MXD4||HOMEZ||ZNF511||KDM6A||THAP11||FOXA2||SAP130||SMAD4||RXRA||ZSCAN9||TEAD3||RARA||ZBTB33||BCL6||CREM||FOXP1||SOX5||JUND||GTF2F1||HMG20A||HNF4A||RBPJ||FOXA1||RAD21||ZNF652||RXRB||REST||NR2F6||MAX||CEBPG||CEBPB||IKZF5||ARID3A||NFIA||SOX13||HNF1A||PPARG||NFIL3||ZNF644||HLF||NCOR1||MIXL1||GATAD2A||ZKSCAN8||IRF2||HNF4G||ATF3||ZGPAT||FOXA3||RCOR2||TEAD1	ENSG00000224228||HSALNG0020226-019||GOT2P2||HSALNG0008485-004||PRDX6||piR-57501	A549||HepG2||H9 hepatocytes||Large intestine (fetal)||Small intestine (fetal)||Stomach (fetal)||large intestine||small intestine||stomach	01	173127088	173129253	01	173096227	173098392
TNFSF18	TNFSF18	GH01J172972	Enhancer	0.1872683	Ensembl||dbSUPER	77640	4	CREB1	ENSG00000224228||HSALNG0020226-019||FASLG||HSALNG0008498||piR-61532-025	A549||Astrocytes||Fibroblast of dermis||Foreskin keratinocytes||Keratinocytes||Mammary epithelial cells||Mammary myoepithelial cells||Osteoblasts||Pancreas	01	172973201	172973401	01	172942341	172942541
TNFSF18	TNFSF18	GH01J172966	Enhancer	10.4575	ENCODE||Ensembl||FANTOM5||dbSUPER	81430	4	CEBPB||EP300||IKZF1||CEBPA||RFX5||FOXA2||IRF4||STAT3||TEAD3||BCL6||JUND||BATF||FOXA1||ATF2||JUNB||ZNF217||ZNF24||FOXA3||TEAD1	ENSG00000224228||FASLG||HSALNG0008498||piR-61532-025||HSALNG0020226-019||KLHL20	skin fibroblast||A549||EPC (VB)||Skeletal muscle myoblasts||Endothelial cells of umbilical vein (CB)||M1 macrophage (VB)||H1 mesenchymal stem cells||SK-N-SH||HSMM myotube||Osteoblasts||MCF-7||Fibroblast of dermis||Esophagus||Fibroblast of foreskin||Foreskin keratinocytes||Keratinocytes||H1 trophoblast||Endothelial cell of umbilical vein||HSMM (myotube)||mesenchymal stem cell||myotube||astrocyte||…	01	172966402	172972619	01	172935542	172941759
TNFSF18	TNFSF18	GH01J173135	Enhancer	10.50352	Ensembl	-84060	2		ENSG00000224228||HSALNG0020226-019||GOT2P2||HSALNG0008485-004||PRDX6||piR-57501	A549||Skeletal muscle myoblasts||HepG2||SK-N-SH||Esophagus||Foreskin melanocytes||H9 hepatocytes||Left ventricle||Mammary epithelial cells||Mammary myoepithelial cells||Placenta||H1 trophoblast	01	173134801	173135200	01	173103940	173104339
TNFSF18	TNFSF18	GH01J172944	Enhancer	0.1428557	Ensembl	105640	6		ENSG00000224228||HSALNG0020226-019||FASLG||HSALNG0008497||lnc-TNFSF18-1	EPC (VB)||Endothelial cells of umbilical vein (CB)||M1 macrophage (VB)||M2 macrophage (VB)||H1 trophoblast	01	172945201	172945400	01	172914341	172914540
TNFSF18	TNFSF18	GH01J172946	Enhancer	2.509164	ENCODE||Ensembl||FANTOM5||dbSUPER	103040	5	ZNF184||ATF2||JUND||ATF1||RAD21||NFE2||MAFK||MAFG||ZBTB21||ZNF398||BHLHE40||MEIS2||POLR2A||ATF3||ZEB2||ZNF692||NFE2L2||RNF2||TRIM24||PKNOX1||ATF7||CEBPB||TSHZ1||EP300||FOS||ZNF23||ZNF335||EMSY	ENSG00000224228||HSALNG0020226-019||FASLG||HSALNG0008497||HSALNG0008498	blood vessel endothelial cell||kidney epithelial cell||CD8+ ab T cells (PB)||Central memory CD4+ ab T cells (VB)||DND-41||EPC (VB)||Endothelial cells of umbilical vein||M0 macrophage (VB)||M1 macrophage (CB)||M1 macrophage (VB)||M2 macrophage (VB)||PC-3||SK-N-SH||Fibroblast of foreskin||CD14+CD16- monocytes (CB)||CD14+CD16- monocytes (VB)||B cells (VB)||H1 trophoblast||Endothelial cell of umbilic…	01	172945602	172950199	01	172914742	172919339
TNFSF18	TNFSF18	GH01J173152	Enhancer	0.1462643	Ensembl	-101960	3		HSALNG0020226-019||piR-58302||GOT2P2||HSALNG0008485-004||ANKRD45||ENSG00000226375||PRDX6	Central memory CD4+ ab T cells (VB)||M0 macrophage (VB)||M1 macrophage (CB)||M1 macrophage (VB)||M2 macrophage (VB)||Mesenchymal stem cells (BM||VB)	01	173152402	173153400	01	173121541	173122539
TNFSF18	TNFSF18	GH01J172950	Enhancer	0.1578399	ENCODE||Ensembl||FANTOM5||dbSUPER	99158	5	SP1||CEBPG||CEBPB||YY1||RXRA||ZNF843||JUND||HNF4A||ATF3||NR2F2	ENSG00000224228||HSALNG0020226-019||FASLG||HSALNG0008497||HSALNG0008498	Central memory CD4+ ab T cells (VB)||Endothelial cells of umbilical vein (CB)||M1 macrophage (VB)||M2 macrophage (CB)||M2 macrophage (VB)||H1 mesenchymal stem cells||SK-N-SH||Esophagus||IMR90||fibroblast of lung||foreskin fibroblast||IMR-90	01	172950967	172952599	01	172920107	172921739
TNFSF18	TNFSF18	GH01J173149	Enhancer	0.1578399	Ensembl	-99459	3	SP1||BRCA1||CEBPG||ATF2||CEBPB||ATF3||MAX||EP300||CEBPA||RFX5||STAT3||RXRA||ATF1||JUND||IRF9||PKNOX1||JUN||MEIS2||ARID1B||CREB1||CREM||TRIM24||ATF7||CBFA2T3	HSALNG0020226-019||piR-58302||GOT2P2||HSALNG0008485-004||ENSG00000226375||PRDX6	M0 macrophage (VB)||M1 macrophage (CB)||M2 macrophage (CB)||Foreskin keratinocytes||CD14+CD16- monocytes (CB)||CD14+CD16- monocytes (VB)||Neutrophilic myelocytes (BM)||Placenta	01	173149801	173150999	01	173118940	173120138
TNFSF18	TNFSF18	GH01J173199	Enhancer	10.21139	Ensembl	-149060	9		ENSG00000224228||HSALNG0020226-019||piR-38351-029||lnc-TNFSF18-4||TNFSF4||PRDX6||HSALNG0008504	A673||Skeletal muscle myoblasts||Endothelial cells of umbilical vein||SK-N-SH||HSMM myotube||Osteoblasts	01	173199801	173200200	01	173168940	173169339
TNFSF18	TNFSF18	GH01J172939	Enhancer	0.1363424	ENCODE||Ensembl||dbSUPER	110341	6	JUND||HLF||NR2F2	ENSG00000224228||HSALNG0020226-019||FASLG||HSALNG0008497||lnc-TNFSF18-1	Erythroblasts (CB)||Endothelial cells of umbilical vein (CB)||M0 macrophage (VB)||M1 macrophage (CB)||M1 macrophage (VB)||M2 macrophage (CB)||M2 macrophage (VB)||H1 mesenchymal stem cells||SK-N-SH||Foreskin keratinocytes||CD14+CD16- monocytes (VB)||B cells (VB)||Stomach (fetal)||H1 trophoblast||IMR90||mesenchymal stem cell||astrocyte||fibroblast of lung||IMR-90||trophoblast cell	01	172939201	172941999	01	172908341	172911139
TNFSF18	TNFSF18	GH01J173161	Enhancer	0.1363424	Ensembl	-111319	5	JUND	HSALNG0020226-019||TNFSF4||piR-58302||HSALNG0008502||ENSG00000226375||PRDX6||piR-59907-004	Central memory CD4+ ab T cells (VB)||Effector memory CD8+ ab T cells (VB)||EPC (VB)||Endothelial cells of umbilical vein (CB)	01	173161509	173163011	01	173130648	173132150
TNFSF18	TNFSF18	GH01J172938	Enhancer	0.1363424	Ensembl	112075	6	CEBPB	ENSG00000224228||HSALNG0020226-019||FASLG||HSALNG0008497||lnc-TNFSF18-1	Endothelial cells of umbilical vein (CB)||M0 macrophage (VB)||M1 macrophage (CB)||M1 macrophage (VB)	01	172938664	172939068	01	172907804	172908208
TNFSF18	TNFSF18	GH01J173164	Enhancer	0.1363424	RefSeq	-113998	5	NANOG	ENSG00000224228||HSALNG0020226-019||HSALNG0008502||TNFSF4||ENSG00000226375||PRDX6||piR-59907-004		01	173164659	173165219	01	173133798	173134358
TNFSF18	TNFSF18	GH01J173409	Enhancer	0.04633616	ENCODE||Ensembl||RefSeq||FANTOM5||dbSUPER	-362960	34	SP1||POLR2A||BCLAF1||CEBPG||MAZ||MLLT1||CTCF||BCL11A||SIN3A||FOXA2||IRF4||RCOR1||TRIM22||EBF1||SMARCA5||ATF1||MAX||CBFB||MAFK||RAD21||TAF1||RFX5||ESRRA||BHLHE40||SPI1||ASH2L||TBP||BATF||PAX5||ELF1||ZNF24||NFATC1||IKZF1||MTA3||RB1||NR2F1||REST||BACH1||STAT3||TCF7||ATF2||HDGF||STAT1||NR2F6||TCF12||JUNB||ZNF217||ZBED1||PKNOX1||KLF5||NKRF||CEBPB||ARID3A||SMAD5||KDM1A||TBL1XR1||RAD51||ATF3||TARDBP||IK…	ENSG00000224228||TNFSF4||MK280073-023||DARS2||HSALNG0057278-014||HSALNG0020226-019||KLHL20||LOC100506023||CENPL||PRDX6||CM034951-416||PRDX6-AS1||HSALNG0008515||HSALNG0008504||HSALNG0142374	dendritic cell||mesenchymal cell||monocyte||natural killer cell||B cells||B cells (PB)||CD14+ monocytes||CD14+ monocytes (PB)||CD4+ ab T cells||CD4+ ab T cells (VB)||CD8+ ab T cells (CB)||Common myeloid progenitor CD34+||Central memory CD4+ ab T cells (VB)||DND-41||Erythroblasts (CB)||Effector memory CD8+ ab T cells (VB)||EPC (VB)||GM12878||Skeletal muscle myoblasts||Endothelial cells of umbilica…	01	173408602	173419199	01	173377741	173388338
TNFSF18	TNFSF18	GH01J173360	Enhancer	0.05521191	Ensembl||RefSeq	-309860	24	SPI1	RPL26P11||HSALNG0020226-019||TNFSF4||MK280073-023||HSALNG0057278-014||lnc-SLC9C2-6||LOC100506023||PRDX6||ENSG00000231615||HSALNG0008504	B cells||CD4+ ab T cells (VB)||CD8+ ab T cells (CB)||Common myeloid progenitor CD34+||Central memory CD4+ ab T cells (VB)||Erythroblasts (CB)||HepG2||M0 macrophage (CB)||M0 macrophage (VB)||M1 macrophage (CB)||M1 macrophage (VB)||M2 macrophage (CB)||CD14+CD16- monocytes (CB)||B cells (VB)	01	173360001	173361600	01	173329140	173330739
TNFSF18	TNFSF18	GH01J172742	Enhancer	0.05521191	Ensembl	307862	30	CTCF||ZNF444||BCLAF1||ZNF654||RAD21||REST||SMC3||MAFF||TRIM22||ZNF316||MAFK||ZBTB40||MAX||EGR1||ZNF384||ZNF362||SCRT1||ZNF664||RAD51||MAFG||ARID3A||TEAD2||EGR2||TARDBP||BMI1||USF1||ZFHX2||EMSY||ZNF274||SCRT2	ENSG00000224228||FASLG||piR-41111-001||SLC25A38P1	Endothelial cells of umbilical vein (CB)||M0 macrophage (VB)||M1 macrophage (VB)||M2 macrophage (VB)||H1 trophoblast	01	172742556	172743601	01	172711696	172712741
TNFSF18	TNFSF18	GH01J172681	Enhancer	0.04616741	ENCODE||Ensembl||dbSUPER	368082	32		ENSG00000224228||FASLG||RNU6-693P||RF00017-397||HSALNG0008485-001||C1orf105	CD8+ ab T cells (PB)||Central memory CD4+ ab T cells (VB)||Natural killer cells (PB)||H9 neural progenitor cells||hESC endodermal cells||iPS-20b||iPS DF 19.11||H1 trophoblast||CD56 primary cells||CD8 primary cells||myotube||natural killer cell||trophoblast cell||neural stem progenitor cell	01	172681918	172683799	01	172651058	172652939
TNFSF18	TNFSF18	GH01J173420	Promoter/Enhancer	0.04616741	ENCODE||Ensembl||RefSeq||dbSUPER	-369690	35	PRDM1||CTCF||ZNF444||MTA1||MYC||BCLAF1||ZNF592||ZNF654||ARNT||RAD21||RFX5||SIN3A||REST||SMC3||TRIM22||TRIM25||EBF1||KDM4B||SMARCA5||KMT2B||SKIL||MYNN||MAX||THRAP3||ZZZ3||MAZ||ZNF189||FOXA1||ZNF318||FOXM1||ZC3H8||HNF4A||EP400||IKZF1||CHAMP1||L3MBTL2||DPF2||ARID1B||CREB1||ZNF687||HLF||ARID2||MIXL1||MNT||ATF1||ATF3||GTF2F1||ZNF512||ZNF660||TARDBP||HDGF||KAT8||MTA2||YY1||ZNF579||SOX6||ZNF24||CBX3||AT…	GAS5-AS1||HSALNG0020226-019||MK280073-023||DARS2||HSALNG0057278-014||GAS5||lnc-SLC9C2-5||TNFSF4||KLHL20||LOC100506023||CENPL||PRDX6||CM034951-416||PRDX6-AS1||HSALNG0008515||HSALNG0008504	HSMM (myotube)||GM12878||HCT116||HeLa-S3||K562||MCF-7||Panc1||iPS DF 19.11||B cell||common myeloid progenitor, CD34-positive||natural killer cell||T-cell||H1-hESC||H9	01	173420190	173421071	01	173389329	173390210
TNFSF18	TNFSF18	GH01J172682	Enhancer	0.04616741	Ensembl	369240	32		ENSG00000224228||FASLG||RNU6-693P||RF00017-397||HSALNG0008485-001	CD4+ ab memory T cells (PB)||DND-41||Natural killer cells (PB)||SK-N-SH||T cells (PB)||T helper 17 cells||hESC endodermal cells||HSMM myotube	01	172681601	172681800	01	172650741	172650940
TNFSF18	TNFSF18	GH01J173419	Promoter/Enhancer	0.04616741	Ensembl||dbSUPER	-368844	35	ZNF318||HDGF||CTCF	HSALNG0020226-019||TNFSF4||MK280073-023||DARS2||HSALNG0057278-014||lnc-SLC9C2-5||ANKRD45||LOC100506023||CENPL||PRDX6||CM034951-416||PRDX6-AS1||HSALNG0008515||HSALNG0008504	CD20+ B cells||HSMM (myotube)	01	173419535	173420035	01	173388674	173389174
TNFSF18	TNFSF18	GH01J172851	Enhancer	0.07974678	Ensembl||FANTOM5	199710	14	GATA2	ENSG00000224228||HSALNG0020226-019||FASLG||HSALNG0008492||ENSG00000224000||lnc-TNFSF18-1||piR-59907-003	skin fibroblast||H1 mesenchymal stem cells||SK-N-SH||GM23338 bipolar neurons||Fibroblast of dermis||hESC endodermal cells||Esophagus||Fibroblast of foreskin	01	172850963	172851498	01	172820103	172820638
TNFSF18	TNFSF18	GH01J172821	Enhancer	9.964773	ENCODE||FANTOM5	229309	18	MGA||HDAC2||MTA1||NCOR1||PML||CEBPG||DPF2||NFIC||ZNF592||SMARCA4||IKZF1||MNT||BHLHE40||MAFF||TAL1||ZNF316||MAFK||STAT5A||NFE2||RAD51||MTA2||TCF12||MAFG||ATF4||TEAD4||HDAC1||L3MBTL2||CEBPB||MEIS2||GATA2||ARID1B||CUX1||SMARCE1||ATF1||ATF3||CTBP1||NFE2L2||CBFA2T2||RNF2||TRIM24||SOX6||PKNOX1||ZNF24||MTA3||TRIM28||ATF7||CTCF||EP300||ZBTB2||CBFA2T3||EMSY	ENSG00000224228||HSALNG0020226-019||FASLG||LOC107985225||lnc-TNFSF18-1||LOC105371618	blood||myotube||common myeloid progenitor, CD34-positive||fibroblast of lung||foreskin fibroblast||skeletal muscle myoblast	01	172821099	172822164	01	172790239	172791304
TNFSF18	TNFSF18	GH01J172823	Enhancer	9.964773	ENCODE	227244	18	RAD21	ENSG00000224228||HSALNG0020226-019||FASLG||LOC107985225||lnc-TNFSF18-1||LOC105371618	myotube||foreskin fibroblast||skeletal muscle myoblast	01	172823217	172824176	01	172792357	172793316
TNFSF18	TNFSF18	GH01J173278	Enhancer	0.0705673	Ensembl	-228760	16		HSALNG0020226-019||TNFSF4||LOC100506023||PRDX6||HSALNG0008510||LOC124904846||HSALNG0008504||lnc-TNFSF4-2||SNODB1040	H1-hESC||H9||HUES6||HUES64||UCSF-4||iPS-15b||iPS-20b||iPS DF 6.9	01	173279601	173279800	01	173248740	173248939
TNFSF18	TNFSF18	GH01J173224	Enhancer	0.09152488	Ensembl	-173954	12	FEZF1||ZIC2||SPI1||ELF1||STAT3||SP7||PKNOX1||POLR2A||RUNX3||ELK1	HSALNG0020226-019||TNFSF4||lnc-PRDX6-6||HSALNG0008505||PRDX6||HSALNG0008504	Common myeloid progenitor CD34+||M0 macrophage (VB)||M1 macrophage (VB)||H1 mesenchymal stem cells||T helper 17 cells||CD14+CD16- monocytes (CB)||CD14+CD16- monocytes (VB)||B cells (VB)||Neutrophilic myelocytes (BM)||Neutrophils (CB)	01	173224190	173225600	01	173193329	173194739
TNFSF18	TNFSF18	GH01J172913	Enhancer	13.26389	ENCODE||Ensembl||FANTOM5||dbSUPER	133940	9	CEBPB||JUND||DEK||EP300||FEZF1||RAD21||RFX5||SMC3||STAT3||SPI1||MAFK||BHLHE40||POLR2A||FOS||MZF1||PRDM10	ENSG00000224228||FASLG||GAS5||HSALNG0020226-019||lnc-TNFSF18-1||lnc-TNFSF18-2||RF00994-065	skin fibroblast||A549||EPC (VB)||HCT116||Skeletal muscle myoblasts||Endothelial cells of umbilical vein||HeLa-S3||M0 macrophage (VB)||M1 macrophage (CB)||M1 macrophage (VB)||M2 macrophage (CB)||M2 macrophage (VB)||H1 mesenchymal stem cells||Mesenchymal stem cells (BM||VB)||NHLF||PC-3||SK-N-SH||Astrocytes||Esophagus||Fibroblast of foreskin||CD14+CD16- monocytes (CB)||CD14+CD16- monocytes (VB)||HSM…	01	172913402	172920599	01	172882542	172889739
TNFSF18	TNFSF18	GH01J173425	Enhancer	0.04562744	ENCODE||dbSUPER	-371616	35	IRF4||EBF1||PRDM10||RFX5||EHMT2||TAF7||NR2F1||TEAD4||NR2F6||TEAD2||CREM||ATF1||CTBP1||ZNF24||YY1||ZNF740||ATF7||EP300||GTF2A2||HMBOX1||MEF2D||MTA2||NR2C1	HSALNG0020226-019||TNFSF4||MK280073-023||HSALNG0057278-014||lnc-SLC9C2-5||LOC100506023||PRDX6||CM034951-416||PRDX6-AS1||HSALNG0008515||HSALNG0008504	HSMM (myotube)||K562||CD14-positive monocyte	01	173422482	173422631	01	173391621	173391770
TNFSF18	TNFSF18	GH01J173423	Enhancer	0.04562744	ENCODE||dbSUPER	-374229	35	NCOR1||CEBPB||ZNF592||SMARCA4||EP300||IKZF1||RFX5||TAL1||STAT5A||TCF12||RFX1||TEAD4||ARID1B||CUX1||SMARCE1||KDM1A||KLF16||CBFA2T2||RNF2||TRIM24||CBX3||CBFA2T3	MK280073-023||HSALNG0057278-014||lnc-SLC9C2-5||HSALNG0020226-019||TNFSF4||LOC100506023||PRDX6||SLC9C2||CM034951-416||PRDX6-AS1||HSALNG0008515||HSALNG0008504	HSMM (myotube)||HeLa-S3||K562||myotube||skeletal muscle myoblast||placenta	01	173423873	173426467	01	173393012	173395606
TNFSF18	TNFSF18	GH01J172679	Enhancer	0.04562744	Ensembl	371440	34	MGA||NFIC||MNT||BHLHE40||ZEB2||RAD51||TCF12||L3MBTL2||DPF2||GATA2||ARID1B||TRIM28||CBFA2T2||RNF2||TRIM24||CBFA2T3	ENSG00000224228||FASLG||HSALNG0008485-001	CD4+ ab T cells (VB)||CD8+ ab T cells (CB)||Central memory CD4+ ab T cells (VB)||DND-41||Effector memory CD8+ ab T cells (VB)||EPC (VB)||Endothelial cells of umbilical vein||Endothelial cells of umbilical vein (CB)||MCF-7||Natural killer cells (PB)||T cells (PB)||T helper 17 cells||Large intestine (fetal)||H1 trophoblast	01	172679002	172680000	01	172648142	172649140
TNFSF18	TNFSF18	GH01J172680	Enhancer	0.04562744	Ensembl	370041	32	ZNF316||NFE2||NFE2L2||MAFK||MAFG||MAFF||ZNF512||FOXA3||EMSY	ENSG00000224228||FASLG||RNU6-693P||RF00017-397||HSALNG0008485-001||MIR214	CD4+ ab T cells (VB)||Central memory CD4+ ab T cells (VB)||DND-41||Effector memory CD8+ ab T cells (VB)||EPC (VB)||Endothelial cells of umbilical vein (CB)||H9 neural progenitor cells||H1 trophoblast	01	172680401	172681399	01	172649541	172650539
TNFSF18	TNFSF18	GH01J173422	Enhancer	0.04562744	FANTOM5||dbSUPER	-372192	35	CAVIN1||ATF1||ZNF740||GTF2A2||MEF2D	TNFSF4||MK280073-023||HSALNG0057278-014||lnc-SLC9C2-5||HSALNG0020226-019||LOC100506023||PRDX6||CM034951-416||PRDX6-AS1||HSALNG0008515||HSALNG0008504	HSMM (myotube)	01	173422953	173423312	01	173392092	173392451
TNFSF18	TNFSF18	GH01J172781	Enhancer	0.05882296	RefSeq	269094	26	IKZF1||NR2F1||ATF2||TBL1XR1||IKZF2||DPF2||RUNX3	ENSG00000224228||FASLG||HSALNG0008485-002||lnc-TNFSF18-1||HSALNG0008490		01	172781812	172781881	01	172750952	172751021
TNFSF18	TNFSF18	GH01J172892	Enhancer	0.1053279	ENCODE||FANTOM5||dbSUPER	154672	11	BRCA1||CEBPB||EP300||IRF2||PRDM1||FEZF1||RAD21||IRF4||STAT3||JUND||BATF||ZNF24||EGR1||ZNF530||SCRT1||TCF7||NFE2L2||ZNF398||JUNB||MEIS2||PKNOX1||ARID3A||CREB1||TBL1XR1||RFX1||ZNF335||SCRT2	ENSG00000224228||HSALNG0020226-019||FASLG||HSALNG0008492||ENSG00000224000||lnc-TNFSF18-3||HSALNG0142373||TNFSF4||lnc-TNFSF18-1||lnc-TNFSF18-2||SUCO||AIMP1P2	Astrocytes||Endothelial cell of umbilical vein||HCT-116||HSMM (myotube)||Osteoblasts||Skeletal muscle myoblasts||HCT116||HeLa-S3||astrocyte||B cell||endothelial cell of umbilical vein||fibroblast of lung||IMR-90||natural killer cell||skeletal muscle myoblast||T-cell||thymus	01	172892612	172899926	01	172861752	172869066
TNFSF18	TNFSF18	GH01J173200	Promoter/Enhancer	10.06775	ENCODE||EPDnew||Ensembl||RefSeq||dbSUPER	-154014	9	CTCF||BCLAF1||CEBPG||CEBPB||MLLT1||SSRP1||ZNF654||BCL11A||CHD4||KLF11||CEBPA||MXD4||FEZF1||RAD21||HOMEZ||RFX5||ZNF511||KDM6A||THAP11||REST||SMC3||SAP130||SMAD4||TRIM22||ETV4||RXRA||MIER3||ZSCAN9||TEAD3||KMT2B||RARA||BCL6||DRAP1||CREM||FOXP1||MBD1||SOX5||TBP||BATF||PAX5||POLR2A||MAFK||HMG20A||HBP1||HNF4A||RBPJ||HMG20B||IKZF1||GATAD1||MIER2||ATF2||ZNF652||HDGF||RXRB||NR2F6||TFAP4||ELF3||JUNB||PKNOX…	ENSG00000224228||HSALNG0020226-019||piR-38351-029||TNFSF4||lnc-TNFSF18-4||ENSG00000226375||PRDX6||HSALNG0008504	Common myeloid progenitor CD34+||DND-41||EPC (VB)||Skeletal muscle myoblasts||Endothelial cells of umbilical vein||Endothelial cells of umbilical vein (CB)||HSMM myotube||B cells (VB)||HepG2||PC-3||SK-N-SH||Heart (fetal)||Lung (fetal)||Osteoblasts||Small intestine (fetal)||Endothelial cell of umbilical vein||HCT116||mesenchymal stem cell||myotube||astrocyte||CD14-positive monocyte||common myeloid…	01	173200909	173209000	01	173170048	173178139
TNFSF18	TNFSF18	GH01J172900	Enhancer	0.1053279	dbSUPER	150071	11	SPI1	ENSG00000224228||HSALNG0020226-019||FASLG||ENSG00000224000||lnc-TNFSF18-3||HSALNG0142373||lnc-TNFSF18-1||lnc-TNFSF18-2||AIMP1P2	Endothelial cell of umbilical vein||HCT-116	01	172900141	172901598	01	172869281	172870738
TNFSF18	TNFSF18	GH01J172931	Enhancer	4.101655	ENCODE||Ensembl||FANTOM5||dbSUPER	116740	7	HDAC2||SP1||ZNF184||BRCA1||MTA1||NCOR1||HIC1||CEBPG||ZNF580||ATF2||CEBPB||JUND||DPF2||ZNF10||ZNF592||SMARCA4||MAX||EP300||IKZF1||MBD2||ZEB1||ELF1||RAD21||HOMEZ||ZNF639||RFX5||NFATC3||SMC3||TAF9B||MAFF||STAT3||CTBP1||RXRA||TCF7L2||ZNF132||FOSL2||ZNF316||ZNF843||ZFP91||ATF1||MYNN||MAFK||SPI1||NFE2||NFE2L2||SMARCE1||ZBTB48||ZBTB33||ZNF189||DIDO1||ZNF318||NCOA1||PKNOX1||CAVIN1||ZNF384||EP400||ZNF362|…	ENSG00000224228||HSALNG0020226-019||FASLG||HSALNG0008496||TNFSF4||lnc-TNFSF18-1||KLHL20	blood vessel endothelial cell||kidney epithelial cell||osteoblast||stromal cell||A549||CD14+ monocytes||CD4+ ab T cells||CD4+ ab T cells (VB)||Common myeloid progenitor CD34+||Central memory CD4+ ab T cells (VB)||DND-41||Erythroblasts (CB)||EPC (VB)||HCT116||Skeletal muscle myoblasts||Endothelial cells of umbilical vein||HeLa-S3||M0 macrophage (CB)||M0 macrophage (VB)||M1 macrophage (CB)||M1 macr…	01	172931402	172936999	01	172900542	172906139
TNFSF18	TNFSF18	GH01J172932	Enhancer	0.1305039	Ensembl	119840	8		ENSG00000224228||HSALNG0020226-019||FASLG||HSALNG0008496||lnc-TNFSF18-1||RF00994-065	A673||HCT116||Endothelial cells of umbilical vein||Endothelial cells of umbilical vein (CB)||SK-N-SH||Foreskin keratinocytes	01	172931001	172931200	01	172900141	172900340
TNFSF18	TNFSF18	GH01J172733	Enhancer	0.05369324	Ensembl	316940	30		ENSG00000224228||FASLG||piR-41111-001||SLC25A38P1	M0 macrophage (VB)||M1 macrophage (CB)||M1 macrophage (VB)||M2 macrophage (VB)||CD14+CD16- monocytes (CB)||CD14+CD16- monocytes (VB)||B cells (VB)	01	172733601	172734400	01	172702741	172703540
TNFSF18	TNFSF18	GH01J172669	Enhancer	0.04724735	ENCODE||Ensembl||FANTOM5||dbSUPER	377140	34	MGA||ZBTB33||L3MBTL2||TEAD2||IKZF1||SPI1||ZNF24||RNF2||ZNF740||IKZF2||CBFA2T3||SCRT2	ENSG00000224228||FASLG||SUCO	A673||CD4+ ab T cells||CD4+ ab T cells (PB)||CD4+ ab T cells (VB)||CD8+ ab T cells (CB)||CD8+ ab T cells (PB)||Central memory CD4+ ab T cells (VB)||DND-41||Effector memory CD8+ ab T cells (VB)||M0 macrophage (VB)||M1 macrophage (VB)||M2 macrophage (CB)||Natural killer cells (PB)||T cells (PB)||T helper 17 cells||Mammary myoepithelial cells||HSMM myotube||Neutrophils (CB)||Osteoblasts||H1 trophobl…	01	172669802	172677799	01	172638942	172646939
TNFSF18	TNFSF18	GH01J173428	Enhancer	0.04724735	ENCODE||RefSeq||FANTOM5||CraniofacialAtlas||dbSUPER	-379501	36	MGA||SP1||CTCF||ZNF444||BRCA1||NCOR1||PML||MYC||BCLAF1||CEBPG||MAZ||CEBPB||DPF2||NFIC||POLR2A||ZNF592||SMARCA4||ZNF654||MAX||YY1||TCF12||EP300||TBP||IKZF1||PRDM1||MNT||NONO||ZNF217||ARNT||RAD21||RFX5||SIN3A||FOXA2||REST||SMC3||TAF9B||NBN||TRIM22||RXRA||EBF1||TAL1||ZKSCAN1||NUFIP1||ZNF316||ZFP91||ATF1||SKIL||MYNN||NKRF||PRDM10||THRAP3||STAT5A||SPI1||ZNF318||EHMT2||ZEB2||RAD51||ELF1||FOXK2||FOXM1||…	MK280073-023||HSALNG0057278-014||lnc-SLC9C2-5||HSALNG0020226-019||TNFSF4||LOC100506023||PRDX6||SLC9C2||CM034951-416||PRDX6-AS1||HSALNG0008515||HSALNG0008504||piR-48965-002	CD20+ B cells||HSMM (myotube)||GM12878||HCT116||HeLa-S3||HepG2||K562||Panc1||mesenchymal stem cell||mesendoderm||myotube||iPS DF 19.11||iPS DF 6.9||astrocyte||B cell||common myeloid progenitor, CD34-positive||endothelial cell of umbilical vein||fibroblast of dermis||fibroblast of lung||foreskin fibroblast||IMR-90||natural killer cell||skeletal muscle myoblast||T-cell||H1-hESC||H9||neural stem pro…	01	173428705	173432179	01	173397844	173401318
TNFSF18	TNFSF18	GH01J172817	Enhancer	9.96204	ENCODE||RefSeq||FANTOM5	231770	18	PBX2||SP1||POLR2A||BCLAF1||MAZ||MLLT1||CHD1||BCL11A||REST||BHLHE40||IRF4||RCOR1||ELF1||TRIM22||EBF1||MAX||PRDM10||SPI1||NFE2||ASH2L||BATF||PAX5||RAD51||STAT5A||ZNF24||NFATC1||IKZF1||BMI1||MTA3||MAFG||NR2F1||BACH1||TCF7||ATF2||RBBP5||TCF12||JUNB||ZNF217||ZBED1||MEIS2||PKNOX1||KLF5||ARID1B||ARID3A||TBL1XR1||TARDBP||CTBP1||IKZF2||CREM||MTA2||YY1||ZSCAN29||NBN||DPF2||EED||RELB||EZH2||ARNT||GATAD2B||R…	ENSG00000224228||HSALNG0020226-019||FASLG||LOC107985225||lnc-TNFSF18-1||LOC105371618||HSALNG0142372	dendritic cell||lymphocyte of B lineage||GM12878||B cell||CD14-positive monocyte||common myeloid progenitor, CD34-positive||foreskin fibroblast||natural killer cell||T-cell||thymus	01	172817921	172820421	01	172787061	172789561
TNFSF18	TNFSF18	GH01J173284	Enhancer	0.0678337	Ensembl	-234360	19	JUNB||RUNX3||ETV6	HSALNG0020226-019||TNFSF4||piR-58308-019||LOC100506023||PRDX6||LOC124904846||HSALNG0008504||SNODB1040	M0 macrophage (VB)||M1 macrophage (CB)||M1 macrophage (VB)||M2 macrophage (VB)||CD14+CD16- monocytes (CB)||CD14+CD16- monocytes (VB)	01	173285001	173285600	01	173254140	173254739
TNFSF18	TNFSF18	GH01J173255	Enhancer	0.0794768	Ensembl	-204531	12	CTCF||ZNF654||ZNF592||RAD21||REST||SMC3||TRIM22||IKZF1||RB1||CSDE1||ZNF217||MEIS2||ARID3A||PKNOX1||KLF16||IKZF2||TBL1XR1||CC2D1A||ZSCAN5C	ENSG00000224228||HSALNG0020226-019||TNFSF4||lnc-PRDX6-6||HSALNG0008505||LOC100506023||PRDX6||HSALNG0008504	Common myeloid progenitor CD34+||M0 macrophage (VB)||M1 macrophage (CB)||M1 macrophage (VB)||M2 macrophage (VB)||B cells (VB)	01	173255143	173255800	01	173224282	173224939
TNFSF18	TNFSF18	GH01J172778	Enhancer	0.05659558	ENCODE	272151	27	CTCF||BCLAF1||CEBPA||SMC3||BATF||HNF4A||JUNB||ZNF217||PKNOX1||GATA2||NFIL3||HLF||ZNF335	ENSG00000224228||FASLG||HSALNG0008485-002||lnc-TNFSF18-1||ENSG00000279061	natural killer cell||adrenal gland	01	172778381	172779198	01	172747521	172748338
TNFSF18	TNFSF18	GH01J172874	Enhancer	0.09361726	Ensembl	175777	13		ENSG00000224228||HSALNG0020226-019||FASLG||HSALNG0008492||ENSG00000224000||lnc-TNFSF18-3||lnc-TNFSF18-1||AIMP1P2||piR-59907-003	CD4+ ab T cells (PB)||CD4+ ab T cells (VB)||CD8+ ab T cells (CB)||Central memory CD4+ ab T cells (VB)||EPC (VB)||HCT116||Endothelial cells of umbilical vein (CB)||H1 mesenchymal stem cells||Mammary epithelial cells||B cells (VB)	01	172874896	172875431	01	172844036	172844571
TNFSF18	TNFSF18	GH01J172870	Enhancer	0.09361726	Ensembl||dbSUPER	179640	13	JUND||EP300||RAD21||IRF4||BATF||TCF7||JUNB	ENSG00000224228||HSALNG0020226-019||FASLG||HSALNG0008492||ENSG00000224000||lnc-TNFSF18-3||lnc-TNFSF18-1||AIMP1P2||piR-59907-003	A549||CD4+ ab T cells||GM12878||Skeletal muscle myoblasts||PC-3||T helper 17 cells||hESC endodermal cells||Fibroblast of foreskin||Foreskin keratinocytes||H9 hepatocytes||Keratinocytes||Mammary epithelial cells||Sigmoid colon||HCT-116	01	172871000	172871601	01	172840140	172840741
TNFSF18	TNFSF18	GH01J172873	Enhancer	0.09361726	dbSUPER	176943	13		ENSG00000224228||HSALNG0020226-019||FASLG||HSALNG0008492||ENSG00000224000||lnc-TNFSF18-3||lnc-TNFSF18-1||AIMP1P2||piR-59907-003	HCT-116	01	172873443	172874553	01	172842583	172843693
TNFSF18	TNFSF18	GH01J172726	Enhancer	0.05038593	ENCODE||Ensembl||RefSeq	323496	30	CTCF||NFIC||RAD21||REST||SMC3||MAFF||ZNF316||MAFK||MAX||XRCC3||SPI1||ZNF2||EHMT2||FOXM1||MAFG||NFIB||MEIS2||GATA2||CREM||TRIM28||ZNF644||ZSCAN21||PKNOX1||ARID2||TGIF2||XRCC5||CTBP1||ZNF24||CBX3||CHAMP1||ATF7||ARNT||USF1||TRIM22||JUND||BACH1||CC2D1A||CBX5||EMSY	ENSG00000224228||FASLG||piR-41111-001||METTL13||PIGC||SLC25A38P1||PRDX6-AS1	CD14+ monocytes||CD14+ monocytes (PB)||Erythroblasts (CB)||Effector memory CD8+ ab T cells (VB)||M0 macrophage (VB)||M1 macrophage (CB)||M1 macrophage (VB)||M2 macrophage (CB)||M2 macrophage (VB)||CD14+CD16- monocytes (CB)||CD14+CD16- monocytes (VB)||HCT116||natural killer cell||T-cell	01	172726402	172728488	01	172695542	172697628
TNFSF18	TNFSF18	GH01J172662	Enhancer	0.04596493	ENCODE||FANTOM5||dbSUPER	387571	34	MYC||CEBPB||NFIC||ZNF600||EP300||IKZF1||FEZF1||BHLHE40||GABPA||ZNF623||TCF7L2||MAX||MCM7||SPI1||PAX5||POLR2A||NRF1||TCF12||SCRT1||NR2F1||REST||ZBTB40||ATF2||TEAD4||NFIB||MEIS2||PKNOX1||MCM2||GABPB1||ZNF184||EGR2||IKZF2||TRIM24||MTA2||ZNF24||CBX3||RELB||RUNX3||ETV6||HMBOX1||CBFA2T3||SCRT2	ENSG00000224228||FASLG||METTL13||SUCO	mast cell||natural killer cell||T cell||CD4+ CD25- IL17- PMA Th primary cells||CD56 primary cells||CD8 primary cells||HeLa-S3||foreskin fibroblast||keratinocyte||T-cell	01	172662249	172664490	01	172631389	172633630
TNFSF18	TNFSF18	GH01J173439	Enhancer	0.04596493	Ensembl	-388460	36	ZNF316||NFE2||MAFG||EMSY	MK280073-023||DARS2||HSALNG0057278-014||lnc-SLC9C2-5||HSALNG0020226-019||TNFSF4||KLHL20||LOC100506023||PRDX6||CM034951-416||PRDX6-AS1||HSALNG0008515||HSALNG0008504||piR-48965-002	H1-hESC||H9||HUES48||HUES6||HUES64||HepG2||K562||UCSF-4||Adrenal gland (fetal)||Foreskin keratinocytes||iPS-20b||iPS DF 6.9||Pancreas||Small intestine (fetal)	01	173439001	173439800	01	173408140	173408939
TNFSF18	TNFSF18	GH01J173437	Enhancer	0.04596493	Ensembl	-385360	36	NCOR1||PML||DPF2||NFIC||ZNF592||SMARCA4||ARNT||TAL1||PRDM10||STAT5A||HDAC2||EHMT2||FOXM1||MTA2||TCF12||EP400||TEAD4||HDAC1||GMEB1||ARID1B||SMARCE1||KDM1A||TBL1XR1||KLF16||GTF2F1||CBFA2T2||RNF2||TRIM24||SOX6||MTA3||CHAMP1||TRIM28||GATAD2B||EP300||HMBOX1||ZBTB2||CBFA2T3||SMARCA5	HSALNG0020226-019||TNFSF4||MK280073-023||DARS2||HSALNG0057278-014||lnc-SLC9C2-5||LOC100506023||CENPL||PRDX6||CM034951-416||PRDX6-AS1||HSALNG0008515||HSALNG0008504||piR-48965-002	Erythroblasts (CB)||K562	01	173436201	173436400	01	173405340	173405539
TNFSF18	TNFSF18	GH01J173436	Enhancer	0.04596493	Ensembl	-385760	36	SMARCA5	MK280073-023||DARS2||HSALNG0057278-014||lnc-SLC9C2-5||HSALNG0020226-019||TNFSF4||LOC100506023||CENPL||PRDX6||CM034951-416||PRDX6-AS1||HSALNG0008515||HSALNG0008504||piR-48965-002	Erythroblasts (CB)||K562	01	173436601	173436800	01	173405740	173405939
TNFSF18	TNFSF18	GH01J173329	Enhancer	0.05831673	ENCODE||Ensembl	-279995	21	MGA||NCOR1||CEBPG||CEBPB||MLLT1||JUND||DPF2||NFIC||ZNF592||SMARCA4||BCL11A||EP300||IKZF1||ARNT||TAF9B||RCOR1||NBN||MAFF||STAT3||TRIM22||TRIM25||TCF7L2||ZKSCAN1||ZNF316||SKIL||TAL1||BHLHE40||SPI1||NFE2||ZNF318||TBP||EHMT2||BATF||PAX5||MAFK||ELF1||ZBTB33||STAT5A||ZNF24||TCF12||EP400||BMI1||MTA3||MAFG||NR2F1||BACH1||TCF7||ZBTB40||ATF2||TEAD4||NR2F6||NFE2L2||JUNB||ZNF217||ZBED1||MEIS2||KLF5||ARID1B||…	HSALNG0020226-019||MK280073-023||HSALNG0057278-014||TNFSF4||LOC100506023||HSALNG0008511||PRDX6||HSALNG0008504	A549||A673||B cells||CD14+ monocytes||CD14+ monocytes (PB)||CD4+ ab T cells||CD4+ ab T cells (PB)||Common myeloid progenitor CD34+||Central memory CD4+ ab T cells (VB)||DND-41||Erythroblasts (CB)||Effector memory CD8+ ab T cells (VB)||EPC (VB)||GM12878||Endothelial cells of umbilical vein (CB)||HeLa-S3||M0 macrophage (VB)||M1 macrophage (CB)||M1 macrophage (VB)||M2 macrophage (CB)||H1 mesenchymal…	01	173329001	173332871	01	173298140	173302010
TNFSF18	TNFSF18	GH01J172775	Promoter	0.05831673	Ensembl	275164	27		ENSG00000224228||FASLG||HSALNG0008485-002||lnc-TNFSF18-1||ENSG00000279061	Fibroblast of dermis	01	172775638	172775915	01	172744778	172745055
TNFSF18	TNFSF18	GH01J172725	Enhancer	0.05018344	ENCODE||Ensembl	326041	30	BCL11A||IRF4||CBFB||SPI1||BATF||NFATC1||ATF2||JUNB||IKZF1||IKZF2||RFX1||TCF12||EED||RUNX3	ENSG00000224228||FASLG||piR-41111-001||HSALNG0008485-001||SLC25A38P1	B cells||CD14+ monocytes||CD4+ ab T cells (VB)||CD8+ ab T cells (CB)||Central memory CD4+ ab T cells (VB)||Erythroblasts (CB)||Effector memory CD8+ ab T cells (VB)||M0 macrophage (VB)||M1 macrophage (VB)||M2 macrophage (CB)||M2 macrophage (VB)||CD14+CD16- monocytes (CB)||CD14+CD16- monocytes (VB)||B cells (VB)||H1 trophoblast||GM12878||common myeloid progenitor, CD34-positive	01	172724201	172725599	01	172693341	172694739
TNFSF18	TNFSF18	GH01J172723	Enhancer	0.05018344	Ensembl	327341	30	JUND||EP300	ENSG00000224228||FASLG||piR-41111-001||HSALNG0008485-001||SLC25A38P1	HUES48||HUES6||HUES64||PC-3||SK-N-SH||Foreskin keratinocytes||H9 hepatocytes||Keratinocytes||Mammary epithelial cells||Mammary myoepithelial cells	01	172723400	172723800	01	172692540	172692940
TNFSF18	TNFSF18	GH01J173257	Enhancer	0.0767432	ENCODE||Ensembl	-207352	12	IKZF1||RAD21||REST||SMC3||JUND||CTBP1||CTCF||EP300||HMBOX1	ENSG00000224228||HSALNG0020226-019||TNFSF4||lnc-PRDX6-6||HSALNG0008505||LOC100506023||PRDX6||HSALNG0008504	Skeletal muscle myoblasts||HeLa-S3||SK-N-SH||hESC endodermal cells||Foreskin melanocytes||Left ventricle||Muscle leg (fetal)||Mammary epithelial cells||HSMM myotube||H9 neuron cells||Placenta||H1 trophoblast||Muscle trunk (fetal)||mesendoderm||myotube||skeletal muscle myoblast||trophoblast cell	01	173257315	173259270	01	173226454	173228409
TNFSF18	TNFSF18	GH01J172845	Enhancer	0.0767432	Ensembl||RefSeq||FANTOM5	205540	16	REST||ZNF316||BATF||EGR1||IKZF1||MAFK||TCF7||NR2F6||CREM||ATF1||NR2F2||NR2F1||NR2C1	ENSG00000224228||HSALNG0020226-019||FASLG||HSALNG0008492||TNFSF4||HSALNG0008491||lnc-TNFSF18-1	CD4+ ab T cells (PB)||CD4+ ab T cells (VB)||CD8+ ab T cells (CB)||CD8+ ab T cells (PB)||Central memory CD4+ ab T cells (VB)||DND-41||Effector memory CD8+ ab T cells (VB)||EPC (VB)||M0 macrophage (VB)||M1 macrophage (CB)||M1 macrophage (VB)||M2 macrophage (CB)||M2 macrophage (VB)||T cells (PB)||T helper 17 cells	01	172844602	172846200	01	172813742	172815340
TNFSF18	TNFSF18	GH01J172843	Enhancer	0.0767432	Ensembl||RefSeq	207527	16	SPI1||NANOG	ENSG00000224228||HSALNG0020226-019||FASLG||HSALNG0008492||HSALNG0008491||lnc-TNFSF18-1	A549||A673||H1-hESC||H9||HCT116||HUES48||HUES6||HUES64||Endothelial cells of umbilical vein||SK-N-SH||UCSF-4||hESC endodermal cells||Fibroblast of foreskin||iPS-15b||iPS-20b||iPS DF 6.9||Left ventricle||Right ventricle||Small intestine	01	172843001	172843826	01	172812141	172812966
TNFSF18	TNFSF18	GH01J173209	Enhancer	9.467905	ENCODE||Ensembl	-159926	11	MXD4||ZNF511||KDM6A||FOXA2||SAP130||SMAD4||ETV4||RARA||KAT7||TBP||DRAP1||CREM||SOX5||HMG20A||ZNF3||TFAP4||ELF3||ARID3A||NR2F6||ZNF644||ARID4B||SP5||NCOR1||GATAD2A||TCF7||HNRNPL||KAT8||GABPA||SOX13||ELF1||REST||POLR2A||ZGPAT||FOXA3||TFE3||RBFOX2	HSALNG0020226-019||TNFSF4||HSALNG0008505||RF00017-398||PRDX6||HSALNG0008504	CD4+ ab T cells||Common myeloid progenitor CD34+||GM12878||HepG2||H1 neural progenitor cells||hESC endodermal cells||Foreskin melanocytes||H9 hepatocytes||Large intestine (fetal)||Small intestine (fetal)||EPC (VB)||Endothelial cells of umbilical vein (CB)||M1 macrophage (VB)||UCSF-4||CD14+CD16- monocytes (VB)||Ovary||Sigmoid colon||Small intestine||large intestine||small intestine	01	173209534	173212200	01	173178673	173181339
TNFSF18	TNFSF18	GH01J172658	Promoter/Enhancer	0.04353506	ENCODE||EPDnew||Ensembl||FANTOM5||dbSUPER	390765	34	ZBTB33||FOXA1||EGR1||CEBPB	ENSG00000224228||FASLG||SUCO	natural killer cell||A549||A673||B cells||B cells (PB)||CD14+ monocytes||CD14+ monocytes (PB)||CD4+CD25+ ab regulatory T cells (PB)||CD4+ ab T cells||CD4+ ab T cells (PB)||CD4+ ab memory T cells (PB)||CD8+ ab T cells (PB)||Common myeloid progenitor CD34+||DND-41||Erythroblasts (CB)||Effector memory CD4+ ab T cells (PB)||Effector memory CD8+ ab T cells (VB)||EPC (VB)||GM12878||H1-hESC||H9||HCT116|…	01	172658613	172661738	01	172627753	172630878
TNFSF18	TNFSF18	GH01J173444	Enhancer	0.04353506	Ensembl||RefSeq	-393760	36	TCF7||PKNOX1||RUNX3||EZH2	TNFSF4||MK280073-023||HSALNG0057278-014||lnc-SLC9C2-5||HSALNG0020226-019||ANKRD45||KLHL20||LOC100506023||PRDX6||CM034951-416||PRDX6-AS1||HSALNG0008515||HSALNG0008504||piR-48965-002	CD4+ ab T cells (VB)||CD8+ ab T cells (CB)||Central memory CD4+ ab T cells (VB)||H1-hESC||M0 macrophage (VB)||M1 macrophage (CB)||M1 macrophage (VB)||M2 macrophage (VB)||MM.1S||hESC endodermal cells||Esophagus||iPS-20b||iPS DF 19.11||B cells (VB)||H1 trophoblast	01	173443602	173445800	01	173412741	173414939
TNFSF18	TNFSF18	GH01J172715	Enhancer	0.05075716	ENCODE||Ensembl	334447	30	CEBPA||FOXA2||TFAP4||GATAD2A||TCF7||EGR2||ZFHX2||TEAD1||TFE3	ENSG00000224228||FASLG||RNU6-693P||piR-41111-001||HSALNG0008485-001||PIGC||SLC25A38P1||SUCO||C1orf105	A549||A673||CD4+ ab T cells (VB)||CD8+ ab T cells (CB)||Central memory CD4+ ab T cells (VB)||Effector memory CD8+ ab T cells (VB)||M0 macrophage (VB)||M1 macrophage (VB)||Large intestine (fetal)||Placenta||Thymus||H1 trophoblast||trophoblast cell||placenta	01	172715789	172717199	01	172684929	172686339
TNFSF18	TNFSF18	GH01J172717	Enhancer	0.05075716	ENCODE||RefSeq	332211	30	MGA||SP1||CTCF||ZNF444||NCOR1||CEBPB||DPF2||ATF3||ZNF592||SMARCA4||ZNF654||IKZF1||CEBPA||MNT||BHLHE40||RAD51||RAD21||HOMEZ||THAP11||FOXA2||REST||SMC3||MAFF||SAP130||SMAD4||TRIM22||RXRA||TAL1||USF2||TEAD3||RARA||ZNF316||ZFP91||ATF1||BCL6||MAFK||FOXP1||STAT5A||NFE2||IRF9||MLLT1||SOX5||JUND||NFE2L2||DIDO1||ZNF318||HMG20A||MTA2||ZNF512B||TCF12||SNIP1||EP400||ZNF384||ZNF362||MAFG||TEAD4||LARP7||ELF3||…	ENSG00000224228||FASLG||RNU6-693P||piR-41111-001||METTL13||HSALNG0008485-001||PIGC||SLC25A38P1||SUCO||C1orf105	HepG2||K562||Panc1||fibroblast of lung||keratinocyte||mammary epithelial cell||natural killer cell||T-cell||large intestine||placenta||small intestine	01	172717330	172720130	01	172686470	172689270
TNFSF18	TNFSF18	GH01J173448	Enhancer	0.04586368	ENCODE||Ensembl||RefSeq	-398214	38	NANOG	HSALNG0020226-019||MK280073-023||HSALNG0057278-014||GAS5||TNFSF4||ANKRD45||KLHL20||LOC100506023||PRDX6||CM034951-416||lnc-PRDX6-3||PRDX6-AS1||HSALNG0008504	H9||HUES48||HUES6||HUES64||UCSF-4||Foreskin keratinocytes||iPS-15b||iPS-20b||iPS DF 6.9||Keratinocytes||Mammary epithelial cells||Mammary myoepithelial cells||H1 trophoblast||iPS DF 19.11||H1-hESC	01	173448309	173450000	01	173417448	173419139
TNFSF18	TNFSF18	GH01J173450	Enhancer	0.04586368	Ensembl	-399660	38		HSALNG0020226-019||MK280073-023||HSALNG0057278-014||TNFSF4||LOC100506023||PRDX6||CM034951-416||lnc-PRDX6-3||PRDX6-AS1||HSALNG0008504	H1-hESC||M0 macrophage (VB)||M2 macrophage (VB)||Eosinophil (VB)||Neutrophils (VB)	01	173450401	173450800	01	173419540	173419939
TNFSF18	TNFSF18	GH01J172769	Enhancer	0.05720305	Ensembl	280740	27	SPI1	ENSG00000224228||FASLG||HSALNG0008485-002||ENSG00000279061	M0 macrophage (CB)||M0 macrophage (VB)||M1 macrophage (CB)||M1 macrophage (VB)||M2 macrophage (CB)||CD14+CD16- monocytes (CB)||CD14+CD16- monocytes (VB)||B cells (VB)||Neutrophilic myelocytes (BM)||Neutrophils (CB)||Sigmoid colon	01	172769601	172770800	01	172738741	172739940
TNFSF18	TNFSF18	GH01J173333	Enhancer	0.05720305	RefSeq	-283021	21	BCLAF1||BCL11A||IRF4||CBFB||BATF||PAX5||STAT5A||MTA3||TCF7||ATF2||JUNB||ZBED1||DACH1||CREM||TCF12||EED||RUNX3||ETV6	HSALNG0020226-019||TNFSF4||MK280073-023||HSALNG0057278-014||LOC100506023||HSALNG0008511||PRDX6||HSALNG0008504		01	173333912	173334011	01	173303051	173303150
TNFSF18	TNFSF18	GH01J172867	Enhancer	10.58715	ENCODE	183514	13		ENSG00000224228||HSALNG0020226-019||FASLG||HSALNG0008492||ENSG00000224000||lnc-TNFSF18-3||lnc-TNFSF18-1||AIMP1P2||piR-59907-003	natural killer cell||T-cell	01	172867101	172867752	01	172836241	172836892
TNFSF18	TNFSF18	GH01J172927	Enhancer	0.1281078	ENCODE||Ensembl||dbSUPER	121672	8	JUND||POLR2A||ZNF24||CEBPB||EP300||FOS	ENSG00000224228||HSALNG0020226-019||FASLG||HSALNG0008496||SERPINC1||lnc-TNFSF18-1||RF00994-065	EPC (VB)||Endothelial cells of umbilical vein (CB)||H1 mesenchymal stem cells||NHLF||SK-N-SH||Astrocytes||Fibroblast of foreskin||Foreskin keratinocytes||Keratinocytes||Osteoblasts||Small intestine||Thymus (fetal)||Endothelial cell of umbilical vein||HSMM (myotube)||IMR90||Skeletal muscle myoblasts||mesenchymal stem cell||astrocyte||endothelial cell of umbilical vein||fibroblast of dermis||fibrob…	01	172927738	172930799	01	172896878	172899939
TNFSF18	TNFSF18	GH01J173175	Promoter/Enhancer	0.1281078	ENCODE||Ensembl	-124802	7		HSALNG0020226-019||TNFSF4||ENSG00000226375||PRDX6||HSALNG0008504	B cells||CD8+ ab T cells (CB)||Common myeloid progenitor CD34+||Endothelial cells of umbilical vein (CB)||M0 macrophage (VB)||CD14+CD16- monocytes (CB)||B cells (VB)||Thymus (fetal)||H1 trophoblast||common myeloid progenitor, CD34-positive||endothelial cell of umbilical vein	01	173175493	173175993	01	173144632	173145132
TNFSF18	TNFSF18	GH01J172809	Enhancer	0.06459388	Ensembl	240540	22	NFIC||SPI1||NFIB	ENSG00000224228||HSALNG0020226-019||FASLG||piR-32023-024||lnc-TNFSF18-1	Erythroblasts (CB)||M0 macrophage (VB)||M1 macrophage (CB)||M1 macrophage (VB)||CD14+CD16- monocytes (CB)||CD14+CD16- monocytes (VB)||B cells (VB)	01	172809801	172811000	01	172778941	172780140
TNFSF18	TNFSF18	GH01J173452	Enhancer	0.04306259	ENCODE	-401206	38	SP1||CEBPB||ATF3||YY1||DEK||JUND||EP300||RAD21||RFX5||SMC3||STAT3||TBP||FOXA2||RXRA||ZBTB33||HNF4A||MAFF||FOXA1||NFE2L2||REST||MAX||HNF4G||EGR1||GABPA	HSALNG0020226-019||MK280073-023||HSALNG0057278-014||TNFSF4||KLHL20||LOC100506023||PRDX6||CM034951-416||lnc-PRDX6-3||PRDX6-AS1||HSALNG0008504	HeLa-S3||pancreas||stomach	01	173452062	173452231	01	173421201	173421370
TNFSF18	TNFSF18	GH01J173455	Enhancer	0.04306259	Ensembl	-404560	38	TCF7||MTA2||RUNX3	MK280073-023||HSALNG0057278-014||HSALNG0020226-019||TNFSF4||KLHL20||LOC100506023||PRDX6||CM034951-416||lnc-PRDX6-3||PRDX6-AS1||HSALNG0008504	CD4+ ab T cells (VB)||CD8+ ab T cells (CB)||Central memory CD4+ ab T cells (VB)||Effector memory CD8+ ab T cells (VB)||H1-hESC	01	173455202	173455800	01	173424341	173424939
TNFSF18	TNFSF18	GH01J173453	Enhancer	0.04306259	Ensembl	-403160	38	ZNF316||NFE2||MAFG||NFE2L2||EMSY	HSALNG0020226-019||TNFSF4||MK280073-023||HSALNG0057278-014||KLHL20||LOC100506023||PRDX6||CM034951-416||lnc-PRDX6-3||PRDX6-AS1||HSALNG0008504	A549||GM12878||HUES48||HUES6||HUES64||HeLa-S3||NHLF||H9 neural progenitor cells||PC-3||SK-N-SH||Astrocytes||Fibroblast of foreskin||Foreskin keratinocytes||H9 hepatocytes||iPS-15b||iPS-20b||Mammary epithelial cells||HSMM myotube||H9 neuron cells||Osteoblasts	01	173453601	173454600	01	173422740	173423739
TNFSF18	TNFSF18	GH01J172837	Enhancer	0.0733009	ENCODE||Ensembl	212595	16	CEBPB||JUND||EP300||PRDM1||RAD21||STAT3||TCF7L2||BATF||JUNB||HLF||FOS||EZH2||RUNX3||ETV6	ENSG00000224228||FASLG||HSALNG0008492||HSALNG0008491||HSALNG0020226-019||lnc-TNFSF18-1	A549||CD4+ ab T cells||CD4+ ab T cells (PB)||CD4+ ab memory T cells (PB)||CD4+ ab T cells (VB)||CD8+ ab T cells (CB)||CD8+ ab T cells (PB)||Central memory CD4+ ab T cells (VB)||Erythroblasts (CB)||Effector memory CD8+ ab T cells (VB)||GM12878||HCT116||Endothelial cells of umbilical vein (CB)||M1 macrophage (VB)||Natural killer cells (PB)||PC-3||T helper 17 cells||Foreskin keratinocytes||Keratinoc…	01	172837406	172839286	01	172806546	172808426
TNFSF18	TNFSF18	GH01J172714	Enhancer	0.04954223	Ensembl	336640	30	NFE2||NFE2L2	ENSG00000224228||FASLG||RNU6-693P||piR-41111-001||HSALNG0008485-001||PIGC||SLC25A38P1||SUCO||C1orf105	H1-hESC||H9||HUES48||HUES6||HUES64||H1 neural progenitor cells||UCSF-4||GM23338 bipolar neurons||Foreskin keratinocytes||iPS-15b||iPS-20b||Mammary epithelial cells||H9 neuron cells	01	172713801	172714800	01	172682941	172683940
TNFSF18	TNFSF18	GH01J172766	Enhancer	0.05720305	Ensembl||FANTOM5	285140	27	SPI1||EGR2||ZFHX2	ENSG00000224228||FASLG||HSALNG0008485-002||ENSG00000279061	dendritic cell||B cells (PB)||CD4+ ab T cells||CD4+ ab T cells (VB)||Central memory CD4+ ab T cells (VB)||M0 macrophage (CB)||M0 macrophage (VB)||M1 macrophage (CB)||M1 macrophage (VB)||M2 macrophage (CB)||CD14+CD16- monocytes (CB)||CD14+CD16- monocytes (VB)||B cells (VB)||Thymus	01	172764002	172767600	01	172733142	172736740
TNFSF18	TNFSF18	GH01J172761	Enhancer	0.05720305	Ensembl	288940	27	CEBPB||JUND||TAL1||TEAD4||ARID1B||ATF3||FOS||CBFA2T3	ENSG00000224228||FASLG||HSALNG0008485-002||ENSG00000279061	A549||CD4+ ab T cells||Common myeloid progenitor CD34+||Skeletal muscle myoblasts||Endothelial cells of umbilical vein||PC-3||SK-N-SH||Fibroblast of foreskin||Foreskin keratinocytes||Foreskin melanocytes||Keratinocytes||Mammary epithelial cells	01	172761601	172762400	01	172730741	172731540
TNFSF18	TNFSF18	GH01J173459	Enhancer	0.04235388	Ensembl||RefSeq	-409255	38	NFE2||EGR2||ZFHX2	HSALNG0020226-019||TNFSF4||MK280073-023||HSALNG0057278-014||KLHL20||LOC100506023||PRDX6||CM034951-416||lnc-PRDX6-3||PRDX6-AS1||HSALNG0008504	CD4+ ab T cells (VB)||M0 macrophage (VB)||M1 macrophage (CB)||M2 macrophage (CB)||Eosinophil (VB)||iPS DF 19.11||HSMM myotube	01	173459801	173460591	01	173428940	173429730
TNFSF18	TNFSF18	GH01J173294	Enhancer	0.06317646	ENCODE||Ensembl||RefSeq	-246973	19	SP1||BCLAF1||CEBPG||MAZ||MLLT1||JUND||BCL11A||IRF4||TRIM22||SMC3||EBF1||CBFB||PRDM10||BHLHE40||TBP||BATF||PAX5||ELF1||IRF5||FOXK2||STAT5A||ZNF24||NFATC1||IKZF1||BMI1||MTA3||RB1||NR2F1||BACH1||STAT3||ATF2||TCF7||TCF12||JUNB||ZNF217||ZBED1||PKNOX1||CREB1||CEBPB||ARID3A||HLF||DACH1||TBL1XR1||RAD51||ATF3||TARDBP||IKZF2||FOS||CREM||ATF7||MTA2||NBN||EED||DPF2||RELB||ARNT||GATAD2B||RUNX3||ETV6	HSALNG0020226-019||SERPINC1||TNFSF4||KLHL20||piR-58308-019||LOC100506023||PRDX6||LOC124904846||HSALNG0008504||SNODB1040	A549||Central memory CD4+ ab T cells (VB)||HeLa-S3||M0 macrophage (CB)||M0 macrophage (VB)||M1 macrophage (CB)||M1 macrophage (VB)||M2 macrophage (CB)||M2 macrophage (VB)||H1 neural progenitor cells||PC-3||Adrenal gland (fetal)||Fibroblast of dermis||hESC endodermal cells||CD14+CD16- monocytes (CB)||CD14+CD16- monocytes (VB)||B cells (VB)||myotube||skeletal muscle myoblast	01	173294627	173301200	01	173263766	173270339
TNFSF18	TNFSF18	GH01J172799	Enhancer	0.06317646	Ensembl	249840	25	MCM3||SPI1||POLR2A||DIDO1	ENSG00000224228||FASLG||piR-32985-005||DNM3OS||HSALNG0008485-002||lnc-TNFSF18-1||KLHL20||PIGC||HSALNG0008490||MIR214	Erythroblasts (CB)||M0 macrophage (VB)||M1 macrophage (CB)||M1 macrophage (VB)||Eosinophil (VB)||CD14+CD16- monocytes (CB)||CD14+CD16- monocytes (VB)||Neutrophils (CB)||Neutrophils (VB)	01	172798802	172803399	01	172767942	172772539
TNFSF18	TNFSF18	GH01J173213	Enhancer	0.09581088	ENCODE	-162256	11	SP1||BCLAF1||MLLT1||BCL11A||CHD4||ZNF592||CEBPA||NR2C1||HOMEZ||KDM6A||FOXA2||IRF4||SAP130||SMAD4||TRIM22||ETV4||EBF1||ZSCAN9||SMARCA5||RARA||CBFB||BCL6||DRAP1||CREM||FOXP1||BHLHE40||SOX5||BATF||PAX5||ELF1||STAT5A||HMG20A||ZNF24||NFATC1||HNF4A||IKZF1||BMI1||MTA3||GATAD1||NR2F1||TCF7||ATF2||ZNF652||RXRB||TCF12||NR2F6||ELF3||JUNB||CEBPG||ZNF217||ZBED1||PKNOX1||ARID3A||NFIA||PPARG||NFIL3||ZNF644||NCO…	HSALNG0020226-019||TNFSF4||HSALNG0008505||RF00017-398||PRDX6||HSALNG0008504	GM12878||HepG2	01	173213122	173213271	01	173182261	173182410
TNFSF18	TNFSF18	GH01J172888	Enhancer	0.09581088	Ensembl||dbSUPER	162040	11		ENSG00000224228||HSALNG0020226-019||FASLG||HSALNG0008492||ENSG00000224000||lnc-TNFSF18-3||HSALNG0142373||lnc-TNFSF18-1||AIMP1P2	H1-hESC||HUES48||HUES6||HUES64||UCSF-4||HCT-116	01	172888801	172889000	01	172857941	172858140
TNFSF18	TNFSF18	GH01J172708	Enhancer	0.04832729	ENCODE||Ensembl||dbSUPER	342241	30	TCF7L2||MAFK	ENSG00000224228||FASLG||piR-41111-001||HSALNG0008485-001||SLC25A38P1	CD4+ ab T cells||CD4+ ab T cells (VB)||CD8+ ab T cells (CB)||Central memory CD4+ ab T cells (VB)||Effector memory CD8+ ab T cells (VB)||Natural killer cells (PB)||T helper 17 cells||Thymus (fetal)||CD4+ CD25- IL17+ PMA Th17 primary cells||CD4+ CD25- IL17- PMA Th primary cells||CD56 primary cells||CD8 primary cells||natural killer cell||T-cell||thymus	01	172708001	172709399	01	172677141	172678539
TNFSF18	TNFSF18	GH01J173392	Enhancer	0.04832729	ENCODE||Ensembl	-342438	32	MGA||HDAC2||CEBPB||JUND||DPF2||SMARCA4||EP300||IKZF1||BHLHE40||RAD21||RFX5||STAT3||ATF1||HLTF||EHMT2||ZEB2||TCF12||ZHX1||TEAD4||NFE2L2||JUNB||L3MBTL2||MEIS2||ARID1B||CREM||MLLT1||ZNF507||SMARCE1||POLR2A||HLF||ATF3||CTBP1||FOS||CBFA2T2||KDM1A||RNF2||TRIM24||SOX6||PKNOX1||ZNF24||CBX3||MTA3||CBX5||MTA2||CBFA2T3||NR2F1||HDAC1	TNFSF4||MK280073-023||HSALNG0057278-014||HSALNG0020226-019||KLHL20||LOC100506023||piR-38426-002||PRDX6||HSALNG0008514||HSALNG0008504	A549||Skeletal muscle myoblasts||Endothelial cells of umbilical vein (CB)||H1 mesenchymal stem cells||SK-N-SH||Adrenal gland (fetal)||Astrocytes||Fibroblast of dermis||Fibroblast of foreskin||Keratinocytes||Left ventricle||Right atrium||Sigmoid colon||Small intestine||HCT116||HeLa-S3||K562||mesenchymal stem cell||mesendoderm||myotube||astrocyte||fibroblast of dermis||fibroblast of lung||foreskin …	01	173392722	173394035	01	173361861	173363174
TNFSF18	TNFSF18	GH01J172707	Enhancer	0.04832729	Ensembl||dbSUPER	343640	30		ENSG00000224228||FASLG||piR-41111-001||HSALNG0008485-001||SLC25A38P1	CD4+ ab T cells||CD4+ ab T cells (PB)||CD4+ ab memory T cells (PB)||Natural killer cells (PB)||H1 neural progenitor cells||T cells (PB)||T helper 17 cells||Thymus (fetal)||CD4+ CD25- IL17+ PMA Th17 primary cells||CD4+ CD25- IL17- PMA Th primary cells	01	172707201	172707400	01	172676341	172676540
TNFSF18	TNFSF18	GH01J173394	Enhancer	0.04832729	Ensembl	-343760	33	MTA1||GMEB1||ZBTB2	HSALNG0020226-019||MK280073-023||HSALNG0057278-014||TNFSF4||LOC100506023||PRDX6||HSALNG0008514||HSALNG0008504||HSALNG0142374	HUES48||HUES6||HUES64||H9 neural progenitor cells||SK-N-SH||Adrenal gland (fetal)||Fibroblast of foreskin	01	173394601	173394800	01	173363740	173363939
TNFSF18	TNFSF18	GH01J172902	Promoter/Enhancer	12.67585	ENCODE||Ensembl||RefSeq||FANTOM5||dbSUPER	143757	11	CEBPG||CEBPB||JUND||DPF2||ZNF592||SMARCA4||EP300||IRF2||MAFF||YY1||NUFIP1||ZNF316||RAD21||MAFK||CBX1||NFE2||IRF9||NFE2L2||EHMT2||DIDO1||FOXM1||CAVIN1||ZNF384||CHAMP1||MAFG||HDAC2||ATF4||ZMYM3||ARID1B||GABPB1||TEAD2||POLR2A||TBL1XR1||ATF3||GTF2F1||KDM1A||FOS||TRIM24||ZNF354B||ZNF24||CBX3||ZNF740||BCOR||GTF2A2||RUNX3||BACH1||ZNF184||AFF1||MEF2D||CBFA2T3||EMSY	ENSG00000224228||HSALNG0020226-019||FASLG||ENSG00000224000||lnc-TNFSF18-3||HSALNG0142373||lnc-TNFSF18-1||lnc-TNFSF18-2||AIMP1P2	astrocyte||blood vessel endothelial cell||endothelial cell of lymphatic vessel||enteric smooth muscle cell||fibroblast of gingiva||fibroblast of lymphatic vessel||kidney epithelial cell||mesenchymal cell||myoblast||skin fibroblast||smooth muscle cell of prostate||vascular associated smooth muscle cell||A549||B cells (PB)||CD4+ ab T cells||CD4+ ab T cells (VB)||CD8+ ab T cells (PB)||Common myeloid…	01	172902168	172912199	01	172871308	172881339
TNFSF18	TNFSF18	GH01J173189	Promoter/Enhancer	0.1110313	ENCODE||Ensembl||dbSUPER	-140031	8	KLF6||SP1||ZNF184||DNMT3B||ZNF580||CEBPB||ATF3||MAX||YY1||DEK||EP300||CEBPA||MXD4||FEZF1||HOMEZ||RFX5||ZNF511||KDM6A||THAP11||FOXA2||STAT3||SAP130||SMAD4||RXRA||MIER3||TCF7L2||ZSCAN9||USF2||TEAD3||RARA||ZBTB33||ZNF843||BCL6||JUND||FOXP1||ZNF205||MYC||SOX5||POLR2A||ZBTB48||HMG20A||HBP1||HNF4A||MAFF||GATAD1||BHLHE40||FOXA1||ZNF518A||RAD21||ATF2||NFYC||ZHX1||ZNF652||RXRB||NFIB||REST||ZNF792||SP7||EL…	ENSG00000224228||HSALNG0020226-019||piR-38351-029||lnc-TNFSF18-4||TNFSF4||ENSG00000226375||PRDX6||HSALNG0008504	Common myeloid progenitor CD34+||DND-41||Erythroblasts (CB)||EPC (VB)||Skeletal muscle myoblasts||Endothelial cells of umbilical vein||HeLa-S3||M0 macrophage (CB)||M0 macrophage (VB)||M1 macrophage (CB)||M1 macrophage (VB)||M2 macrophage (CB)||H1 mesenchymal stem cells||SK-N-SH||Adrenal gland (fetal)||Eosinophil (VB)||Esophagus||Fibroblast of foreskin||Foreskin melanocytes||Heart (fetal)||Left ve…	01	173189201	173192743	01	173158340	173161882
TNFSF18	TNFSF18	GH01J173192	Enhancer	0.1110313	ENCODE||Ensembl||FANTOM5||dbSUPER	-144031	8	MAZ||JUND||BCL11A||EBF1||CBFB||BHLHE40||BATF||PAX5||ELF1||IKZF1||NR2F1||BACH1||ATF2||TCF7||HDGF||JUNB||ZNF217||KLF5||TBL1XR1||SPI1||TARDBP||LARP7||IKZF2||ZNF687||MTA2||EED||DPF2||RELB||GATAD2B||EP300||RUNX3||ETV6	ENSG00000224228||HSALNG0020226-019||piR-38351-029||TNFSF4||lnc-TNFSF18-4||ENSG00000226375||PRDX6||HSALNG0008504	B cells||B cells (PB)||CD8+ ab T cells (PB)||Common myeloid progenitor CD34+||DND-41||GM12878||Skeletal muscle myoblasts||Endothelial cells of umbilical vein||HSMM myotube||Central memory CD4+ ab T cells (VB)||Natural killer cells (PB)||B cells (VB)||Thymus||CD14+ monocytes||EPC (VB)||M0 macrophage (CB)||M0 macrophage (VB)||M1 macrophage (CB)||M2 macrophage (CB)||H1 mesenchymal stem cells||Astroc…	01	173192944	173197000	01	173162083	173166139
TNFSF18	TNFSF18	GH01J173340	Enhancer	0.05524566	ENCODE||Ensembl	-290584	21	JUND||EP300	HSALNG0020226-019||TNFSF4||MK280073-023||HSALNG0057278-014||LOC100506023||HSALNG0008511||PRDX6||HSALNG0008504	Skeletal muscle myoblasts||NHLF||PC-3||Astrocytes||Fibroblast of dermis||hESC endodermal cells||Fibroblast of foreskin||Left ventricle||HSMM myotube||Osteoblasts||Psoas muscle||Right ventricle||Sigmoid colon||myotube||astrocyte	01	173340849	173342200	01	173309988	173311339
TNFSF18	TNFSF18	GH01J172758	Enhancer	0.05524566	Ensembl||FANTOM5	292440	27		ENSG00000224228||FASLG||HSALNG0008485-002||ENSG00000279061	M0 macrophage (CB)||M0 macrophage (VB)||M1 macrophage (CB)||M1 macrophage (VB)||M2 macrophage (CB)||CD14+CD16- monocytes (CB)||CD14+CD16- monocytes (VB)	01	172758001	172759000	01	172727141	172728140
TNFSF18	TNFSF18	GH01J173268	Enhancer	0.0758995	ENCODE||Ensembl	-218860	15	PBX2||HDAC2||BRCA1||MYC||CEBPG||CEBPB||JUND||DPF2||ZNF592||SMARCA4||MAX||DEK||EP300||IKZF1||HES1||ARNT||RAD21||NBN||STAT3||TBP||TCF7L2||TAL1||ZNF316||ATF1||SKIL||IRF9||ZEB2||MAFK||ZNF318||EP400||TAF7||MAFG||ATF4||POLR2A||TEAD4||ZMYM3||HDAC1||L3MBTL2||MEIS2||ARID1B||TEAD2||CUX1||SMARCE1||NFATC3||TBL1XR1||ATF3||DDX20||CTBP1||NFRKB||RNF2||TRIM24||PRDM10||SOX6||PKNOX1||ATF2||ZNF24||CHAMP1||ATF7||GTF2…	HSALNG0020226-019||piR-39701-004||TNFSF4||LOC100506023||PRDX6||HSALNG0008504||lnc-TNFSF4-2	A549||A673||Common myeloid progenitor CD34+||Skeletal muscle myoblasts||Endothelial cells of umbilical vein (CB)||HeLa-S3||PC-3||SK-N-SH||Adrenal gland (fetal)||Astrocytes||hESC endodermal cells||Fibroblast of foreskin||Foreskin keratinocytes||HSMM myotube||Placenta||H1 trophoblast||HCT116||K562||myotube||astrocyte||foreskin fibroblast||mammary epithelial cell||skeletal muscle myoblast||placenta	01	173268602	173270999	01	173237741	173240138
TNFSF18	TNFSF18	GH01J172832	Enhancer	0.0758995	Ensembl	218440	18		ENSG00000224228||HSALNG0020226-019||FASLG||LOC107985225||HSALNG0008491||lnc-TNFSF18-1||LOC105371618	A549||B cells||B cells (PB)||CD4+ ab T cells (PB)||CD4+ ab memory T cells (PB)||Common myeloid progenitor CD34+||DND-41||HCT116||Natural killer cells (PB)||SK-N-SH||T helper 17 cells||HSMM myotube||Sigmoid colon	01	172832401	172832600	01	172801541	172801740
TNFSF18	TNFSF18	GH01J173267	Enhancer	0.0758995	Ensembl	-216850	15	MTA1||SMARCA4||BCL11A||EBF1||EHMT2||BATF||ZEB2||ZC3H8||JUND||IKZF1||ZNF530||ATF2||JUNB||ARID1B||SMARCE1||NFATC3||POLR2A||GTF2F1||ZNF512||NFRKB||MTA2||TRIM24||SOX6||PKNOX1||DPF2||RELB||IKZF2||EP300||RUNX3||GATAD2A||HMBOX1||NR2F1	HSALNG0020226-019||piR-39701-004||TNFSF4||LOC100506023||PRDX6||HSALNG0008504||lnc-TNFSF4-2	A549||Skeletal muscle myoblasts||SK-N-SH	01	173267183	173268399	01	173236322	173237538
TNFSF18	TNFSF18	GH01J172835	Enhancer	0.0758995	FANTOM5	215702	18		ENSG00000224228||HSALNG0020226-019||FASLG||LOC107985225||HSALNG0008491||lnc-TNFSF18-1||LOC105371618		01	172835153	172835324	01	172804293	172804464
TNFSF18	TNFSF18	GH01J172696	Enhancer	0.04667364	ENCODE||Ensembl||FANTOM5||dbSUPER	349864	30	IKZF1||CTCF||SPI1||JUND||TSC22D4||ETV6	ENSG00000224228||FASLG||piR-41111-001||HSALNG0008485-001||SLC25A38P1||SUCO	mast cell||T cell||dendritic cell||monocyte||natural killer cell||B cells (PB)||CD4+ ab T cells||CD4+ ab T cells (PB)||CD4+ ab memory T cells (PB)||CD4+ ab T cells (VB)||CD8+ ab T cells (CB)||Common myeloid progenitor CD34+||Central memory CD4+ ab T cells (VB)||DND-41||Erythroblasts (CB)||Effector memory CD4+ ab T cells (PB)||Effector memory CD8+ ab T cells (VB)||EPC (VB)||H1-hESC||HUES48||Endoth…	01	172696354	172705799	01	172665494	172674939
TNFSF18	TNFSF18	GH01J173400	Enhancer	0.04667364	ENCODE||Ensembl||FANTOM5	-349795	33	NANOG	HSALNG0020226-019||TNFSF4||MK280073-023||SERPINC1||HSALNG0057278-014||ANKRD45||LOC100506023||PRDX6||HSALNG0008514||HSALNG0008504||HSALNG0142374	H1-hESC||H9||HUES48||HUES6||HUES64||H1 mesenchymal stem cells||UCSF-4||Foreskin melanocytes||iPS-15b||iPS-20b||iPS DF 6.9||foreskin melanocyte	01	173399801	173401671	01	173368940	173370810
TNFSF18	TNFSF18	GH01J173468	Enhancer	0.04134144	Ensembl	-418560	39		HSALNG0020226-019||MK280073-023||HSALNG0057278-014||lnc-SLC9C2-3||piR-48369-009||TNFSF4||ANKRD45||KLHL20||LOC100506023||PRDX6||CM034951-416||PRDX6-AS1	Effector memory CD8+ ab T cells (VB)||Neutrophilic myelocytes (BM)||Neutrophils (CB)||Neutrophils (VB)	01	173469401	173469600	01	173438540	173438739
TNFSF18	TNFSF18	GH01J173302	Enhancer	0.06466138	ENCODE||Ensembl	-252385	19	HDAC2||MTA1||NCOR1||DPF2||NFIC||ZNF592||SMARCA4||IKZF1||MBD2||FEZF1||MNT||NONO||ARNT||NBN||TAL1||ZFP91||SKIL||HLTF||PRDM10||STAT5A||ZNF318||MLLT1||EHMT2||ZEB2||FOXK2||DIDO1||FOXM1||ZC3H8||NCOA1||NRF1||MTA2||TCF12||EP400||ZBTB40||TEAD4||LARP7||PYGO2||POLR2A||ZNF398||HDAC1||L3MBTL2||MEIS2||GMEB1||ARID1B||CEBPB||NCOA6||SMARCE1||NFATC3||KDM1A||CREB1||GTF2F1||CTBP1||CBFA2T2||ZNF24||CDC5L||NFRKB||RNF2|…	HSALNG0020226-019||TNFSF4||KLHL20||piR-58308-019||LOC100506023||PRDX6||LOC124904846||HSALNG0008504||SNODB1040	Common myeloid progenitor CD34+||Erythroblasts (CB)||H1-hESC||HUES6||HUES64||Adrenal gland (fetal)||hESC endodermal cells||iPS-20b||K562||mesendoderm	01	173302853	173303799	01	173271992	173272938
TNFSF18	TNFSF18	GH01J172754	Enhancer	0.05612311	Ensembl||FANTOM5	295640	27	BCL11A||SPI1||SMARCA4||BATF||BMI1||JUNB||CEBPB||RNF2||RUNX3	ENSG00000224228||FASLG||HSALNG0008485-002||TNFSF4||ENSG00000279061	B cells||CD14+ monocytes||CD4+ ab T cells (VB)||Common myeloid progenitor CD34+||Central memory CD4+ ab T cells (VB)||DND-41||M1 macrophage (VB)||M2 macrophage (CB)||CD14+CD16- monocytes (CB)||CD14+CD16- monocytes (VB)||B cells (VB)||Neutrophils (CB)||Neutrophils (VB)	01	172754001	172756600	01	172723141	172725740
TNFSF18	TNFSF18	GH01J172883	Promoter/Enhancer	10.36215	ENCODE||Ensembl||FANTOM5||dbSUPER	166266	13	BCL11A||PRDM1||FEZF1||IRF4||JUND||BATF||PAX5||JUNB||SPI1||ZNF24||IKZF2||EP300||RUNX3||ETV6	ENSG00000224228||HSALNG0020226-019||FASLG||HSALNG0008492||ENSG00000224000||lnc-TNFSF18-3||lnc-TNFSF18-1||AIMP1P2||piR-59907-003	blood vessel endothelial cell||A549||B cells||CD4+ ab T cells (VB)||CD8+ ab T cells (CB)||CD8+ ab T cells (PB)||Common myeloid progenitor CD34+||Central memory CD4+ ab T cells (VB)||DND-41||Erythroblasts (CB)||Effector memory CD8+ ab T cells (VB)||EPC (VB)||HCT116||Skeletal muscle myoblasts||Endothelial cells of umbilical vein||Endothelial cells of umbilical vein (CB)||M0 macrophage (VB)||SK-N-SH…	01	172882602	172886748	01	172851742	172855888
TNFSF18	TNFSF18	GH01J173473	Promoter/Enhancer	0.03992401	ENCODE||EPDnew||Ensembl||RefSeq||FANTOM5||CraniofacialAtlas	-425880	43	SREBF2||KLF6||MGA||HDAC2||ZBTB26||PRDM1||KLF17||POLR2A||SP1||MTA1||DNMT3B||NCOR1||UBTF||PML||HIC1||MYC||CEBPG||CEBPB||ZNF207||JUND||DPF2||CTCF||ELK1||NFIC||ZNF592||SMARCA4||CHD1||ZBTB10||ZNF600||MAX||YY1||ZSCAN16||EP300||TBP||IKZF1||MBD2||HES1||CEBPA||MXD4||SMAD5||MNT||BHLHE40||ELF1||SIN3A||RAD51||ZNF217||ZNF610||ZIC2||RFX5||KDM6A||THAP11||HCFC1||FOXA2||REST||SIN3B||SMC3||TAF9B||NBN||MAFF||STAT3|…	GAS5-AS1||HSALNG0020226-019||TNFSF4||MK280073-023||DARS2||lnc-PRDX6-2||HSALNG0057278-014||GAS5||HSALNG0008523||KLHL20||LOC100506023||CENPL||PRDX6||PRDX6-AS1||HSALNG0008522	skeletal muscle cell||A673||Common myeloid progenitor CD34+||H1-hESC||H9||HCT116||Skeletal muscle myoblasts||HUES48||H1 neural progenitor cells||Esophagus||Brain germinal matrix||Heart (fetal)||iPS-15b||iPS-20b||iPS DF 6.9||Left ventricle||Muscle leg (fetal)||Lung (fetal)||Mammary epithelial cells||Mammary myoepithelial cells||Mononuclear cells (PB)||B cells (VB)||Cortex neurosphere||Ganglion emi…	01	173473273	173480369	01	173442412	173449508
TNFSF18	TNFSF18	GH01J172858	Enhancer	11.62106	ENCODE||Ensembl||FANTOM5	191740	13	CEBPB||MAX||EP300||FEZF1||RAD21||RFX5||SMC3||STAT3||TCF7L2||ZNF843||PRDM6||KLF16||MAFK||ZBTB33||JUND||MAFF||ZNF19||ATF4||BHLHE40||ZNF507||POLR2A||OSR2||PRDM10||FOS||ZNF302||ZNF335	ENSG00000224228||HSALNG0020226-019||FASLG||HSALNG0008492||ENSG00000224000||lnc-TNFSF18-3||lnc-TNFSF18-1||KLHL20||SUCO||AIMP1P2||piR-59907-003	EPC (VB)||Skeletal muscle myoblasts||Endothelial cells of umbilical vein||Endothelial cells of umbilical vein (CB)||PC-3||PC-9||Astrocytes||Fibroblast of foreskin||Foreskin keratinocytes||Mammary epithelial cells||HCT116||HeLa-S3||astrocyte||endothelial cell of umbilical vein||fibroblast of lung||IMR-90||keratinocyte||mammary epithelial cell	01	172858158	172860243	01	172827298	172829383
TNFSF18	TNFSF18	GH01J172825	Enhancer	10.72862	ENCODE	224296	18	SP1||CTCF||CEBPG||CEBPB||ZNF654||MAX||EP300||CEBPA||RAD21||RFX5||REST||SMC3||STAT3||TRIM22||USF2||ZNF316||MAFK||HNF4A||MAFF||MAFG||ATF4||ELF3||MEIS2||ZNF24||USF1||ZBTB20	ENSG00000224228||HSALNG0020226-019||FASLG||LOC107985225||lnc-TNFSF18-1||LOC105371618	HCT116||Panc1||mesenchymal stem cell||myotube||endothelial cell of umbilical vein||fibroblast of dermis||fibroblast of lung||foreskin fibroblast||foreskin melanocyte||IMR-90||natural killer cell||skeletal muscle myoblast||female gonad||small intestine	01	172825681	172827609	01	172794821	172796749
TNFSF18	TNFSF18	GH01J173275	Enhancer	0.07022982	Ensembl	-224360	15	IKZF1	HSALNG0020226-019||piR-39701-004||TNFSF4||LOC100506023||PRDX6||HSALNG0008504||lnc-TNFSF4-2	GM12878||H1-hESC||H9||HUES48||HUES6||HUES64||HepG2||H1 mesenchymal stem cells||SK-N-SH||UCSF-4||Foreskin keratinocytes||iPS-15b||iPS-20b||Keratinocytes||Mammary epithelial cells||Small intestine||H1 trophoblast	01	173275001	173275600	01	173244140	173244739
TNFSF18	TNFSF18	GH01J172827	Enhancer	10.72862	FANTOM5	222987	18		ENSG00000224228||HSALNG0020226-019||FASLG||LOC107985225||TNFSF4||lnc-TNFSF18-1||LOC105371618		01	172827828	172828080	01	172796968	172797220
TNFSF18	TNFSF18	GH01J173405	Enhancer	0.0481923	ENCODE||dbSUPER	-355164	34	BRCA1||CEBPG||CEBPB||JUND||MAX||EP300||RAD21||IRF4||SMC3||CUX1||STAT3||TCF7L2||USF2||BATF||SMARCE1||MAFK||MAFF||DPF2||JUNB||BHLHE40||CREB1||MNT||ATF3||EGR2||FOS||YY1||EED||ZFHX2	ENSG00000224228||HSALNG0020226-019||MK280073-023||HSALNG0057278-014||TNFSF4||KLHL20||LOC100506023||PRDX6||HSALNG0008515||HSALNG0008504||HSALNG0142374	CD20+ B cells||HeLa-S3||mammary epithelial cell	01	173405919	173406291	01	173375058	173375430
TNFSF18	TNFSF18	GH01J173406	Enhancer	0.0481923	ENCODE||dbSUPER	-356451	34	MLLT1||IKZF1||IRF2||EBF1||ZFP37||HDGF||POLR2A||JUNB||IKZF2||EED||RELB	ENSG00000224228||MK280073-023||HSALNG0057278-014||HSALNG0020226-019||TNFSF4||ANKRD45||KLHL20||LOC100506023||PRDX6||HSALNG0008515||HSALNG0008504||HSALNG0142374	CD20+ B cells||GM12878||B cell||common myeloid progenitor, CD34-positive	01	173406645	173408138	01	173375784	173377277
TNFSF18	TNFSF18	GH01J172744	Enhancer	0.05457069	ENCODE||Ensembl||FANTOM5	304559	30	SP1||PRDM1||RCOR1||CTCF||BCLAF1||CEBPG||MLLT1||JUND||DPF2||SMARCA4||ZNF654||BCL11A||TARDBP||ZNF217||CEBPA||IRF2||BHLHE40||ELF1||ARNT||RAD21||MBD2||FOXA2||REST||IRF4||SMC3||TAF9B||CTBP1||RUNX1||TRIM22||RXRA||EBF1||ZSCAN9||TAL1||EZH2||SMARCA5||FOSL2||RARA||HES1||ATF1||GATA3||CBFB||TCF7L2||BCL6||FOXP1||MAX||PRDM10||BATF||SMARCE1||PAX5||POLR2A||MAFK||FOXK2||FOXA1||DIDO1||ZNF318||STAT5A||HMG20A||NFATC…	ENSG00000224228||FASLG||piR-41111-001||SLC25A38P1	blood vessel endothelial cell||A549||CD14+ monocytes||CD4+ ab T cells||CD4+ ab memory T cells (PB)||CD4+ ab T cells (VB)||Common myeloid progenitor CD34+||Central memory CD4+ ab T cells (VB)||DND-41||Erythroblasts (CB)||Effector memory CD8+ ab T cells (VB)||EPC (VB)||Skeletal muscle myoblasts||Endothelial cells of umbilical vein||Endothelial cells of umbilical vein (CB)||M0 macrophage (CB)||M0 ma…	01	172744764	172747999	01	172713904	172717139
TNFSF18	TNFSF18	GH01J173354	Enhancer	0.05457069	ENCODE||Ensembl||RefSeq	-304993	24	SP1||HDAC2||NCOR1||PML||MYC||DPF2||NFIC||SMARCA4||BCL11A||EP300||IKZF1||MBD2||HES1||POLR2A||IRF2||NONO||ARNT||NBN||MAFF||TRIM22||EBF1||TAL1||ZNF316||ATF1||MAFK||STAT5A||NFE2||ASH2L||TBP||EHMT2||BATF||ZEB2||PAX5||FOXK2||FOXM1||NFATC1||EGR1||MTA2||JUND||TCF12||TAF7||BMI1||MTA3||MAFG||NR2F1||BACH1||ATF2||TEAD4||NR2F6||JUNB||HDAC1||ZNF217||L3MBTL2||ZBED1||CEBPB||GMEB1||ARID1B||CREM||NCOA6||SMARCE1||S…	RPL26P11||HSALNG0020226-019||MK280073-023||HSALNG0057278-014||lnc-SLC9C2-6||TNFSF4||LOC100506023||HSALNG0008511||PRDX6||ENSG00000231615||HSALNG0008504	A673||B cells||CD8+ ab T cells (CB)||Central memory CD4+ ab T cells (VB)||Erythroblasts (CB)||Effector memory CD8+ ab T cells (VB)||H1 mesenchymal stem cells||SK-N-SH||Astrocytes||Keratinocytes||Mammary epithelial cells||B cells (VB)||GM12878||K562	01	173354867	173357000	01	173324006	173326139
SERPINE1	SERPINE1	GH07J101116	Promoter/Enhancer	261.9159	ENCODE||EPDnew||Ensembl||CraniofacialAtlas||RefSeq||FANTOM5||dbSUPER	-3361	0	KLF6||MGA||HDAC2||PRDM1||SP1||MTA1||PML||MYC||CEBPG||CEBPB||ZNF207||MLLT1||JUND||CTCF||ELK1||ATF3||NFIC||ZNF10||POLR2A||ZNF592||SMARCA4||SSRP1||ZBTB10||ZNF600||ZNF223||MAX||ZMYM3||YY1||FOXA1||CHD4||EP300||IKZF1||CEBPA||MXD4||SMAD5||IRF2||MNT||ZEB1||RAD51||RAD21||MCM7||ZIC2||ZNF610||HOMEZ||ZNF513||RFX5||ZNF511||KDM6A||THAP11||SIN3A||FOXA2||ZNF623||IRF4||SMC3||ELF1||NBN||STAT3||SAP130||SMAD4||TBP||…	AP1S1||NONHSAG048398.2||PLOD3||LRCH4||ENSG00000242798||RF00017-6567||SRRT||TSC22D4||PCOLCE||PILRB||lnc-VGF-4||STAG3L5P||NAT16||PCOLCE-AS1||PPP1R35||RF00017-6572||GIGYF1||RF00017-6571||FIS1||GNB2||MEPCE||ZNHIT1||EPHB4||SPDYE3||TRIM56	ciliated epithelial cell||mesenchymal cell||blood vessel endothelial cell||cardiac fibroblast||mesothelial cell||skeletal muscle cell||stromal cell||vascular associated smooth muscle cell||myoblast||osteoblast||sensory epithelial cell||Aorta||Astrocytes||Endothelial cell of umbilical vein||HeLa||HSMM (myotube)||Left ventricle||Lung||Mammary epithelial cells||NHDF-Ad||NHEK||NHLF||Osteoblasts||Ovar…	07	101116194	101131292	07	100759475	100774573
SERPINE1	SERPINE1	GH07J101132	Enhancer	2.401718	ENCODE||FANTOM5||dbSUPER	6599	2	PRDM1||ZIC2||POLR2A||MYC||PRDM10||SPI1||EGR1||ZNF384||GLIS1||PAF1||IKZF1||HNRNPL||EGR2||ZFHX2||CBFA2T3||RBFOX2	AP1S1||PLOD3||lnc-VGF-3||RF00017-6567||lnc-VGF-4||NAT16	Aorta||NHLF||Osteoblasts||PANC-1||u87||Panc1||mesenchymal stem cell||foreskin fibroblast||keratinocyte	07	101132780	101134625	07	100776061	100777906
SERPINE1	SERPINE1	GH07J101131	Enhancer	0.451111	dbSUPER	5080	2	POLR2A	AP1S1||lnc-VGF-3||RF00017-6567||PILRB||lnc-VGF-4||NAT16	Aorta||Endothelial cell of umbilical vein||Osteoblasts	07	101131706	101132661	07	100774987	100775942
SERPINE1	SERPINE1	GH07J101134	Enhancer	0.451111	ENCODE||dbSUPER	7641	2	PRDM1||ZIC2||POLR2A||MYC||ZNF384||GLIS1||SPI1	AP1S1||lnc-VGF-3||RF00017-6567||lnc-VGF-4	Osteoblasts||PANC-1||u87||mesenchymal stem cell||foreskin fibroblast	07	101134640	101134849	07	100777921	100778130
SERPINE1	SERPINE1	GH07J101135	Enhancer	0.451111	ENCODE||dbSUPER	8911	2	NRF1||POLR2A||RBFOX2	AP1S1||lnc-VGF-3||RF00017-6567||UFSP1||lnc-VGF-4	PANC-1||mesenchymal stem cell||foreskin fibroblast	07	101135940	101136089	07	100779221	100779370
SERPINE1	SERPINE1	GH07J101137	Enhancer	0.451111	ENCODE||dbSUPER	9515	2	POLR2A||PHB2||RBFOX2	AP1S1||lnc-VGF-3||RF00017-6567||lnc-VGF-4	HSMM (myotube)||u87||mesenchymal stem cell||IMR-90	07	101136608	101136629	07	100779889	100779910
SERPINE1	SERPINE1	GH07J101138	Enhancer	0.451111	RefSeq||dbSUPER	8469	2	NR3C1||POLR2A||MLLT1||NRF1||ARNT||LARP7||ZNF366||U2AF2||ZNF512||PRDM10||YBX3||ZBTB5||ZNF184||PHB2||MTA2||RBFOX2	AP1S1||lnc-VGF-3||RF00017-6567||lnc-VGF-4||NAT16	PANC-1	07	101135322	101135823	07	100778603	100779104
SERPINE1	SERPINE1	GH07J101110	Enhancer	6.948504	ENCODE||RefSeq||dbSUPER	-13795	1	PRDM1||SP1||NFIC||MCM7||RXRA||NR3C1||PRDM10||JUND||ZC3H8||PKNOX1||NFIA||ZNF366||POLR2A||ZNF512||EP300||NR2F2||FOS||ZNF121||MTA2	MUC12-AS1||RF00017-6567||RF00017-6574||PCOLCE||MOSPD3||TRIP6||MUC3A||NAT16||PCOLCE-AS1||RF00017-6572||VGF||RF00017-6571||MUC17||TRIM56||MUC12	Aorta||Astrocytes||Endothelial cell of umbilical vein||HSMM (myotube)||Left ventricle||Lung||NHDF-Ad||NHEK||Osteoblasts||Ovary||PANC-1||Skeletal muscle myoblasts||u87||mesenchymal stem cell||myotube||endothelial cell of umbilical vein||foreskin fibroblast||IMR-90||skeletal muscle myoblast||adrenal gland||female gonad||psoas muscle	07	101110864	101115754	07	100754145	100759035
SERPINE1	SERPINE1	GH07J101136	Enhancer	0.414933	ENCODE||RefSeq||dbSUPER	12134	3	SP1||MGA||HDAC2||PRDM1||KLF17||CTCF||RCOR1||ZNF444||ZNF184||MTA1||NCOR1||PML||HIC1||MYC||KLF9||ZNF580||ATF2||MAZ||CEBPB||JUND||DPF2||ELK1||ATF3||NFIC||ZNF10||ZNF592||SMARCA4||SSRP1||ZNF654||ZBTB10||ZNF600||BCL11A||MAX||EP300||TBP||IKZF1||MBD2||HES1||KLF11||SMAD5||POLR2A||FEZF1||MNT||ZEB1||BHLHE40||ELF1||ZNF217||ARNT||RAD21||ZBTB7B||HOMEZ||ZNF639||RFX5||ZNF511||REST||SIN3B||SMC3||TAF9B||CUX1||NBN|…	AP1S1||NYAP1||lnc-VGF-3||SAP25||RF00017-6567||MOSPD3||HSALNG0060087||STAG3L5P||NAT16||GIGYF1||GNB2	Aorta||Astrocytes||Endothelial cell of umbilical vein||HeLa||HSMM (myotube)||Left ventricle||Lung||Mammary epithelial cells||NHEK||NHLF||Osteoblasts||PANC-1||Skeletal muscle myoblasts||u87||GM12878||HCT116||HeLa-S3||HepG2||K562||MCF-7||Panc1||mesenchymal stem cell||mesendoderm||myotube||iPS DF 19.11||iPS DF 6.9||astrocyte||CD14-positive monocyte||common myeloid progenitor, CD34-positive||endothel…	07	101136780	101141696	07	100780061	100784977
SERPINE1	SERPINE1	GH07J101150	Enhancer	0.3562451	Ensembl	23281	7	MEF2D	AP1S1||RF00017-6567||piR-43325-086||piR-52261-254	EPC (VB)||H9||HUES6||M0 macrophage (VB)||M1 macrophage (VB)||UCSF-4||GM23338 bipolar neurons||Fibroblast of dermis||iPS-20b||CD14+CD16- monocytes (CB)||CD14+CD16- monocytes (VB)||Neutrophils (VB)	07	101149970	101150799	07	100793251	100794080
SERPINE1	SERPINE1	GH07J101106	Enhancer	0.3562451	FANTOM5||dbSUPER	-20523	1	CEBPB||FOXA1	RF00017-6567||RF00017-6574||MUC3A||NAT16||PCOLCE-AS1||HSALNG0060082||RF00017-6572||VGF||RF00017-6571||MUC17||TRIM56||MUC12	u87	07	101106526	101106635	07	100749807	100749916
SERPINE1	SERPINE1	GH07J101098	Enhancer	13.02351	ENCODE||RefSeq||FANTOM5||dbSUPER	-25094	2	KLF6||MIER1||MGA||HDAC2||KLF17||HCFC1||SP1||RCOR1||ZNF184||MTA1||DNMT3B||NCOR1||UBTF||HIC1||MYC||CEBPG||CEBPB||JUND||DPF2||ATF3||NFIC||ZNF10||POLR2A||ZNF592||SMARCA4||SSRP1||ZBTB10||ZNF600||MAX||ZMYM3||YY1||DEK||CHD4||EP300||TBP||IKZF1||HES1||CEBPA||MXD4||SMAD5||IRF2||MNT||NONO||ZEB1||BHLHE40||ZNF217||ARNT||MCM7||ZIC2||HOMEZ||ZNF639||RFX5||KDM6A||THAP11||SIN3A||FOXA2||REST||ZNF623||SMC3||TAF9B||N…	AP1S1||MUC12-AS1||ENSG00000242798||RF00017-6567||SRRT||RF00017-6574||PCOLCE||PILRB||STAG3L5P||MUC3A||NAT16||PCOLCE-AS1||PPP1R35||HSALNG0060082||RF00017-6572||GIGYF1||VGF||RF00017-6571||GNB2||MUC17||TRIM56||MUC12	blood vessel endothelial cell||fibroblast of lymphatic vessel||kidney epithelial cell||osteoblast||reticulocyte||skeletal muscle cell||stromal cell||vascular associated smooth muscle cell||Aorta||Astrocytes||Endothelial cell of umbilical vein||HSMM (myotube)||Left ventricle||Lung||Mammary epithelial cells||NHDF-Ad||NHEK||Osteoblasts||Ovary||PANC-1||Skeletal muscle myoblasts||u87||HCT116||HeLa-S3|…	07	101098842	101105177	07	100742123	100748458
SERPINE1	SERPINE1	GH07J101153	Promoter/Enhancer	12.3833	ENCODE||EPDnew||Ensembl||CraniofacialAtlas||RefSeq||dbSUPER	28670	8	MGA||HDAC2||PRDM1||SP1||RCOR1||HIC1||MYC||ZNF580||MAZ||CTCF||NFIC||MAX||YY1||TBP||IKZF1||MNT||BHLHE40||SIN3A||ZNF217||ZIC2||ZNF639||RFX5||KLF7||THAP11||HCFC1||SAP130||CTBP1||MIER3||ZNF341||ZBTB5||ZNF316||KLF9||DMAP1||MYNN||RBM22||KAT7||SP2||TARDBP||HLTF||DRAP1||GLI4||CBX1||POLR2A||NFE2||ZNF2||SMARCA4||ELF1||FOXK2||ZNF189||NRF1||EGR1||PKNOX1||ZNF512B||REST||ZNF384||TAF7||ARHGAP35||BMI1||RB1||GATAD…	AP1S1||AZGP1P2||LNCPRESS1||RF00017-6567||SRRT||MIR4653||PCOLCE||PILRB||STAG3L5P||NAT16||PPP1R35||GIGYF1||VGF||FIS1	HCT-116||GM12878||HCT116||HeLa-S3||HepG2||K562||MCF-7||Panc1||mesenchymal stem cell||mesendoderm||iPS DF 19.11||iPS DF 6.9||B cell||CD14-positive monocyte||common myeloid progenitor, CD34-positive||endothelial cell of umbilical vein||fibroblast of lung||foreskin fibroblast||foreskin melanocyte||IMR-90||keratinocyte||mammary epithelial cell||natural killer cell||T-cell||trophoblast cell||H1-hESC||…	07	101153820	101157728	07	100797101	100801009
SERPINE1	SERPINE1	GH07J101107	Enhancer	0.3771689	ENCODE||RefSeq||dbSUPER	-18046	1	SP1||KLF9||MLLT1||CEBPA||NR2C1||SAP130||SMAD4||ETV4||RXRA||EBF1||MIER3||TEAD3||RARA||ZFP91||MYC||CREM||FOXP1||MAX||BHLHE40||SOX5||PAX5||POLR2A||ELF1||ZBTB33||ZNF189||EGR1||PKNOX1||RBPJ||IKZF1||SCRT1||ZNF48||NR2F1||RXRB||TCF12||NR2F6||TFAP4||ELF3||CEBPG||MEIS2||NFIA||PPARG||NFIL3||ARID4B||ZNF384||SP5||TBL1XR1||TCF7||HNRNPL||TARDBP||IKZF2||FOS||ZNF687||GABPA||MTA2||REST||NBN||DPF2||RELB||ARNT||GATA…	AP1S1||MUC12-AS1||RF00017-6567||RF00017-6574||ACHE||MUC3A||NAT16||PCOLCE-AS1||RF00017-6572||VGF||RF00017-6571||MUC17||TRIM56||MUC12	Aorta||Endothelial cell of umbilical vein||HSMM (myotube)||Left ventricle||Lung||Mammary epithelial cells||NHEK||Osteoblasts||PANC-1||Skeletal muscle myoblasts||u87||GM12878||HepG2||myotube||CD14-positive monocyte||endothelial cell of umbilical vein||foreskin fibroblast||keratinocyte||mammary epithelial cell||skeletal muscle myoblast||female gonad||placenta||psoas muscle	07	101107809	101110307	07	100751090	100753588
SERPINE1	SERPINE1	GH07J101143	Enhancer	0.3771689	ENCODE||Ensembl||RefSeq	17044	4	MIER1||HDAC2||PRDM1||KLF17||SP1||CTCF||MTA1||HIC1||MYC||MLLT1||ATF3||ZNF654||ZBTB10||ZNF600||MAX||YY1||IKZF1||ZEB1||BHLHE40||ELF1||RAD21||RFX5||KLF7||THAP11||REST||SMC3||NBN||MAFF||SAP130||TRIM22||TRIM25||FOXA2||RXRA||EBF1||TCF7L2||NR3C1||ZNF316||SKIL||MYNN||HLTF||GLI4||NKRF||MAFK||BCLAF1||MBD1||THRAP3||NCOA2||ZNF2||JUND||EHMT2||SMARCA4||ZFP37||FOXM1||ZC3H8||MTA2||HNF4A||PKNOX1||YBX1||ZNF512B||ZN…	AP1S1||LRCH4||RF00017-6567||SRRT||PCOLCE||PILRB||MOSPD3||HSALNG0060087||STAG3L5P||NAT16||PCOLCE-AS1||PPP1R35||GIGYF1||MEPCE||piR-57135-076	CD4+ ab T cells (VB)||CD8+ ab T cells (CB)||Common myeloid progenitor CD34+||Central memory CD4+ ab T cells (VB)||Erythroblasts (CB)||EPC (VB)||HCT116||Endothelial cells of umbilical vein (CB)||K562||M0 macrophage (VB)||M1 macrophage (CB)||M1 macrophage (VB)||M2 macrophage (CB)||M2 macrophage (VB)||Fibroblast of dermis||Fibroblast of foreskin||Foreskin keratinocytes||Foreskin melanocytes||iPS DF …	07	101143601	101144695	07	100786882	100787976
SERPINE1	SERPINE1	GH07J101146	Enhancer	0.3771689	Ensembl	19997	5		AP1S1||RF00017-6567||PILRB||piR-43325-086||NAT16||piR-57135-076	CD4+ ab T cells (PB)||CD4+ ab T cells (VB)||CD8+ ab T cells (CB)||CD8+ ab T cells (PB)||Central memory CD4+ ab T cells (VB)||Effector memory CD8+ ab T cells (VB)	07	101146801	101147400	07	100790082	100790681
SERPINE1	SERPINE1	GH07J101089	Promoter/Enhancer	0.2893901	Ensembl||dbSUPER	-37733	8	ZBTB33||POLR2A||ZFHX2||RBFOX2	HSALNG0060079||RF00017-6567||lnc-MUC17-4||RF00017-6572||RF00017-6571||TRIM56	Lung	07	101089121	101089621	07	100732402	100732902
SERPINE1	SERPINE1	GH07J101087	Enhancer	0.2893901	RefSeq||dbSUPER	-38970	8	RBFOX2	HSALNG0060079||RF00017-6567||lnc-MUC17-4||RF00017-6572||RF00017-6571||TRIM56	Lung	07	101087814	101088453	07	100731095	100731734
SERPINE1	SERPINE1	GH07J101093	Enhancer	0.3064328	ENCODE||dbSUPER	-32700	4	HDAC2||CTCF||ZNF444||MYC||JUND||NFIC||ZNF654||IKZF1||RAD21||ZNF511||REST||NBN||SAP130||SMAD4||ZSCAN9||ZNF316||HLTF||CREM||CBX1||POLR2A||SOX5||ZNF2||SMARCA4||ZEB2||TCF12||ZNF384||ZNF362||ZNF48||ZNF664||CBLL2||MAFK||RLF||RXRB||GLIS1||ZMYM3||L3MBTL2||DPF2||IKZF5||GMEB1||ZNF580||NFIL3||ARID4B||SMC3||KDM1A||TBL1XR1||CREB1||ATF1||GATAD2A||KLF16||XRCC5||CTBP1||KHSRP||ZNF24||ZNF311||TRIM24||ZNF579||CBX3|…	MUC12-AS1||lnc-TRIM56-1||piR-56759-536||RF00017-6567||HSALNG0060080||RF00017-6573||TRIP6||NAT16||RF00017-6572||VGF||RF00017-6571||TRIM56	Aorta||Astrocytes||Endothelial cell of umbilical vein||HSMM (myotube)||Left ventricle||Mammary epithelial cells||NHDF-Ad||NHEK||Osteoblasts||Skeletal muscle myoblasts||u87||HCT116||K562||Panc1||mesenchymal stem cell||myotube||iPS DF 19.11||iPS DF 6.9||astrocyte||fibroblast of dermis||fibroblast of lung||foreskin fibroblast||IMR-90||keratinocyte||skeletal muscle myoblast||H1-hESC||H9||muscle of tr…	07	101093229	101095578	07	100736510	100738859
SERPINE1	SERPINE1	GH07J101096	Enhancer	0.3064328	ENCODE||dbSUPER	-30203	3	HDAC2||PRDM1||ZNF592||ZMYM3||ARNT||ELF1||RXRA||CBX1||PTBP1||HNF4A||ZFP36||ZNF768||PHF20||NFATC3||KDM1A||HDGF||CBX3||ZNF740||BCOR||MEF2D||NFXL1||SMARCA5||BRD9	AP1S1||lnc-TRIM56-1||RF00017-6567||RF00017-6573||NAT16||PCOLCE-AS1||HSALNG0060082||RF00017-6572||VGF||RF00017-6571||TRIM56	PANC-1||u87||K562||Panc1||foreskin fibroblast	07	101096353	101097449	07	100739634	100740730
SERPINE1	SERPINE1	GH07J101084	Promoter/Enhancer	0.2733259	ENCODE||EPDnew||Ensembl||CraniofacialAtlas||RefSeq||dbSUPER	-40955	8	KLF6||MIER1||MGA||HDAC2||PRDM1||KLF17||POLR2A||SP1||ZNF444||MTA1||NCOR1||UBTF||PML||HIC1||CEBPG||MAZ||CEBPB||MLLT1||DPF2||NFIC||ZNF592||SMARCA4||ZNF600||MAX||YY1||DEK||TBP||IKZF1||CEBPA||SMAD5||IRF2||MNT||ELF1||ZNF217||ARNT||ZNF639||MBD2||KLF7||THAP11||HCFC1||SIN3A||REST||NBN||SAP130||SMAD4||ETV4||RXRA||ZNF341||KMT2B||HES1||ZNF843||DMAP1||KLF9||CBFB||SP2||KAT7||GLI4||NKRF||ZBTB40||ZSCAN5A||KLF16|…	AP1S1||HSALNG0060079||RF00017-6567||lnc-MUC17-4||piR-42694-154||RF00017-6572||RF00017-6571||EPHB4||TRIM56	Lung||NHEK||Skeletal muscle myoblasts||GM12878||HCT116||HeLa-S3||HepG2||K562||MCF-7||Panc1||mesenchymal stem cell||mesendoderm||myotube||iPS DF 19.11||iPS DF 6.9||B cell||CD14-positive monocyte||common myeloid progenitor, CD34-positive||endothelial cell of umbilical vein||fibroblast of dermis||fibroblast of lung||foreskin fibroblast||foreskin melanocyte||IMR-90||keratinocyte||mammary epithelial c…	07	101084484	101087813	07	100727765	100731094
LOXL4	LOXL4	GH10J098267	Promoter/Enhancer	273.0852	ENCODE||EPDnew||Ensembl||RefSeq||CraniofacialAtlas||dbSUPER	-673	2	KLF6||HDAC2||RCOR1||ZNF444||JUND||SSRP1||ZNF600||ZMYM3||FOXA1||CHD4||CEBPA||ZEB1||ZIC2||MBD2||ZNF511||KDM6A||THAP11||FOXA2||SMC3||SAP130||SMAD4||ETV4||RXRA||TEAD3||FOSL2||RARA||BCL6||SP2||TBP||CREM||MAFK||FOXP1||MBD1||KDM1A||ZNF205||SOX5||ZEB2||ZNF189||NRF1||HBP1||HNF4A||PKNOX1||MAFF||ZNF48||MIER2||HHEX||FOXM1||ATF4||ZNF652||LCORL||RXRB||GATA4||ZNF792||GLIS1||NR2F6||TFAP4||ZNF398||ELF3||CEBPG||ZF…	LOC124902489||PYROXD2||lnc-R3HCC1L-2||HSALNG0080006||ENSG00000230928	A673||B cells||CD14+ monocytes||CD14+ monocytes (PB)||CD4+CD25+ ab regulatory T cells (PB)||CD4+ ab T cells (PB)||CD4+ ab memory T cells (PB)||CD4+ ab T cells||CD4+ ab T cells (VB)||CD8+ ab T cells (CB)||CD8+ ab T cells (PB)||Common myeloid progenitor CD34+||DND-41||EPC (VB)||GM12878||H1-hESC||H9||HCT116||Skeletal muscle myoblasts||HUES48||HUES6||HUES64||Endothelial cells of umbilical vein (CB)||…	10	98267140	98270593	10	100026897	100030350
LOXL4	LOXL4	GH10J098263	Enhancer	23.41304	Ensembl	3993	0	CBX1||ZMYM3||ESRRA||KDM1A	CM034960-276||R3HCC1L||ENSG00000230928	CD8+ ab T cells (CB)||M1 macrophage (CB)||Aorta||Eosinophil (VB)||Mammary epithelial cells||CD14+CD16- monocytes (CB)||CD14+CD16- monocytes (VB)||Neutrophilic myelocytes (BM)||Neutrophils (CB)||Neutrophils (VB)	10	98263402	98265000	10	100023159	100024757
LOXL4	LOXL4	GH10J098259	Enhancer	22.56575	ENCODE||Ensembl||RefSeq||FANTOM5	7718	0	KLF17||HIC1||MYC||CEBPG||ZNF580||ZNF600||IKZF1||MNT||ZIC2||ZNF639||ZNF341||RARA||ZNF843||BCL6||FOXP1||MAX||SPI1||ZNF24||POLR2A||ZBTB48||INSM2||ZNF189||ZNF318||PKNOX1||EP400||ZBTB21||ATF4||NFIB||SP7||GLIS1||ZNF548||ZNF398||HDAC1||CEBPB||MEIS2||ZFP69B||ARID1B||ZSCAN21||SMARCE1||ZNF324||ZNF366||ZNF184||ZNF687||CREB1||ZBTB12||ATF1||ATF3||ZEB2||ZNF660||ZNF629||CTBP1||PATZ1||ZNF692||FOS||MYNN||CTCF||ZB…	MMS19||MARVELD1||CM034960-276||R3HCC1L||ENSG00000230928	CD14+ monocytes (PB)||HUES64||M0 macrophage (CB)||M0 macrophage (VB)||M1 macrophage (CB)||M1 macrophage (VB)||M2 macrophage (CB)||M2 macrophage (VB)||MCF-7||Mesenchymal stem cells (BM||VB)||Aorta||Eosinophil (VB)||Fibroblast of foreskin||Foreskin keratinocytes||Foreskin melanocytes||iPS DF 19.11||Keratinocytes||CD14+CD16- monocytes (CB)||CD14+CD16- monocytes (VB)||HSMM myotube||Neutrophilic myelo…	10	98258578	98262373	10	100018335	100022130
LOXL4	LOXL4	GH10J098262	Enhancer	0.451111	ENCODE||Ensembl	5390	0	CTCF||DEK||RAD21||ZIC2||SMC3||USF2||CBX1||MAX||GLIS1||ZMYM3||ZFP69B||NR2F6||NFIA||ZNF687||HNRNPL||XRCC5||ZNF692||ESRRA||KDM1A||RXRA||BCOR||USF1||ZFHX2	CM034960-276||R3HCC1L||ENSG00000230928	M0 macrophage (VB)||M1 macrophage (CB)||M1 macrophage (VB)||M2 macrophage (CB)||M2 macrophage (VB)||iPS DF 19.11||Left ventricle||Neutrophilic myelocytes (BM)||Neutrophils (VB)||Right ventricle||Thymus||HCT116||Panc1	10	98262401	98263206	10	100022158	100022963
LOXL4	LOXL4	GH10J098273	Enhancer	0.451111	ENCODE	-5085	2	TEAD3||JUND||ATF2||NFIL3||GATAD2A||ETS1||ATF7||TEAD1	LOC124902489||PYROXD2||lnc-R3HCC1L-2||HSALNG0080006||ENSG00000230928	HepG2||iPS DF 19.11	10	98273204	98273353	10	100032961	100033110
LOXL4	LOXL4	GH10J098274	Enhancer	0.451111	Ensembl	-8307	2		LOC124902489||PYROXD2||lnc-R3HCC1L-2||HSALNG0080006||ENSG00000230928	CD8+ ab T cells (PB)||Mammary epithelial cells	10	98276401	98276600	10	100036158	100036357
LOXL4	LOXL4	GH10J098246	Enhancer	0.3562451	ENCODE||Ensembl||CraniofacialAtlas	21093	2	GLIS1||EP300	HSALNG0079999||CM034960-276||R3HCC1L||ENSG00000230928	H1 mesenchymal stem cells||H1 neural progenitor cells||Foreskin melanocytes||Muscle leg (fetal)||Lung||HSMM myotube||Psoas muscle||Small intestine||Stomach (fetal)||Thymus||Muscle trunk (fetal)||mesenchymal stem cell||myotube||fibroblast of lung||foreskin fibroblast||foreskin melanocyte||IMR-90||skeletal muscle myoblast||muscle of leg||muscle of trunk	10	98246202	98247999	10	100005959	100007756
LOXL4	LOXL4	GH10J098293	Enhancer	12.23476	ENCODE||Ensembl	-26707	2	ZIC2||CTCF||SP7||GLIS1||ZBTB17||REST||EP300	R3HCC1L||PYROXD2||SFRP5||lnc-R3HCC1L-2||HSALNG0080006	CD14+ monocytes||CD14+ monocytes (PB)||Skeletal muscle myoblasts||HeLa-S3||M0 macrophage (CB)||M1 macrophage (CB)||M2 macrophage (CB)||NHLF||SK-N-SH||UCSF-4||Fibroblast of dermis||Esophagus||Foreskin keratinocytes||Keratinocytes||Lung||CD14+CD16- monocytes (CB)||Osteoblasts||Placenta||Thymus||myotube||placenta	10	98292602	98297199	10	100052359	100056956
LOXL4	LOXL4	GH10J098252	Enhancer	19.23465	Ensembl	15977	0		CM034960-276||R3HCC1L||ENSG00000230928	H1-hESC||HUES48||HUES6||HUES64||H1 neural progenitor cells||GM23338 bipolar neurons||hESC endodermal cells||Mammary myoepithelial cells||H1 trophoblast	10	98252034	98252400	10	100011791	100012157
LOXL4	LOXL4	GH10J098251	Promoter	0.3771689	Ensembl	16277	2		HSALNG0079999||CM034960-276||R3HCC1L||ENSG00000230928	H1-hESC||HUES48||HUES6||HUES64||H1 neural progenitor cells||GM23338 bipolar neurons||hESC endodermal cells||Mammary myoepithelial cells||H1 trophoblast	10	98251801	98252033	10	100011558	100011790
LOXL4	LOXL4	GH10J098238	Enhancer	11.38295	Ensembl	30693	2	NCOR1||PML||DPF2||NFIC||SMARCA4||HES1||BHLHE40||TAL1||STAT5A||HDAC2||FOXK2||FOXM1||MTA2||TCF12||ZBTB40||NR2F6||TEAD4||HDAC1||MEIS2||ARID1B||CREM||SMARCE1||KDM1A||TBL1XR1||DACH1||ATF1||KLF16||DDX20||CBFA2T2||RNF2||TRIM24||SOX6||IKZF1||PKNOX1||ATF7||EP300||CC2D1A||AFF1||HMBOX1||LEF1||PHB2||CBFA2T3	HSALNG0079999||CM034960-276||R3HCC1L||ENSG00000230928	Common myeloid progenitor CD34+||Erythroblasts (CB)||Endothelial cells of umbilical vein||K562||H1 mesenchymal stem cells||SK-N-SH	10	98236601	98238400	10	99996358	99998157
LOXL4	LOXL4	GH10J098302	Enhancer	11.53303	Ensembl	-34806	3	ZIC2||GLIS1||EP300	PYROXD2||lnc-R3HCC1L-8||HSALNG0080006||ENSG00000230928	HUES48||HUES6||HepG2||H1 neural progenitor cells||UCSF-4||GM23338 bipolar neurons||hESC endodermal cells||Esophagus||Heart (fetal)||iPS-20b||iPS DF 19.11||Muscle leg (fetal)||Lung (fetal)||Mammary myoepithelial cells||HSMM myotube||Psoas muscle	10	98302200	98303800	10	100061957	100063557
LOXL4	LOXL4	GH10J098313	Enhancer	0.2569919	ENCODE||FANTOM5	-47414	3	HCFC1||CEBPB||MAX||DEK||EP300||ELF1||ZNF217||MBD2||RFX5||CUX1||STAT3||CTBP1||TBP||RXRA||TCF7L2||USF2||SIN3A||JUND||SMARCE1||FOXA1||PKNOX1||REST||DPF2||NCOA3||NFIB||BHLHE40||CREB1||ZNF687||HLF||NFXL1||MNT||ESRRA||FOS||TARDBP||NR2F2||GATAD2B	R3HCC1L||PYROXD2||lnc-R3HCC1L-8||HPS1||HSALNG0080006	monocyte||HeLa-S3||MCF-7||Panc1||myotube||CD14-positive monocyte||endothelial cell of umbilical vein||fibroblast of dermis||foreskin fibroblast||placenta||psoas muscle	10	98313688	98317527	10	100073445	100077284
LOXL4	LOXL4	GH10J098212	Enhancer	19.08312	Ensembl	55927	3	CEBPB||EP300	HSALNG0079999||R3HCC1L||piR-61514-034	Erythroblasts (CB)||Effector memory CD8+ ab T cells (VB)||HeLa-S3||M2 macrophage (VB)||B cells (VB)	10	98211802	98212732	10	99971559	99972489
LOXL4	LOXL4	GH10J098326	Enhancer	10.92231	Ensembl	-58608	4	ZNF600||ZMYM3||ZNF768	PYROXD2||lnc-R3HCC1L-8||piR-56186-006||ENSG00000230928	H1 neural progenitor cells||Brain germinal matrix||Left ventricle||B cells (VB)||Cortex neurosphere||Ganglion eminence neurosphere	10	98326205	98327399	10	100085962	100087156
LOXL4	LOXL4	GH10J098223	Enhancer	29.4281	ENCODE||Ensembl||RefSeq	43390	2	JUND||PKNOX1	HSALNG0079999||CM034960-276||R3HCC1L||ENSG00000230928	CD4+ ab T cells (VB)||Common myeloid progenitor CD34+||Erythroblasts (CB)||EPC (VB)||Skeletal muscle myoblasts||Endothelial cells of umbilical vein (CB)||M0 macrophage (VB)||M2 macrophage (VB)||iPS DF 19.11||CD14+CD16- monocytes (VB)||myotube||skeletal muscle myoblast	10	98223408	98226199	10	99983165	99985956
LOXL4	LOXL4	GH10J098308	Enhancer	11.88774	ENCODE||CraniofacialAtlas	-41117	3	CTCF||ZNF444||ZNF654||ZNF600||ELF1||RAD21||REST||SMC3||ZNF341||YY1||SP2||ZBTB48||RBPJ||MIER2||SP7||IKZF5||GATA2||L3MBTL2||ZNF687||HLF||ZBTB8A||MIXL1||MAX||ZEB2||ZBTB33||EGR2||ZNF660||ZNF692||ZBTB17||USF2||GLIS2||RXRA||USF1||TRIM22||ZBTB20||ZFHX2||ZNF335	PYROXD2||lnc-R3HCC1L-8||HSALNG0080006||ENSG00000230928	HCT116||Panc1||mesenchymal stem cell||mesendoderm||myotube||iPS DF 19.11||iPS DF 6.9||fibroblast of dermis||fibroblast of lung||foreskin fibroblast||foreskin melanocyte||IMR-90||H1-hESC||H9||neural stem progenitor cell||adrenal gland||female gonad||muscle of trunk||stomach	10	98308444	98310177	10	100068201	100069934
LOXL4	LOXL4	GH10J098226	Enhancer	10.41723	ENCODE	41245	2	HDAC2||NCOR1||DPF2||NFIC||SMARCA4||TAL1||FOXM1||MTA2||TCF12||TEAD4||ZMYM3||HDAC1||MEIS2||ARID1B||SMARCE1||KDM1A||DACH1||KLF16||CBFA2T2||ZNF24||RNF2||TRIM24||SOX6||IKZF1||CBX3||MTA3||CHAMP1||BCOR||EP300||HMBOX1||CBFA2T3	HSALNG0079999||CM034960-276||R3HCC1L||ENSG00000230928	K562||common myeloid progenitor, CD34-positive	10	98226884	98227013	10	99986641	99986770
LOXL4	LOXL4	GH10J098322	Enhancer	10.66129	ENCODE||Ensembl||RefSeq||FANTOM5||CraniofacialAtlas	-54828	3	MGA||NCOR1||MYC||CEBPB||DPF2||NFIC||ZNF592||SMARCA4||MAX||HES1||MNT||BHLHE40||SIN3A||TAF9B||ZNF316||MYNN||TAL1||JUND||PRDM10||NFE2||EHMT2||FOXK2||ZNF318||EGR1||NRF1||PKNOX1||TCF12||RFX1||MAFG||ATF4||TEAD4||NR2F6||JUNB||HDAC1||L3MBTL2||MEIS2||ARID1B||CREM||SMARCE1||POLR2A||ZNF184||ZNF687||ATF1||ATF3||KLF16||CTBP1||NFE2L2||FOS||CBFA2T2||KDM1A||RNF2||TRIM24||BMI1||ATF7||EP300||NR2F2||AFF1||HMBOX1||C…	R3HCC1L||PYROXD2||lnc-R3HCC1L-8||HSALNG0080006||ENSG00000230928	hair follicle cell||CD14+ monocytes (PB)||Common myeloid progenitor CD34+||DND-41||Erythroblasts (CB)||K562||M0 macrophage (CB)||M0 macrophage (VB)||M1 macrophage (CB)||M1 macrophage (VB)||M2 macrophage (CB)||MCF-7||Eosinophil (VB)||Keratinocytes||Left ventricle||CD14+CD16- monocytes (CB)||CD14+CD16- monocytes (VB)||Right atrium||Right ventricle||HCT116||Panc1||myotube||astrocyte||CD14-positive m…	10	98320644	98325400	10	100080401	100085157
LOXL4	LOXL4	GH10J098217	Enhancer	11.0308	Ensembl	50193	3	SPI1	HSALNG0079999||R3HCC1L||piR-61514-034	Common myeloid progenitor CD34+||Endothelial cells of umbilical vein (CB)||M0 macrophage (VB)||M1 macrophage (CB)||M1 macrophage (VB)||M2 macrophage (CB)||M2 macrophage (VB)||Eosinophil (VB)||CD14+CD16- monocytes (CB)||CD14+CD16- monocytes (VB)||B cells (VB)	10	98217601	98218400	10	99977358	99978157
LOXL4	LOXL4	GH10J098373	Enhancer	18.1377	ENCODE||Ensembl||RefSeq	-106307	9	ZIC2||MAFF||ZNF316||MAFK||PKNOX1||MAFG||GATA2||FOS||EMSY	PYROXD2||HE856182||piR-52773-001||MIR1287	Skeletal muscle myoblasts||HeLa-S3||M0 macrophage (VB)||M1 macrophage (CB)||M1 macrophage (VB)||M2 macrophage (CB)||H1 mesenchymal stem cells||PC-9||Astrocytes||Eosinophil (VB)||Foreskin keratinocytes||iPS DF 19.11||Left ventricle||Mammary epithelial cells||HSMM myotube||Stomach (fetal)||H1 trophoblast||MCF-7||astrocyte||fibroblast of lung||foreskin fibroblast||IMR-90||trophoblast cell	10	98373201	98375801	10	100132958	100135558
LOXL4	LOXL4	GH10J098375	Enhancer	9.951247	ENCODE||Ensembl	-108415	9	FEZF1||CUX1||TCF7L2||PKNOX1||NFIB||MEIS2||TRIM28||EGR2||SREBF1||ZBTB20||ZFHX2	PYROXD2||HE856182||piR-52773-001	Common myeloid progenitor CD34+||HeLa-S3||MCF-7||H1 mesenchymal stem cells||NHLF||PC-3||PC-9||SK-N-SH||Fibroblast of foreskin||Kidney (fetal)||Lung (fetal)||Mammary myoepithelial cells||Cortex neurosphere||Osteoblasts||H1 trophoblast||fibroblast of lung	10	98375861	98377357	10	100135618	100137114
LOXL4	LOXL4	GH10J098369	Enhancer	15.51665	Ensembl	-101507	9		PYROXD2||lnc-R3HCC1L-8||HE856182||piR-52773-001	H1-hESC||H9||Skeletal muscle myoblasts||HUES48||HUES6||HUES64||H1 mesenchymal stem cells||H1 neural progenitor cells||SK-N-SH||UCSF-4||GM23338 bipolar neurons||hESC endodermal cells||Foreskin melanocytes||Heart (fetal)||iPS-20b||iPS DF 6.9||Lung (fetal)||Ovary||Stomach (fetal)||Muscle trunk (fetal)	10	98369201	98370200	10	100128958	100129957
LOXL4	LOXL4	GH10J098371	Enhancer	5.745019	Ensembl	-103307	9		PYROXD2||HE856182||piR-52773-001	NHLF||SK-N-SH||Adrenal gland (fetal)||GM23338 bipolar neurons||Fibroblast of dermis||Esophagus||Fibroblast of foreskin||Left ventricle||Muscle leg (fetal)||Lung (fetal)||Ovary||Placenta||Small intestine||Stomach (fetal)	10	98371201	98371800	10	100130958	100131557
LOXL4	LOXL4	GH10J098331	Enhancer	11.21098	ENCODE||Ensembl	-63885	4	CTCF||ZNF654||RAD21||SMC3	PYROXD2||lnc-R3HCC1L-8||HPS1||piR-56186-006	M0 macrophage (VB)||M1 macrophage (VB)||M2 macrophage (VB)||MCF-7||iPS-15b||CD14+CD16- monocytes (VB)||HCT116||iPS DF 6.9	10	98331801	98332357	10	100091558	100092114
LOXL4	LOXL4	GH10J098332	Enhancer	11.21098	ENCODE||Ensembl	-64707	4	FOXA1||FOXA2||MAFF||SAP130||MAFK||ARID3A||FOS||CTCF||FOXA3	PYROXD2||lnc-R3HCC1L-8||piR-56186-006	A549||HeLa-S3||HepG2||MCF-7||NHLF||PC-3||PC-9||Adrenal gland (fetal)||Fibroblast of dermis||Fibroblast of foreskin||Foreskin melanocytes||Lung (fetal)||Cortex neurosphere||Osteoblasts||Small intestine||Thymus||Panc1||foreskin melanocyte	10	98332401	98333401	10	100092158	100093158
LOXL4	LOXL4	GH10J098170	Enhancer	10.55754	ENCODE||RefSeq	97506	5	CTCF||ZNF444||ZNF654||TBP||RAD21||THAP11||REST||SMC3||TRIM22||TEAD3||HNF4A||TEAD4||GATA2||CREB1||ZBTB17||ZNF579||RXRA||JUND||TEAD1||SCRT2||KDM1A	R3HCC1L||HSALNG0079998||piR-39807-004	HCT116||Panc1||H9	10	98170602	98170773	10	99930359	99930530
LOXL4	LOXL4	GH10J098171	Enhancer	10.07825	ENCODE||Ensembl||RefSeq||UCNEbase	95335	5	POLR2A	CRTAC1||R3HCC1L||HSALNG0079998||piR-39807-004||ENSG00000230928	CD4+ ab T cells (PB)||H1-hESC||HUES6||NHLF||GM23338 bipolar neurons||hESC endodermal cells||iPS-20b||iPS DF 19.11||Muscle leg (fetal)||Osteoblasts||Muscle trunk (fetal)||fibroblast of dermis||H9||muscle of leg||muscle of trunk	10	98171764	98173953	10	99931521	99933710
LOXL4	LOXL4	GH10J098367	Enhancer	17.31129	Ensembl||RefSeq	-99716	9	TCF12	PYROXD2||lnc-R3HCC1L-8||HE856182||piR-52773-001||LOC105378449	H1-hESC||H9||HUES48||HUES6||HUES64||PC-3||PC-9||SK-N-SH||UCSF-4||GM23338 bipolar neurons||Foreskin melanocytes||iPS-15b||iPS-20b||iPS DF 6.9||Muscle leg (fetal)||Mammary myoepithelial cells||Cortex neurosphere||H1 trophoblast||Muscle trunk (fetal)	10	98367201	98368618	10	100126958	100128375
LOXL4	LOXL4	GH10J098167	Enhancer	29.0693	Ensembl	99493	5	RCOR1||PAX5||ZNF24||ZNF362||TCF12||ZNF217||MTA2||RUNX3||CTCF	R3HCC1L||HSALNG0079998||piR-39807-004||ENSG00000230928	A673||B cells||H1-hESC||H9||HUES48||HUES64||Foreskin melanocytes||iPS-20b||iPS DF 19.11||B cells (VB)	10	98167202	98170199	10	99926959	99929956
LOXL4	LOXL4	GH10J098363	Enhancer	0.1578399	Ensembl	-95606	9	SIN3A||ZNF217||TOE1||MNT||EP300	PYROXD2||lnc-R3HCC1L-8||HE856182||piR-43390-001||piR-52773-001||LOC105378449	B cells||HUES48||HUES6||HUES64||MCF-7||PC-3||PC-9||iPS DF 6.9||Kidney (fetal)||Mammary myoepithelial cells||H1 trophoblast	10	98363600	98364000	10	100123357	100123757
LOXL4	LOXL4	GH10J098364	Enhancer	9.931079	Ensembl	-96707	9	SPI1	PYROXD2||lnc-R3HCC1L-8||HE856182||piR-43390-001||piR-52773-001||LOC105378449	B cells||B cells (PB)||GM12878||MCF-7||PC-3||PC-9||Foreskin melanocytes||Mammary epithelial cells||Mammary myoepithelial cells	10	98364801	98365000	10	100124558	100124757
LOXL4	LOXL4	GH10J098366	Enhancer	9.931079	Ensembl	-97307	9		PYROXD2||lnc-R3HCC1L-8||HE856182||piR-52773-001||LOC105378449	GM12878||HUES6||H1 neural progenitor cells||PC-9||UCSF-4||Esophagus||Foreskin melanocytes||Mammary myoepithelial cells||H1 trophoblast	10	98365401	98365600	10	100125158	100125357
LOXL4	LOXL4	GH10J098365	Enhancer	9.931079	Ensembl	-97707	9	ZNF217||CTBP1||ZFX||ZBTB33	PYROXD2||lnc-R3HCC1L-8||HE856182||piR-52773-001||LOC105378449	HUES6||MCF-7||H1 neural progenitor cells||PC-9||UCSF-4||Esophagus||Foreskin keratinocytes||Foreskin melanocytes||iPS DF 6.9||Mammary epithelial cells||Mammary myoepithelial cells||H1 trophoblast	10	98365800	98366001	10	100125557	100125758
LOXL4	LOXL4	GH10J098360	Enhancer	6.250717	ENCODE||RefSeq||FANTOM5||CraniofacialAtlas	-93199	7	HDAC2||NCOR1||DPF2||NFIC||SMARCA4||BCL11A||IKZF1||BHLHE40||ARNT||IRF4||TAF9B||EBF1||ZNF316||RAD21||NFE2||BATF||MAFK||EGR1||PKNOX1||TCF12||EP400||MTA3||MAFG||ATF2||MAFF||HDAC1||MEIS2||ARID1B||CREB1||GABPB1||CREM||RFX5||DACH1||MNT||ATF1||ATF3||CTBP1||NFE2L2||CBFA2T2||RNF2||TRIM24||EED||ATF7||POLR2A||CEBPB||RUNX3||FOS||ETV6||HMBOX1||LEF1||CBFA2T3||EMSY	PYROXD2||lnc-R3HCC1L-8||piR-43390-001||piR-52773-001||LOC105378449	fibroblast of gingiva||skin fibroblast||stromal cell||K562||mesenchymal stem cell||myotube||astrocyte||common myeloid progenitor, CD34-positive||fibroblast of dermis||fibroblast of lung||foreskin fibroblast||foreskin melanocyte||IMR-90||mammary epithelial cell||skeletal muscle myoblast||adrenal gland||pancreas||placenta||psoas muscle||stomach	10	98360590	98362195	10	100120347	100121952
LOXL4	LOXL4	GH10J098380	Enhancer	17.2017	ENCODE||Ensembl	-112629	9	IKZF1||MAFF||TAL1||ZNF316||MAFK||TCF12||MAFG||TEAD4||ARID1B||CBFA2T2||CBFA2T3||EMSY	PYROXD2||HE856182||piR-52773-001	H1-hESC||H9||Skeletal muscle myoblasts||HUES48||HUES6||HUES64||H1 mesenchymal stem cells||SK-N-SH||UCSF-4||GM23338 bipolar neurons||iPS-20b||iPS DF 6.9||HSMM myotube||H1 trophoblast||mesendoderm||trophoblast cell	10	98380378	98381267	10	100140135	100141024
LOXL4	LOXL4	GH10J098153	Enhancer	28.95297	Ensembl||RefSeq	113810	6	KLF17||NCOR1||NFIC||MNT||TAL1||TCF12||ZNF362||L3MBTL2||BHLHE40||DPF2||MEIS2||ZNF384||ARID1B||KLF1||CBFA2T2||CBFA2T3||WT1||HDAC1	piR-31162-048||piR-59316-009||R3HCC1L||HSALNG0079998||piR-56451-016||piR-55654-049	A673||CD4+ ab T cells (VB)||Central memory CD4+ ab T cells (VB)||Erythroblasts (CB)||Effector memory CD8+ ab T cells (VB)||M0 macrophage (CB)||M1 macrophage (CB)||M1 macrophage (VB)||M2 macrophage (CB)||M2 macrophage (VB)||GM23338 bipolar neurons||Fibroblast of dermis||Fibroblast of foreskin||Foreskin melanocytes	10	98153169	98155599	10	99912926	99915356
LOXL4	LOXL4	GH10J098378	Enhancer	9.944734	ENCODE	-110725	9	MAFK||NFE2L2||FOS	PYROXD2||HE856182||piR-52773-001	fibroblast of lung||IMR-90	10	98378844	98378993	10	100138601	100138750
LOXL4	LOXL4	GH10J098338	Enhancer	17.57821	ENCODE||Ensembl||RefSeq	-72058	4	CTCF||EBF1||ZNF341||RARA||CBFB||RAD21||BHLHE40||BATF||IKZF1||MTA3||ATF2||ZNF398||ARID3A||HLF||TBL1XR1||RAD51||IKZF2||CREM||EED||CEBPB||ARNT||RUNX3||ETV6	PYROXD2||lnc-R3HCC1L-8||HPS1||piR-56186-006	B cells||B cells (PB)||CD8+ ab T cells (CB)||CD8+ ab T cells (PB)||Common myeloid progenitor CD34+||Central memory CD4+ ab T cells (VB)||Erythroblasts (CB)||Effector memory CD8+ ab T cells (VB)||EPC (VB)||Endothelial cells of umbilical vein (CB)||M1 macrophage (VB)||MM.1S||Mesenchymal stem cells (BM||VB)||NHLF||Natural killer cells (PB)||PC-9||SK-N-SH||GM23338 bipolar neurons||Eosinophil (VB)||Fo…	10	98338104	98342400	10	100097861	100102157
LOXL4	LOXL4	GH10J098196	Enhancer	0.1986076	Ensembl	71494	3	NR2F6||NR2F2	HSALNG0079999||R3HCC1L||piR-61514-034	Central memory CD4+ ab T cells (VB)||Endothelial cells of umbilical vein (CB)||M0 macrophage (VB)||M2 macrophage (VB)||CD14+CD16- monocytes (CB)||CD14+CD16- monocytes (VB)||Neutrophilic myelocytes (BM)||Neutrophils (CB)||Neutrophils (VB)	10	98196201	98197199	10	99955958	99956956
LOXL4	LOXL4	GH10J098357	Enhancer	0.1696855	ENCODE||Ensembl	-89479	6	PRDM6||GLIS1||CEBPB	PYROXD2||lnc-R3HCC1L-8||LOC105378449||HSALNG0080009	Skeletal muscle myoblasts||HUES48||HUES6||NHLF||GM23338 bipolar neurons||Fibroblast of dermis||Fibroblast of foreskin||Left ventricle||HSMM myotube||Osteoblasts||fibroblast of lung||IMR-90||skeletal muscle myoblast	10	98357544	98357801	10	100117301	100117558
LOXL4	LOXL4	GH10J098352	Enhancer	5.69391	Ensembl||RefSeq	-85407	6	SCRT2	PYROXD2||lnc-R3HCC1L-8||LOC105378449||HPS1||HSALNG0080009	CD14+ monocytes||EPC (VB)||HUES6||M0 macrophage (VB)||M1 macrophage (CB)||M1 macrophage (VB)||M2 macrophage (CB)||UCSF-4||Eosinophil (VB)||CD14+CD16- monocytes (CB)||CD14+CD16- monocytes (VB)||B cells (VB)	10	98352602	98354600	10	100112359	100114357
LOXL4	LOXL4	GH10J098178	Enhancer	0.1696855	Ensembl	89093	5		R3HCC1L||HSALNG0079998||piR-39807-004||ENSG00000230928	M0 macrophage (VB)||M1 macrophage (VB)||B cells (VB)||Neutrophils (VB)	10	98179001	98179200	10	99938758	99938957
LOXL4	LOXL4	GH10J098348	Enhancer	9.003163	ENCODE	-81469	5	EBF1||MYC||RAD21||BHLHE40||CEBPB||NR2F2	PYROXD2||lnc-R3HCC1L-8||piR-56186-006||HSALNG0080009	mesenchymal stem cell||myotube||astrocyte||B cell||CD14-positive monocyte||common myeloid progenitor, CD34-positive||fibroblast of dermis||fibroblast of lung||foreskin fibroblast||IMR-90||skeletal muscle myoblast||muscle of leg||muscle of trunk||stomach	10	98348925	98350400	10	100108682	100110157
LOXL4	LOXL4	GH10J098351	Enhancer	0.1777176	Ensembl	-83707	5		PYROXD2||lnc-R3HCC1L-8||HPS1||piR-56186-006||HSALNG0080009	Fibroblast of dermis||Left ventricle||Lung||Psoas muscle||Stomach (fetal)||H1 trophoblast	10	98351601	98352201	10	100111358	100111958
LOXL4	LOXL4	GH10J098344	Enhancer	0.1872683	ENCODE||Ensembl	-76607	4	RXRA||RAD21||SP1||MAX||CEBPB||NR2F2	PYROXD2||lnc-R3HCC1L-8||piR-56186-006	CD14+ monocytes||EPC (VB)||Skeletal muscle myoblasts||Endothelial cells of umbilical vein||Endothelial cells of umbilical vein (CB)||M0 macrophage (VB)||Fibroblast of dermis||Eosinophil (VB)||Fibroblast of foreskin||CD14+CD16- monocytes (VB)||B cells (VB)||mesenchymal stem cell||fibroblast of dermis||fibroblast of lung||foreskin fibroblast||skeletal muscle myoblast||psoas muscle	10	98344001	98345600	10	100103758	100105357
LOXL4	LOXL4	GH10J098576	Enhancer	4.629867	Ensembl	-308407	36		HPSE2||piR-50041-001||RF00017-771||HPS1	H1-hESC||HUES48||HUES6||HUES64||H1 neural progenitor cells||UCSF-4||hESC endodermal cells||Kidney (fetal)	10	98576401	98576800	10	100336158	100336557
LOXL4	LOXL4	GH10J098528	Enhancer	4.756891	Ensembl	-260307	31	RAD51	HPSE2||HSALNG0080028||piR-33211-002||piR-30876-019||HPS1	EPC (VB)||HUES6||HUES64||Endothelial cells of umbilical vein||Endothelial cells of umbilical vein (CB)||H1 neural progenitor cells||Aorta||Fibroblast of dermis||Fibroblast of foreskin||Lung (fetal)||Small intestine (fetal)||Small intestine	10	98527401	98529600	10	100287158	100289357
LOXL4	LOXL4	GH10J098132	Promoter/Enhancer	29.03444	ENCODE||Ensembl||RefSeq||CraniofacialAtlas	133731	15	SP1||ZBTB26||SIX5||KLF17||POLR2A||HCFC1||UBTF||PML||BCLAF1||ZNF580||MAZ||ZNF207||MLLT1||ELK1||ZBTB10||MAX||ZMYM3||TARDBP||YY1||TBP||MBD2||KLF11||CEBPA||NR2C1||MXD4||SMAD5||FEZF1||ZEB1||ETS1||ELF1||SIN3A||ZNF217||ZNF639||HOMEZ||ZNF511||KLF7||THAP11||GABPA||REST||SIN3B||IRF4||TAF9B||SAP130||ETV4||ZNF341||KMT2B||ZNF843||ATF1||KLF9||DMAP1||CBFB||THRB||SP2||KAT7||DRAP1||SUZ12||KDM5A||NKRF||MYC||CREM||…	MMS19||CRTAC1||MARVELD1||piR-36588-050||R3HCC1L||HPS1||EXOSC1	hESC endodermal cells||GM12878||HCT116||HeLa-S3||HepG2||K562||MCF-7||Panc1||mesenchymal stem cell||mesendoderm||myotube||iPS DF 19.11||iPS DF 6.9||astrocyte||B cell||CD14-positive monocyte||common myeloid progenitor, CD34-positive||endothelial cell of umbilical vein||fibroblast of dermis||fibroblast of lung||foreskin fibroblast||foreskin melanocyte||IMR-90||keratinocyte||mammary epithelial cell||…	10	98132873	98136052	10	99892630	99895809
LOXL4	LOXL4	GH10J098137	Enhancer	28.74205	ENCODE	130122	14	TCF7||ZBTB7A||ZBTB40||RUNX3	R3HCC1L||HSALNG0079995||ENSG00000230928	T-cell||adrenal gland||thymus	10	98137644	98138499	10	99897401	99898256
LOXL4	LOXL4	GH10J098382	Enhancer	19.15496	ENCODE||Ensembl	-115165	10	JUND||CEBPB||NR2F2||FOS||ZNF335	PYROXD2||lnc-HPS1-2||HE856182	Skeletal muscle myoblasts||HeLa-S3||Mesenchymal stem cells (BM||VB)||NHLF||PC-9||Adrenal gland (fetal)||Astrocytes||GM23338 bipolar neurons||Fibroblast of dermis||Foreskin melanocytes||HSMM myotube||Osteoblasts||Spleen||H1 trophoblast||HCT116||mesenchymal stem cell||astrocyte||fibroblast of lung||foreskin fibroblast||IMR-90||skeletal muscle myoblast	10	98382493	98384225	10	100142250	100143982
LOXL4	LOXL4	GH10J098150	Enhancer	0.1305039	Ensembl	116994	12		piR-40497-008||piR-31162-048||R3HCC1L||piR-36393-049||piR-43583-055||piR-55654-049	M0 macrophage (VB)||M1 macrophage (CB)||M1 macrophage (VB)||M2 macrophage (CB)||M2 macrophage (VB)||H1 mesenchymal stem cells||Foreskin melanocytes	10	98151001	98151399	10	99910758	99911156
LOXL4	LOXL4	GH10J098384	Enhancer	18.76358	Ensembl	-116707	10		PYROXD2||lnc-HPS1-2||HE856182	M0 macrophage (VB)||M1 macrophage (CB)||M1 macrophage (VB)||M2 macrophage (CB)||M2 macrophage (VB)||CD14+CD16- monocytes (CB)||CD14+CD16- monocytes (VB)	10	98384601	98385200	10	100144358	100144957
LOXL4	LOXL4	GH10J098151	Enhancer	20.25845	RefSeq	116153	11	ZBTB33	piR-31162-048||piR-59316-009||R3HCC1L||piR-36393-049||piR-56451-016||piR-43583-055||piR-55654-049		10	98151665	98152417	10	99911422	99912174
LOXL4	LOXL4	GH10J098403	Enhancer	15.74322	ENCODE||RefSeq	-136378	13	KLF17||NR2C1||EBF1||BHLHE40||NFE2||BATF||ZBTB33||IKZF1||MAFG||ATF2||HDGF||JUNB||PKNOX1||ARID3A||KLF1||NFE2L2||IKZF2||CREM||MTA2||YY1||DPF2||EED||RELB||GATAD2B||RUNX3||ETV6	PYROXD2||lnc-R3HCC1L-4||MIR1287||HPS1	GM12878||HeLa-S3||myotube||fibroblast of dermis||fibroblast of lung||foreskin fibroblast||IMR-90||skeletal muscle myoblast||stomach	10	98403211	98405933	10	100162968	100165690
LOXL4	LOXL4	GH10J098390	Enhancer	6.39827	ENCODE||Ensembl||RefSeq	-123106	11	REST||MYC||MAX||SPI1||STAT5A||IKZF1||EED||RUNX3	PYROXD2||lnc-HPS1-2||HSALNG0080013	B cells||CD4+CD25+ ab regulatory T cells (PB)||CD4+ ab T cells||CD4+ ab T cells (VB)||CD8+ ab T cells (CB)||Central memory CD4+ ab T cells (VB)||Erythroblasts (CB)||Effector memory CD8+ ab T cells (VB)||M0 macrophage (CB)||M1 macrophage (CB)||M1 macrophage (VB)||Natural killer cells (PB)||T cells (PB)||Eosinophil (VB)||Foreskin melanocytes||Lung||Mammary epithelial cells||CD14+CD16- monocytes (CB…	10	98390001	98392599	10	100149758	100152356
LOXL4	LOXL4	GH10J098674	Enhancer	9.366444	Ensembl	-404507	38		HPSE2||HSALNG0080029||piR-32810-021||HPS1	HUES48||HUES64||GM23338 bipolar neurons||Foreskin melanocytes||iPS-15b||iPS-20b||Kidney (fetal)||Stomach (fetal)	10	98672401	98673000	10	100432158	100432757
LOXL4	LOXL4	GH10J098410	Promoter/Enhancer	6.202357	ENCODE||Ensembl	-143661	14	MLLT1	PYROXD2||lnc-R3HCC1L-4||lnc-HPS1-1||HPS1	CD4+ ab T cells (PB)||CD4+ ab T cells (VB)||Central memory CD4+ ab T cells (VB)||Erythroblasts (CB)||Effector memory CD8+ ab T cells (VB)||Eosinophil (VB)||Fibroblast of foreskin||Left ventricle||Lung||Ovary||Right ventricle||Small intestine||Stomach (fetal)||fibroblast of lung||IMR-90	10	98410765	98412944	10	100170522	100172701
LOXL4	LOXL4	GH10J098126	Enhancer	9.860494	Ensembl||RefSeq	141809	15	KLF17||ZBTB10||ZEB1||ZIC2||EBF1||YY1||ZBTB48||SP7||ZNF366||YY2||EGR2||ZNF629||ZBTB17||ZFHX2	CRTAC1||piR-36588-050||R3HCC1L||ENSG00000230928	Skeletal muscle myoblasts||MM.1S||UCSF-4||Osteoblasts	10	98125785	98126984	10	99885542	99886741
LOXL4	LOXL4	GH10J098409	Enhancer	0.1110313	RefSeq	-140918	14	PKNOX1||IKZF1||KDM1A||CREM||MTA2||EED||BCOR||ARNT||RUNX3||SMARCA5	PYROXD2||lnc-R3HCC1L-4||lnc-HPS1-1		10	98409012	98409211	10	100168769	100168968
LOXL4	LOXL4	GH10J098411	Enhancer	0.1110313	RefSeq	-141124	14	PKNOX1||IKZF1||MTA2||EED||ARNT	PYROXD2||lnc-R3HCC1L-4||lnc-HPS1-1		10	98409218	98409418	10	100168975	100169175
LOXL4	LOXL4	GH10J097857	Enhancer	9.228783	ENCODE	409796	30	ZIC2||MYC||JUND||MAX||SPI1||BATF||GLIS1||KDM1A||NR2F2||CBFA2T3||SCRT2	CRTAC1||lnc-GOLGA7B-1||SFRP5||GOLGA7B||GOLGA7B-DT	mesendoderm||large intestine||small intestine	10	97857285	97859511	10	99617042	99619268
LOXL4	LOXL4	GH10J098678	Enhancer	9.365735	Ensembl	-408507	38		HPSE2||HSALNG0080029||piR-32810-021||HPS1	HUES48||HUES64||H1 neural progenitor cells||GM23338 bipolar neurons||Foreskin melanocytes||iPS-15b||Kidney (fetal)	10	98676601	98676800	10	100436358	100436557
LOXL4	LOXL4	GH10J098394	Enhancer	6.775737	ENCODE||Ensembl	-126311	11	SMC3||ZNF341||RAD21||MAX||CTCF||NR2F2	PYROXD2||lnc-HPS1-2||MIR1287||HSALNG0080013	Effector memory CD8+ ab T cells (VB)||GM23338 bipolar neurons||Fibroblast of dermis||Foreskin melanocytes||iPS DF 19.11||Lung||Osteoblasts||Stomach (fetal)||fibroblast of dermis||fibroblast of lung||foreskin fibroblast||foreskin melanocyte||IMR-90||muscle of leg||muscle of trunk||stomach	10	98393802	98395208	10	100153559	100154965
LOXL4	LOXL4	GH10J098142	Enhancer	0.1265217	RefSeq	125612	14	MGA||HDAC2||CEBPG||ATF2||ATF3||ZNF600||CEBPA||MNT||TAL1||ZNF843||IRF9||ZNF24||ZEB2||TCF12||EP400||ZNF362||ATF4||SP7||HDAC1||L3MBTL2||CEBPB||DPF2||ZFP69B||ZNF384||ARID1B||NFIL3||ZSCAN21||SMARCE1||ZNF324||ZNF366||HLF||OSR2||ZNF629||PATZ1||ZBTB17||ZNF558||TRIM24||PRDM10||ATF7||ZNF335||ZBTB44	R3HCC1L||HSALNG0079995||ENSG00000230928		10	98142522	98142641	10	99902279	99902398
LOXL4	LOXL4	GH10J098459	Enhancer	10.05076	ENCODE||dbSUPER	-192698	29	HDAC2||KLF17||SP1||ZNF184||MTA1||NCOR1||PML||HIC1||MYC||CEBPG||ATF2||CEBPB||JUND||DPF2||ATF3||NFIC||ZNF592||SMARCA4||MAX||YY1||DEK||EP300||IKZF1||MBD2||HES1||CEBPA||FEZF1||MNT||NONO||ZEB1||BHLHE40||ZNF217||ARNT||HOMEZ||ZNF639||RFX5||THAP11||FOXA2||TAF9B||NBN||MAFF||STAT3||SAP130||CTBP1||RXRA||ZBTB5||TAL1||TEAD3||FOSL2||RARA||SIN3A||ZNF316||ZNF843||ATF1||SKIL||MYNN||TARDBP||CREM||MAFK||MCM7||PRDM1…	HPSE2||R3HCC1L||PYROXD2||piR-42547||HSALNG0080028||HPS1	CD34+ (fetal)||HCT116||HeLa-S3||K562||Panc1||mesenchymal stem cell||myotube||astrocyte||endothelial cell of umbilical vein||fibroblast of dermis||fibroblast of lung||foreskin fibroblast||foreskin melanocyte||IMR-90||keratinocyte||mammary epithelial cell||skeletal muscle myoblast||trophoblast cell||adrenal gland||female gonad||large intestine||pancreas||placenta||psoas muscle||small intestine||sto…	10	98459680	98462104	10	100219437	100221861
LOXL4	LOXL4	GH10J098462	Enhancer	9.486115	dbSUPER	-194319	29	ZNF512||ZNF184	HPSE2||PYROXD2||piR-42547||HSALNG0080028||HPS1	CD34+ (fetal)	10	98462449	98462577	10	100222206	100222334
LOXL4	LOXL4	GH10J098414	Promoter/Enhancer	0.107724	ENCODE||EPDnew||Ensembl||CraniofacialAtlas	-146920	14	KLF17||SP1||ZNF444||UBTF||NFIC||POLR2A||MAX||ZMYM3||YY1||MXD4||FEZF1||ELF1||ZNF217||ZBTB7B||ZIC2||HOMEZ||ZNF513||ZNF511||THAP11||SAP130||CTBP1||TBP||ETV4||TEAD3||FOSL2||SIN3A||DMAP1||RBM22||HLTF||DRAP1||MBD1||SUPT5H||GTF2F1||RBPJ||ZNF48||TAF1||GATAD1||DPF2||RAD21||LCORL||RXRB||NFIB||GATA4||REST||ZNF768||GLIS1||ZNF398||ELF3||IKZF5||ZNF580||NR2F6||GABPB1||NFIA||PHF20||ARID4B||SP5||ZFX||ZNF687||ZBTB…	ENSG00000289758||PYROXD2||lnc-R3HCC1L-4||lnc-HPS1-1||HPS1	A549||B cells (PB)||CD14+ monocytes (PB)||CD4+ ab T cells||CD4+ ab T cells (PB)||CD4+ ab memory T cells (PB)||CD8+ ab T cells (PB)||Common myeloid progenitor CD34+||DND-41||EPC (VB)||H9||Skeletal muscle myoblasts||HeLa-S3||M1 macrophage (CB)||M1 macrophage (VB)||M2 macrophage (CB)||M2 macrophage (VB)||MCF-7||H1 mesenchymal stem cells||NHLF||Natural killer cells (PB)||PC-3||PC-9||T cells (PB)||Adr…	10	98414044	98416184	10	100173801	100175941
LOXL4	LOXL4	GH10J097717	Enhancer	10.29789	ENCODE||Ensembl||RefSeq||CraniofacialAtlas||dbSUPER	549189	50	SP1||KLF9||CEBPB||MAX||YY1||EP300||IKZF1||CEBPA||POLR2A||ELF1||RFX5||STAT3||SAP130||TBP||RXRA||TCF7L2||USF2||SIN3A||ZBTB33||THRB||BCL6||SPI1||MAZ||NRF1||HNF4A||PKNOX1||RAD21||NFIB||REST||TFAP4||CEBPG||L3MBTL2||KLF1||CREB1||NFIA||EGR1||SMARCE1||HSF1||ZNF366||ZBTB8A||MNT||TGIF2||RFX1||CTBP1||CHD2||GABPA||SOX6||ATF3||ZSCAN5C||TFE3	MARVELD1||HSALNG0079964||ZFYVE27||lnc-MARVELD1-1||AVPI1||lnc-AVPI1-1	H1-hESC||HCT116||HeLa-S3||K562||Foreskin melanocytes||H9 hepatocytes||Keratinocytes||Large intestine (fetal)||Mammary myoepithelial cells||Psoas muscle||H1 trophoblast||Aorta||V503||MCF-7||iPS DF 19.11||iPS DF 6.9||foreskin fibroblast||foreskin melanocyte||keratinocyte||mammary epithelial cell||neural stem progenitor cell||female gonad||large intestine||pancreas||placenta||psoas muscle||small int…	10	97717609	97720400	10	99477366	99480157
LOXL4	LOXL4	GH10J097331	Promoter/Enhancer	11.91696	ENCODE||Ensembl||RefSeq||CraniofacialAtlas||dbSUPER	934544	146	SREBF2||KLF6||SP1||MGA||ZBTB26||SIX5||PRDM1||KLF17||HCFC1||FOXK2||BRCA1||UBTF||HIC1||MYC||KLF9||ATF2||ZNF207||JUND||CTCF||POLR2A||ZNF654||CHD1||ZBTB10||ZNF600||MAX||YY1||TBP||IKZF1||MBD2||KLF11||MXD4||SMAD5||FEZF1||NONO||MNT||ZEB1||MCM3||BHLHE40||ELF1||SIN3A||RAD21||ZBTB7B||ZIC2||ZNF610||ZNF639||ZNF513||KDM6A||KLF7||THAP11||REST||FOXA2||SMC3||NBN||SAP130||CTBP1||SMAD4||ETV4||TRIM25||RXRA||MIER3||…	MARVELD1||R3HCC1L||SLIT1||ARHGAP19||TM9SF3||ZFYVE27||ENSG00000225850||lnc-FRAT1-2||LOC105378448||NPM1P26||FJ601684-050||FRAT2||FRAT1||RPL13AP5||EXOSC1||ENSG00000230928	CD14+ monocytes||CD8 naive primary cells||Colon crypt||Gastric||HepG2||Lung||Sigmoid colon||Small intestine||Spleen||GM12878||HCT116||HeLa-S3||K562||MCF-7||Panc1||mesenchymal stem cell||mesendoderm||myotube||iPS DF 19.11||iPS DF 6.9||astrocyte||B cell||CD14-positive monocyte||common myeloid progenitor, CD34-positive||endothelial cell of umbilical vein||fibroblast of dermis||fibroblast of lung||fo…	10	97331217	97336082	10	99090974	99095839
LOXL4	LOXL4	GH10J097336	Enhancer	10.93408	ENCODE||RefSeq||dbSUPER	930786	143	POLR2A||ZIC2||SIN3A||CTBP1||ZNF341||YY1||KLF9||PRDM6||SMARCE1||ZBTB48||PKNOX1||BMI1||TAF1||GLIS1||ZNF701||TRIM28||NFIL3||KLF10||HLF||ZBTB8A||ZBTB12||TBP||EGR2||EP300||NANOG||ZBTB17||MZF1||PRDM10||TARDBP||GLIS2||ZBTB6||SMARCA5||EZH2||BACH1||ZFHX2||ZNF335||SCRT2	MARVELD1||piR-38716-016||R3HCC1L||SLIT1||LCOR||HSALNG0079929||TM9SF3||ENSG00000225850||LOC105378448||piR-58557-007||NPM1P26||FRAT2||PGAM1||RRP12||piR-32559-057||RPL13AP5||EXOSC1	CD14+ monocytes||Colon crypt||Gastric||Lung||MCF-7||mesendoderm||iPS DF 19.11||iPS DF 6.9||keratinocyte||H1-hESC||H9||neural stem progenitor cell||pancreas||placenta||small intestine||stomach	10	97336150	97338666	10	99095907	99098423
LOXL4	LOXL4	GH10J097524	Enhancer	11.46105	Ensembl	743210	97	ZMYM3||FOXA1||CEBPA||HOMEZ||FOXA2||SAP130||TEAD3||BCL6||SOX5||ZNF3||ZNF16||ARID3A||SOX13||NFIL3||ZNF24||GATAD2A||FOXA3||SKI||TEAD1	MMS19||PI4K2A||SLIT1||L13712-002||C10orf62||HOGA1||piR-56759-064||UBTD1||ENSG00000249967||ANKRD2||RRP12||MORN4||ENSG00000230928	Endothelial cells of umbilical vein (CB)||HepG2||M0 macrophage (CB)||M0 macrophage (VB)||M1 macrophage (CB)||M1 macrophage (VB)||M2 macrophage (CB)||M2 macrophage (VB)||Foreskin melanocytes||Lung||Neutrophils (VB)||Right ventricle	10	97524001	97525966	10	99283758	99285723
LOXL4	LOXL4	GH10J097291	Promoter/Enhancer	11.06413	ENCODE||EPDnew||Ensembl||RefSeq||CraniofacialAtlas	975563	157	PBX2||SREBF2||SP1||MGA||ZBTB26||SIX5||KLF17||POLR2A||HCFC1||ZNF444||ZNF184||HIC1||ZNF580||ATF2||MAZ||CEBPB||ATF3||NFIC||IRF3||ZNF10||ZNF592||SMARCA4||CTCF||CHD1||ZBTB10||ZNF600||YY1||ZSCAN16||UBTF||TBP||IKZF1||MBD2||NR2C1||SMAD5||FEZF1||MNT||ETS1||ELF1||SIN3A||ZNF217||ZBTB7B||ZIC2||ZNF610||ZNF639||RFX5||KLF7||THAP11||ZNF623||TAF9B||RCOR1||REST||SAP130||CTBP1||RXRA||EBF1||ZNF341||SMARCA5||KMT2B||N…	SLIT1||ARHGAP19||RPL12P27||ARHGAP19-SLIT1||piR-49732-051||HSALNG0142636||ENSG00000230928	A549||A673||H1-hESC||H9||Skeletal muscle myoblasts||HUES48||HepG2||M1 macrophage (VB)||H1 mesenchymal stem cells||NHLF||H1 neural progenitor cells||PC-3||Astrocytes||RUES2 cardiac muscle cells||Fibroblast of dermis||Fibroblast of foreskin||Foreskin keratinocytes||iPS-15b||iPS-20b||iPS DF 19.11||iPS DF 6.9||Keratinocytes||Kidney (fetal)||Lung||Mammary epithelial cells||Mononuclear cells (PB)||HSMM…	10	97291039	97294222	10	99050796	99053979
LOXL4	LOXL4	GH10J097421	Enhancer	20.46405	ENCODE||RefSeq||dbSUPER	844836	117	JUND||ZNF654||ZNF223||ZNF623||ZNF433||ZNF341||MYC||MAX||ZBTB1||BATF||ZFP37||ZNF189||ZNF547||REST||ZNF530||ZNF664||ZNF518A||ZBTB21||ZNF19||ZNF514||ZMYM3||JUNB||ZNF16||ZC3H11A||ZNF384||ZNF140||ZNF560||ZNF366||ZNF202||POLR2A||ZFP3||ZNF404||ZXDB||ZBTB8A||ZNF791||RBAK||ZNF629||ZNF175||ZNF266||ZNF680||ZNF558||BCL11A||GFI1B||EED||ZNF501||BCOR||TSHZ1||ZBTB11||FOS||ETV6||OVOL3||ZNF138	MMS19||MARVELD1||ZDHHC16||piR-51392||R3HCC1L||SLIT1||L13712-002||LCOR||PYROXD2||TM9SF3||NPM1P26||FRAT2||HSALNG0079942||HSALNG0079943||RRP12||LOC644215||ENSG00000231970||MORN4||RPL13AP5||EXOSC1||ENSG00000230928	CD4+ CD25- IL17+ PMA Th17 primary cells||CD4+ CD25- IL17- PMA Th primary cells||Esophagus||GM12878||mesenchymal stem cell||astrocyte||CD14-positive monocyte||endothelial cell of umbilical vein||fibroblast of lung||foreskin fibroblast||IMR-90||keratinocyte||mammary epithelial cell||natural killer cell||adrenal gland||female gonad	10	97421964	97424752	10	99181721	99184509
LOXL4	LOXL4	GH10J097424	Promoter/Enhancer	21.83974	ENCODE||EPDnew||Ensembl||RefSeq||CraniofacialAtlas||dbSUPER	841222	113	SREBF2||SP1||HDAC2||ZBTB26||PRDM1||HCFC1||CTCF||ZNF444||DNMT3B||KLF9||ATF2||MAZ||ZNF207||MLLT1||POLR2A||ZNF600||MAX||YY1||IKZF1||HES1||CHD2||NR2C1||MXD4||SMAD5||ELF1||ZNF217||HOMEZ||THAP11||SIN3A||SAP130||CTBP1||SMAD4||TRIM22||MIER3||ZNF341||TEAD3||SMARCA5||SAFB||ZBTB33||DMAP1||RBM22||THRB||SP2||DRAP1||MYC||ZSCAN5A||PRDM10||SUPT5H||BHLHE40||SPI1||NFE2||ZNF24||SOX5||TBP||GTF2F1||BATF||ZBTB48||ZNF1…	MARVELD1||R3HCC1L||L13712-002||LCOR||TM9SF3||NPM1P26||HSALNG0079945||PGAM1||HSALNG0079943||RRP12||LOC644215||RPL13AP5||EXOSC1||ENSG00000230928	A549||HeLa-S3||Foreskin keratinocytes||Keratinocytes||Kidney (fetal)||Large intestine (fetal)||Mammary epithelial cells||Mammary myoepithelial cells||Placenta||CD4+ CD25- IL17+ PMA Th17 primary cells||CD4+ CD25- IL17- PMA Th primary cells||Esophagus||GM12878||HCT116||HepG2||K562||MCF-7||Panc1||mesenchymal stem cell||mesendoderm||myotube||iPS DF 19.11||iPS DF 6.9||astrocyte||B cell||CD14-positive …	10	97424792	97429152	10	99184549	99188909
LOXL4	LOXL4	GH10J097422	Promoter	20.46432	Ensembl	846647	118	ZNF223||ZNF623||ZNF433||ZNF341||ZBTB1||ZFP37||ZNF189||ZNF547||REST||ZNF530||ZNF664||ZNF518A||ZBTB21||ZNF19||ZNF514||ZNF16||ZC3H11A||ZNF140||ZNF560||ZNF366||ZNF202||ZFP3||ZNF404||ZXDB||ZBTB8A||ZNF791||RBAK||EGR2||ZNF266||ZNF680||ZNF558||BCL11A||GFI1B||ZNF501||TSHZ1||ZBTB11||OVOL3||ZNF138	MMS19||MARVELD1||ZDHHC16||piR-51392||R3HCC1L||L13712-002||LCOR||PYROXD2||TM9SF3||NPM1P26||FRAT2||HSALNG0079942||RRP12||LOC644215||ENSG00000231970||ENSG00000200737||MORN4||RPL13AP5||EXOSC1||ENSG00000230928	CD4+ ab T cells||Natural killer cells (PB)||T cells (PB)	10	97421297	97421797	10	99181054	99181554
LOXL4	LOXL4	GH10J097569	Promoter/Enhancer	11.46118	ENCODE||EPDnew||Ensembl||RefSeq||dbSUPER	694973	76	SP1||CTCF||RCOR1||ZNF444||HIC1||CEBPB||ZNF207||JUND||DPF2||ATF3||NFIC||ZNF10||ZNF654||ZNF600||MAX||YY1||DEK||EP300||ZNF217||CEBPA||MXD4||ZEB1||ZFP64||ELF1||RAD21||ZBTB7B||ZIC2||MBD2||RFX5||THAP11||SIN3A||REST||SMC3||STAT3||CTBP1||SMAD4||TRIM22||FOXA2||RXRA||TCF7L2||MLLT1||USF2||TEAD3||ZKSCAN1||FOSL2||ZNF316||MYC||SPI1||ZNF24||ZNF2||SMARCE1||ZBTB48||HNF4A||PKNOX1||MAFF||ZNF664||GATAD1||BHLHE40||RA…	MMS19||MARVELD1||PI4K2A||R3HCC1L||SLIT1||L13712-002||HOGA1||LCOR||UBTD1||ANKRD2||FRAT1||RRP12||HPS1||piR-54671||MORN4||RPL13AP5||EXOSC1||ENSG00000230928	A549||B cells||B cells (PB)||CD14+ monocytes||CD14+ monocytes (PB)||CD4+ ab T cells||CD4+ ab memory T cells (PB)||CD8+ ab T cells (PB)||Common myeloid progenitor CD34+||DND-41||Erythroblasts (CB)||Effector memory CD8+ ab T cells (VB)||H9||M0 macrophage (CB)||M1 macrophage (CB)||M1 macrophage (VB)||M2 macrophage (CB)||MCF-7||MM.1S||Natural killer cells (PB)||PC-3||T cells (PB)||T helper 17 cells||…	10	97569965	97576477	10	99329722	99336234
IPCEF1	IPCEF1	GH06J154357	Promoter/Enhancer	250.669	ENCODE||EPDnew||Ensembl||dbSUPER	-222	0	SPI1||POLR2A||IKZF1||IKZF2	lnc-IPCEF1-1||ENSG00000288520	CD14+ monocytes||CD14-positive monocyte||common myeloid progenitor, CD34-positive||natural killer cell	06	154356756	154357293	06	154677890	154678427
IPCEF1	IPCEF1	GH06J154352	Enhancer	0.668955	ENCODE||dbSUPER	3681	0	BCLAF1||MLLT1||BCL11A||IRF4||TRIM22||EBF1||BHLHE40||BATF||PAX5||STAT5A||ZNF24||NFATC1||IKZF1||BMI1||MTA3||NR2F1||BACH1||TCF7||ATF2||TCF12||JUNB||ZNF217||PKNOX1||ARID3A||RAD51||SPI1||TARDBP||POLR2A||IKZF2||CREM||MTA2||NBN||EED||DPF2||RELB||EZH2||ARNT||GATAD2B||RUNX3||ETV6	ENSG00000288520||OPRM1||HSALNG0054462	CD14+ monocytes||GM12878||CD14-positive monocyte||common myeloid progenitor, CD34-positive	06	154353027	154353216	06	154674161	154674350
IPCEF1	IPCEF1	GH06J154355	Enhancer	250.669	ENCODE||dbSUPER	1648	0	SP1||HDAC2||MTA1||NCOR1||MYC||BCLAF1||CEBPG||DPF2||SMARCA4||BCL11A||HES1||BHLHE40||GABPA||IRF4||RCOR1||RUNX1||TRIM22||EBF1||TAL1||ATF1||CBFB||MAX||SPI1||NFE2||BATF||ZEB2||PAX5||POLR2A||ELF1||ZNF318||STAT5A||ZNF24||NFATC1||TCF12||IKZF1||BMI1||MTA3||NR2F1||BACH1||REST||MAFK||ATF2||HDGF||TEAD4||JUNB||HDAC1||ZNF217||ZBED1||CEBPB||MEIS2||NKRF||ARID1B||CREM||ARID3A||SMARCE1||KDM1A||TBL1XR1||ATF3||TARDB…	ENSG00000288520||OPRM1||HSALNG0054462	CD14+ monocytes||GM12878||CD14-positive monocyte||common myeloid progenitor, CD34-positive||endothelial cell of umbilical vein||natural killer cell||stomach	06	154354837	154355472	06	154675971	154676606
IPCEF1	IPCEF1	GH06J154360	Enhancer	0.668955	ENCODE||dbSUPER	-3019	0	RARA||THRB||CBFA2T3	LOC105378067||lnc-IPCEF1-1||ENSG00000288520	CD14+ monocytes||CD14-positive monocyte||placenta	06	154359747	154359896	06	154680881	154681030
IPCEF1	IPCEF1	GH06J154350	Enhancer	0.451111	dbSUPER	5698	0	ATF4	ENSG00000288520||OPRM1||HSALNG0054462	CD14+ monocytes	06	154350197	154352012	06	154671331	154673146
IPCEF1	IPCEF1	GH06J154346	Enhancer	0.451111	dbSUPER	9073	0	ZSCAN5C	ENSG00000288520||OPRM1||HSALNG0054462||CNKSR3	CD14+ monocytes	06	154346498	154348961	06	154667632	154670095
IPCEF1	IPCEF1	GH06J154342	Enhancer	5.618945	ENCODE||RefSeq||dbSUPER	14037	1		RF00017-5942||ENSG00000288520||OPRM1||HSALNG0054462	CD14+ monocytes||CD14-positive monocyte||placenta	06	154342300	154343232	06	154663434	154664366
IPCEF1	IPCEF1	GH06J154343	Enhancer	5.697276	ENCODE||FANTOM5||dbSUPER	12694	0	HCFC1||ZNF444||CTCF||NFIC||MNT||ZNF217||CTBP1||YY1||SIN3A||TCF7L2||RAD21||SMARCE1||PKNOX1||DPF2||SP1||CREB1||ZNF687||ATF1||RFX1||ESRRA||POLR2A||TARDBP||TRIM22||HDGF||GATAD2B	ENSG00000288520||OPRM1||HSALNG0054462	astrocyte||CD14+ monocytes||K562||MCF-7||mesendoderm||iPS DF 19.11||iPS DF 6.9||trophoblast cell||H1-hESC||H9||female gonad||pancreas||placenta||stomach	06	154343431	154344786	06	154664565	154665920
IPCEF1	IPCEF1	GH06J154341	Enhancer	0.414933	ENCODE||dbSUPER	14731	1		RF00017-5942||ENSG00000288520||OPRM1||HSALNG0054462	CD14+ monocytes||CD14-positive monocyte||foreskin melanocyte||trophoblast cell	06	154341987	154342156	06	154663121	154663290
IPCEF1	IPCEF1	GH06J154367	Enhancer	0.414933	ENCODE||dbSUPER	-11407	1	SP1||CEBPB||ATF3||YY1||CEBPA||RXRA||ZBTB33||JUND||HNF4A||PKNOX1||RAD21||MAX||CEBPG||HLF||HNF4G||NR2F2	LOC105378067||lnc-IPCEF1-1||ENSG00000288520||lnc-IPCEF1-3	CD14+ monocytes||CD14-positive monocyte||keratinocyte	06	154367767	154368653	06	154688901	154689787
IPCEF1	IPCEF1	GH06J154345	Enhancer	0.414933	Ensembl	11102	0		ENSG00000288520||OPRM1||HSALNG0054462	Eosinophil (VB)||CD14+CD16- monocytes (CB)||CD14+CD16- monocytes (VB)||Neutrophils (CB)	06	154345401	154346000	06	154666535	154667134
IPCEF1	IPCEF1	GH06J154370	Enhancer	0.414933	dbSUPER	-14138	1	CTCF||ZNF654||ELF1||RAD21||HOMEZ||FOXA2||SMC3||ZNF189||NR2F6||CEBPB||HLF||ZNF24||NR2F2||NR2F1	LOC105378067||lnc-IPCEF1-1||ENSG00000288520||lnc-IPCEF1-3	CD14+ monocytes	06	154369436	154372445	06	154690570	154693579
IPCEF1	IPCEF1	GH06J154380	Enhancer	0.3562451	Ensembl||dbSUPER	-24297	3	MAFF||ZNF316||MAFK	LOC105378067||ENSG00000288520||HSALNG0054465	CD14+ monocytes||M0 macrophage (CB)||M0 macrophage (VB)||M1 macrophage (CB)||M1 macrophage (VB)||M2 macrophage (CB)||Foreskin melanocytes||CD14+CD16- monocytes (CB)||CD14+CD16- monocytes (VB)||Neutrophilic myelocytes (BM)||Neutrophils (VB)||Small intestine (fetal)	06	154380001	154382199	06	154701135	154703333
IPCEF1	IPCEF1	GH06J154331	Enhancer	17.52214	Ensembl||dbSUPER	21002	1	NFIC||SPI1||NFE2||SCRT1||ZNF366||HLF||ZNF512||RNF2||SCRT2	RF00017-5942||ENSG00000288520||OPRM1||HSALNG0054462	CD14+ monocytes||CD14+ monocytes (PB)||GM12878||M0 macrophage (VB)||M1 macrophage (CB)||M1 macrophage (VB)||M2 macrophage (CB)||Eosinophil (VB)||CD14+CD16- monocytes (CB)||CD14+CD16- monocytes (VB)||Neutrophilic myelocytes (BM)||Neutrophils (CB)||Neutrophils (VB)	06	154331202	154340399	06	154652336	154661533
IPCEF1	IPCEF1	GH06J154329	Promoter/Enhancer	17.27076	Ensembl||RefSeq||dbSUPER	26407	1		RF00017-5942||ENSG00000288520||OPRM1||HSALNG0054462	GM12878||K562||M0 macrophage (VB)||Mesenchymal stem cells (BM||VB)||NHLF||Eosinophil (VB)||iPS-20b||CD14+CD16- monocytes (VB)||Neutrophils (CB)||Ovary||CD14+ monocytes	06	154330071	154330721	06	154651205	154651855
IPCEF1	IPCEF1	GH06J154382	Enhancer	0.3248256	ENCODE	-26073	3	TCF7L2||HDAC2||ATF4||KDM1A||ATF3||ZNF24	LOC105378067||ENSG00000288520||HSALNG0054465	Panc1||stomach	06	154382816	154382936	06	154703950	154704070
IPCEF1	IPCEF1	GH06J154330	Enhancer	17.44187	Ensembl||dbSUPER	27267	1		RF00017-5942||ENSG00000288520||OPRM1||HSALNG0054462	GM12878||K562||M0 macrophage (VB)||Mesenchymal stem cells (BM||VB)||NHLF||Eosinophil (VB)||iPS-20b||CD14+CD16- monocytes (VB)||Neutrophils (CB)||Ovary||CD14+ monocytes	06	154329002	154330070	06	154650136	154651204
IPCEF1	IPCEF1	GH06J154344	Enhancer	0.3771689	ENCODE||dbSUPER	15321	1		RF00017-5942||ENSG00000288520||OPRM1||HSALNG0054462	CD14+ monocytes||CD14-positive monocyte||foreskin melanocyte	06	154341407	154341556	06	154662541	154662690
IPCEF1	IPCEF1	GH06J154386	Enhancer	11.64661	ENCODE||Ensembl	-30798	5	CEBPB||JUND||EP300||CEBPA||FEZF1||ZEB1||ZNF217||RFX5||FOXA2||STAT3||SAP130||CTBP1||TEAD3||FOSL2||TCF7L2||PRDM6||KDM1A||SOX5||SMARCE1||MAFK||ZBTB48||FOXA1||HMG20A||MAFF||ZNF362||DPF2||RXRB||ELF3||ZNF350||JUN||CEBPG||BHLHE40||PRDM4||ARID3A||NFIL3||ARID4B||POLR2A||MIXL1||GATAD2A||SMARCC2||ZEB2||OSR2||ZNF629||FOS||ZBTB17||IRF2||BCL11A||SOX13||ETS1||ZNF121||ZGPAT||FOXA3||SKI||TEAD1||TFE3	ENSG00000288520||HSALNG0054467||HSALNG0054466||SCAF8||CNKSR3	A549||EPC (VB)||Endothelial cells of umbilical vein (CB)||H1 mesenchymal stem cells||SK-N-SH||Adrenal gland (fetal)||Fibroblast of dermis||Fibroblast of foreskin||Mammary epithelial cells||HepG2||MCF-7||Panc1||mesenchymal stem cell||astrocyte||endothelial cell of umbilical vein||fibroblast of lung||foreskin fibroblast||IMR-90	06	154386802	154388399	06	154707936	154709533
IPCEF1	IPCEF1	GH06J154322	Enhancer	0.3064328	dbSUPER	33682	1		RF00017-5942||ENSG00000288520||OPRM1||HSALNG0054462	CD14+ monocytes	06	154322675	154323567	06	154643809	154644701
IPCEF1	IPCEF1	GH06J154403	Enhancer	11.3957	ENCODE||Ensembl	-48183	8	BATF||ZNF398||MEIS2||KLF1||EGR2||ZNF335	lnc-IPCEF1-6||MN296910-005||ENSG00000288520||HSALNG0149288||CNKSR3	Erythroblasts (CB)||M1 macrophage (VB)||M2 macrophage (CB)||H1 mesenchymal stem cells||Mesenchymal stem cells (BM||VB)||NHLF||H1 neural progenitor cells||SK-N-SH||Aorta||Astrocytes||Esophagus||Fibroblast of foreskin||Foreskin melanocytes||Left ventricle||CD14+CD16- monocytes (VB)||Osteoblasts||Ovary||Placenta||Psoas muscle||Stomach (fetal)||fibroblast of lung||foreskin fibroblast||IMR-90||female …	06	154403573	154406399	06	154724707	154727533
IPCEF1	IPCEF1	GH06J154308	Enhancer	11.03426	Ensembl||dbSUPER	47602	1	PRDM1||NFE2	RF00017-5942||ENSG00000288520||OPRM1||HSALNG0054462	GM12878||M0 macrophage (VB)||M1 macrophage (CB)||M1 macrophage (VB)||Eosinophil (VB)||CD14+CD16- monocytes (CB)||Neutrophils (CB)||Neutrophils (VB)||CD14+ monocytes	06	154308402	154309999	06	154629536	154631133
IPCEF1	IPCEF1	GH06J154401	Enhancer	19.02164	Ensembl	-45598	7	MAFF||ZNF316||MAFK||MAFG||FOS||EMSY	lnc-IPCEF1-6||ENSG00000288520||HSALNG0149288||CNKSR3	A549||MCF-7||NHLF||PC-3||Fibroblast of dermis||Fibroblast of foreskin||Foreskin keratinocytes||Keratinocytes||Mammary epithelial cells	06	154402001	154402800	06	154723135	154723934
IPCEF1	IPCEF1	GH06J154414	Enhancer	12.174	ENCODE||Ensembl	-57530	8	SP1||CEBPA||HOMEZ||THAP11||FOXA2||SAP130||MIER3||RARA||RBM22||BCL6||JUND||CREM||FOXP1||SPI1||SOX5||TBX3||HMG20A||REST||HHEX||ZNF652||RXRB||NR2F6||ELF3||JUN||CEBPG||IKZF5||ARID3A||HNF1A||PPARG||NFIL3||ARID4B||MLX||SP5||MIXL1||GATAD2A||TCF7||NFKBIZ||XRCC5||RAD21||ZKSCAN8||SOX13||EP300||ZGPAT||FOXA3||RERE||RCOR2||TEAD1||TFE3||ERF	lnc-IPCEF1-6||MN296910-005||ENSG00000288520||CNKSR3	A549||HepG2||M0 macrophage (CB)||M0 macrophage (VB)||M1 macrophage (CB)||M1 macrophage (VB)||M2 macrophage (CB)||M2 macrophage (VB)||H1 mesenchymal stem cells||Eosinophil (VB)||CD14+CD16- monocytes (CB)||CD14+CD16- monocytes (VB)||Neutrophilic myelocytes (BM)||Neutrophils (CB)||Neutrophils (VB)||Ovary||common myeloid progenitor, CD34-positive||fibroblast of lung||IMR-90	06	154413601	154415065	06	154734735	154736199
IPCEF1	IPCEF1	GH06J154398	Enhancer	19.00402	ENCODE||Ensembl	-42798	7	RBM22||ATF2||ATF4	lnc-IPCEF1-6||ENSG00000288520||HSALNG0149288||CNKSR3	EPC (VB)||Endothelial cells of umbilical vein||Neutrophilic myelocytes (BM)||Neutrophils (CB)||Neutrophils (VB)||endothelial cell of umbilical vein||IMR-90	06	154398602	154400600	06	154719736	154721734
IPCEF1	IPCEF1	GH06J154317	Enhancer	16.91483	ENCODE||CraniofacialAtlas||dbSUPER	38142	1	ZNF316||PRDM6||MAFK||JUND||SP7||PKNOX1||PRDM10||EP300||FOS	RF00017-5942||ENSG00000288520||OPRM1||HSALNG0054462	CD14+ monocytes||mesenchymal stem cell||astrocyte||fibroblast of dermis||fibroblast of lung||foreskin fibroblast||IMR-90||stomach	06	154317241	154320080	06	154638375	154641214
IPCEF1	IPCEF1	GH06J154320	Enhancer	11.46628	ENCODE||dbSUPER	36401	1		RF00017-5942||ENSG00000288520||OPRM1||HSALNG0054462	CD14+ monocytes||IMR-90||female gonad	06	154320327	154320476	06	154641461	154641610
IPCEF1	IPCEF1	GH06J154301	Enhancer	12.05124	ENCODE||RefSeq||dbSUPER	54722	3	SP1||BCLAF1||MAZ||MLLT1||JUND||CTCF||BCL11A||IRF4||TRIM22||EBF1||ATF1||CBFB||MYC||MAX||BHLHE40||SPI1||NFE2||BATF||PAX5||ELF1||NFATC1||IKZF1||BMI1||MTA3||BACH1||REST||MAFK||ZBTB40||ATF2||TEAD4||MAFF||TCF12||JUNB||ZNF217||ARID3A||SMARCE1||PKNOX1||RAD51||TARDBP||NFE2L2||IKZF2||CREM||KDM1A||MTA2||NBN||EED||DPF2||RELB||ARNT||GATAD2B||RUNX3||FOS||EMSY	piR-48759-412||ENSG00000288520||OPRM1||HSALNG0054461	CD14+ monocytes||GM12878||mesenchymal stem cell||astrocyte||CD14-positive monocyte||common myeloid progenitor, CD34-positive||fibroblast of lung||foreskin melanocyte||IMR-90||natural killer cell||adrenal gland||female gonad	06	154301194	154302967	06	154622328	154624101
IPCEF1	IPCEF1	GH06J154409	Enhancer	19.94072	ENCODE||CraniofacialAtlas	-54122	8	PRDM1||ZNF184||CEBPB||JUND||ZNF600||EP300||FEZF1||TCF7L2||ZNF843||PRDM6||CTCF||ZNF189||ZNF518A||SP7||GLIS1||BHLHE40||PRDM4||ZNF561||TRIM28||ZSCAN21||ZNF366||KLF10||POLR2A||ZXDB||ZBTB8A||ZEB2||EGR2||ZNF660||ZNF629||MYNN||ZBTB17||ZNF558||MZF1||PRDM10||KLF8||TSHZ1||ATF3||FOS||ZNF121||ZFHX2||ZSCAN5C||SIN3A||NR2F2||SCRT2	lnc-IPCEF1-6||MN296910-005||ENSG00000288520||CNKSR3	HCT116||HeLa-S3||Panc1||mesenchymal stem cell||myotube||iPS DF 6.9||astrocyte||endothelial cell of umbilical vein||fibroblast of dermis||fibroblast of lung||foreskin fibroblast||foreskin melanocyte||IMR-90||keratinocyte||skeletal muscle myoblast||adrenal gland||female gonad||muscle of leg||muscle of trunk||pancreas||placenta||psoas muscle||stomach	06	154409255	154412595	06	154730389	154733729
IPCEF1	IPCEF1	GH06J154303	Enhancer	12.05124	ENCODE||dbSUPER	52824	3	NR2F1||SP7||FOS||ZNF579||CEBPB||EP300||SCRT2	piR-48759-412||RF00017-5942||ENSG00000288520||OPRM1||HSALNG0054461	CD14+ monocytes||CD14-positive monocyte||adrenal gland	06	154303715	154304242	06	154624849	154625376
IPCEF1	IPCEF1	GH06J154408	Enhancer	0.2395778	ENCODE	-52275	8	CTCF||ZNF654||RAD21||ZNF652||SMC3	lnc-IPCEF1-6||MN296910-005||ENSG00000288520||CNKSR3	Panc1||endothelial cell of umbilical vein||IMR-90	06	154408980	154409176	06	154730114	154730310
IPCEF1	IPCEF1	GH06J154457	Enhancer	0.1462643	ENCODE||Ensembl	-102550	10	KLF6||HDAC2||PRDM1||SP1||MTA1||HIC1||KLF9||ATF2||JUND||CTCF||ATF3||ZNF654||ZNF600||ZMYM3||YY1||FOXA1||CHD4||CEBPA||MXD4||FEZF1||ZFP64||HOMEZ||KDM6A||THAP11||FOXA2||SAP130||SMAD4||ETV4||RXRA||MIER3||TEAD3||FOSL2||KMT2B||RARA||ZBTB33||ZNF843||DMAP1||BCL6||KAT7||DRAP1||CREM||PRDM6||FOXP1||MBD1||KDM1A||TARDBP||THRAP3||ZNF24||SOX5||ZNF189||HMG20A||EGR1||ZC3H8||HNF4A||PKNOX1||RBPJ||SNIP1||ZNF362||ZNF48…	ENSG00000288520||SCAF8||CNKSR3||ENSG00000286553||MN298114-193	A549||Skeletal muscle myoblasts||Endothelial cells of umbilical vein (CB)||HepG2||MCF-7||H1 mesenchymal stem cells||Mesenchymal stem cells (BM||VB)||NHLF||SK-N-SH||Adrenal gland (fetal)||Aorta||Astrocytes||GM23338 bipolar neurons||Eosinophil (VB)||Esophagus||Fibroblast of foreskin||iPS DF 19.11||Muscle leg (fetal)||Mammary epithelial cells||Osteoblasts||Ovary||Pancreas||Right atrium||mesenchymal …	06	154457002	154461703	06	154778136	154782837
IPCEF1	IPCEF1	GH06J154291	Enhancer	20.36516	ENCODE||Ensembl||dbSUPER	61302	3	NFIC||BCL11A||ELF1||ZNF217||FOXA2||IRF4||CTBP1||EBF1||FOSL2||GATA3||JUND||ZBTB40||PRDM6||BHLHE40||BATF||SMARCE1||MAFK||FOXA1||REST||IKZF1||BMI1||ZNF518A||DPF2||BACH1||ATF2||JUNB||HNF4A||GATA2||ARID3A||NFIL3||ZSCAN4||HLF||ESRRA||EP300||IKZF2||FOS||MTA1||ATF7||GABPA||MTA2||CEBPB||ARNT||GATAD2B||ATF3||ZBTB20||NR2F2	piR-48759-412||ENSG00000288520||OPRM1||HSALNG0054461	A549||Erythroblasts (CB)||EPC (VB)||Endothelial cells of umbilical vein||Endothelial cells of umbilical vein (CB)||HeLa-S3||M0 macrophage (CB)||M0 macrophage (VB)||M1 macrophage (CB)||M1 macrophage (VB)||M2 macrophage (CB)||MCF-7||H1 mesenchymal stem cells||NHLF||H1 neural progenitor cells||PC-3||PC-9||SK-N-SH||Adrenal gland (fetal)||Astrocytes||Eosinophil (VB)||Foreskin keratinocytes||Foreskin m…	06	154291802	154299199	06	154612936	154620333
IPCEF1	IPCEF1	GH06J154256	Enhancer	11.2827	ENCODE||Ensembl||RefSeq||FANTOM5	98802	4	SP1||BCLAF1||MLLT1||BCL11A||ZNF592||EBF1||SMARCA5||BHLHE40||SPI1||NFE2||BATF||PAX5||POLR2A||ELF1||IKZF1||BMI1||NR2F1||ATF2||TCF12||ZNF217||ARID3A||IKZF2||ZNF687||MTA2||ZSCAN29||DPF2||ARNT||ZBTB40||GATAD2B||RUNX3	lnc-CNKSR3-3||ENSG00000288520||OPRM1||SCAF8||HSALNG0054461	CD14+ monocytes||CD14+ monocytes (PB)||CD4+ ab T cells (VB)||CD8+ ab T cells (CB)||Common myeloid progenitor CD34+||Erythroblasts (CB)||Effector memory CD8+ ab T cells (VB)||Endothelial cells of umbilical vein (CB)||M0 macrophage (CB)||M0 macrophage (VB)||M1 macrophage (CB)||M1 macrophage (VB)||M2 macrophage (CB)||PC-3||Eosinophil (VB)||Muscle leg (fetal)||CD14+CD16- monocytes (CB)||CD14+CD16- mo…	06	154256001	154260000	06	154577135	154581134
IPCEF1	IPCEF1	GH06J154260	Enhancer	11.2827	Ensembl	96402	4	MLLT1	lnc-CNKSR3-3||ENSG00000288520||OPRM1||HSALNG0054461	CD14+ monocytes||Common myeloid progenitor CD34+||GM12878||CD14+CD16- monocytes (VB)	06	154260201	154260600	06	154581335	154581734
IPCEF1	IPCEF1	GH06J154447	Enhancer	0.1608097	ENCODE||CraniofacialAtlas	-91793	10	ATF2||NFIC||ZNF10||ZNF600||FEZF1||CTCF||ZNF639||ZNF843||RAD21||ZBTB40||ZNF2||ZBTB48||ZNF547||REST||ZNF530||SCRT1||ZBTB21||SP7||BHLHE40||GATA2||ZNF792||TRIM28||ZXDB||HLF||ZEB2||ZNF660||ZNF629||PATZ1||ZNF692||CHD2||ZBTB17||REPIN1||CEBPB||EP300||ZBTB20||NR2F2||FOS||ZNF335||SCRT2	ENSG00000288520||CNKSR3||ENSG00000286553||MN298114-193	mesenchymal stem cell||myotube||astrocyte||endothelial cell of umbilical vein||fibroblast of dermis||fibroblast of lung||foreskin fibroblast||IMR-90||skeletal muscle myoblast||adrenal gland||large intestine||muscle of leg||muscle of trunk||pancreas||stomach	06	154447149	154450042	06	154768283	154771176
IPCEF1	IPCEF1	GH06J154261	Enhancer	11.28567	Ensembl	94402	4	CHD1||TRIM22||ZNF24||IKZF1||BMI1||NR2F1||BCLAF1||ZNF217||KLF5||ARID3A||RAD51||IKZF2||ZNF687||MTA2||PRDM10||NBN||DPF2||RELB||ARNT||GATAD2B||FOXK2	lnc-CNKSR3-3||ENSG00000288520||OPRM1||HSALNG0054461	Erythroblasts (CB)||M0 macrophage (CB)||M0 macrophage (VB)||M1 macrophage (CB)||M1 macrophage (VB)||M2 macrophage (CB)||CD14+CD16- monocytes (CB)||CD14+CD16- monocytes (VB)||B cells (VB)	06	154261601	154263200	06	154582735	154584334
IPCEF1	IPCEF1	GH06J154468	Enhancer	0.1363424	Ensembl	-111798	10		ENSG00000288520||CNKSR3||ENSG00000286553||MN298114-193	M1 macrophage (CB)||M1 macrophage (VB)||M2 macrophage (CB)||M2 macrophage (VB)||Eosinophil (VB)||CD14+CD16- monocytes (CB)||Neutrophils (CB)	06	154468401	154468800	06	154789535	154789934
IPCEF1	IPCEF1	GH06J154241	Enhancer	0.1363424	dbSUPER	114933	5		piR-34822-289||lnc-CNKSR3-3||ENSG00000288520||OPRM1	CD4+ CD25- IL17- PMA Th primary cells||CD8 primary cells	06	154241333	154242406	06	154562467	154563540
IPCEF1	IPCEF1	GH06J154430	Promoter/Enhancer	8.936228	ENCODE||Ensembl	-73932	10	SP1||YY1||CEBPA||HOMEZ||FOXA2||SAP130||SMAD4||RXRA||MIER3||RARA||ZBTB33||BCL6||DRAP1||SOX5||JUND||HMG20A||HNF4A||RBPJ||RAD21||RXRB||GATA4||REST||NR2F6||MAX||CEBPG||ARID3A||HNF1A||PPARG||NFIL3||ZNF384||NCOR1||MIXL1||GATAD2A||TAF1||GABPA||SOX13||ATF3||FOXA3||SKI||TEAD1	ENSG00000288520||CNKSR3||ENSG00000286553||MN298114-193	A549||Common myeloid progenitor CD34+||HepG2||M1 macrophage (VB)||Adrenal gland (fetal)||GM23338 bipolar neurons||hESC endodermal cells||Foreskin melanocytes||Heart (fetal)||H9 hepatocytes||Kidney (fetal)||stomach	06	154430485	154430985	06	154751619	154752119
IPCEF1	IPCEF1	GH06J154433	Enhancer	0.1986076	Ensembl	-73610	10	SP1||YY1||CEBPA||HOMEZ||SAP130||RXRA||MIER3||ZBTB33||BCL6||DRAP1||SOX5||JUND||HMG20A||RBPJ||RAD21||RXRB||GATA4||REST||NR2F6||MAX||CEBPG||HNF1A||PPARG||NFIL3||HLF||NCOR1||MIXL1||GATAD2A||TAF1||GABPA||ATF3||FOXA3||SKI||TEAD1	ENSG00000288520||CNKSR3||ENSG00000286553||MN298114-193	A549||Common myeloid progenitor CD34+||HepG2||M1 macrophage (VB)||Adrenal gland (fetal)||GM23338 bipolar neurons||hESC endodermal cells||Foreskin melanocytes||Heart (fetal)||H9 hepatocytes||Kidney (fetal)	06	154430341	154430484	06	154751475	154751618
IPCEF1	IPCEF1	GH06J154274	Enhancer	11.76537	Ensembl	82502	4	POLR2A	lnc-CNKSR3-3||ENSG00000288520||OPRM1||HSALNG0054461	CD4+ ab T cells (VB)||CD8+ ab T cells (CB)||CD14+CD16- monocytes (VB)||Neutrophils (VB)	06	154274201	154274400	06	154595335	154595534
IPCEF1	IPCEF1	GH06J154275	Enhancer	11.76537	Ensembl	82002	4		lnc-CNKSR3-3||ENSG00000288520||OPRM1||HSALNG0054461	CD4+ ab T cells||Natural killer cells (PB)||T cells (PB)||Thymus||Thymus (fetal)	06	154274601	154275000	06	154595735	154596134
IPCEF1	IPCEF1	GH06J154267	Promoter/Enhancer	250.1697	ENCODE||EPDnew||Ensembl	88302	4		lnc-CNKSR3-3||ENSG00000288520||OPRM1||HSALNG0054461	CD4+ ab T cells (PB)||CD4+ ab T cells||CD4+ ab T cells (VB)||CD8+ ab T cells (CB)||Central memory CD4+ ab T cells (VB)||DND-41||M0 macrophage (CB)||M0 macrophage (VB)||M1 macrophage (CB)||M1 macrophage (VB)||M2 macrophage (CB)||Eosinophil (VB)||CD14+CD16- monocytes (CB)||CD14+CD16- monocytes (VB)||Neutrophils (CB)||Neutrophils (VB)||Thymus||Thymus (fetal)||T-cell||thymus	06	154267601	154269400	06	154588735	154590534
IPCEF1	IPCEF1	GH06J154432	Promoter/Enhancer	9.328297	ENCODE||Ensembl||FANTOM5	-76380	10	HDAC2||NCOR1||PML||CEBPG||DPF2||NFIC||ZNF592||SMARCA4||IKZF1||MBD2||HES1||BHLHE40||ARNT||FOXA2||NFATC3||NBN||TAL1||ATF1||PRDM10||STAT5A||SPI1||NCOA2||SOX5||ZEB2||ZBTB33||FOXM1||EGR1||NCOA1||MTA2||TCF12||EP400||ZNF384||NCOA4||CHAMP1||HDAC1||RAD21||TEAD4||NR2F6||CEBPB||MEIS2||GMEB1||ARID1B||GABPB1||CREM||NCOA6||CUX1||SMARCE1||KDM1A||TBL1XR1||DACH1||ATF3||KLF16||ZNF512||DDX20||CTBP1||KHSRP||CBFA2T2|…	ENSG00000288520||SCAF8||CNKSR3||ENSG00000286553||MN298114-193	Common myeloid progenitor CD34+||Erythroblasts (CB)||EPC (VB)||HUES48||K562||M0 macrophage (CB)||M0 macrophage (VB)||M1 macrophage (CB)||M1 macrophage (VB)||M2 macrophage (CB)||H1 mesenchymal stem cells||Mesenchymal stem cells (BM||VB)||H1 neural progenitor cells||SK-N-SH||Adrenal gland (fetal)||Aorta||Astrocytes||hESC endodermal cells||Eosinophil (VB)||Esophagus||Heart (fetal)||iPS-20b||Left ven…	06	154431802	154434563	06	154752936	154755697
IPCEF1	IPCEF1	GH06J154277	Enhancer	11.77492	ENCODE	79381	4	CTCF||ZNF654||ZNF592||ZNF217||RAD21||REST||SMC3||TRIM22||ZNF2||ZNF687||ZBTB17	lnc-CNKSR3-3||ENSG00000288520||OPRM1||HSALNG0054461	GM12878||Panc1||natural killer cell||T-cell||thymus	06	154277327	154277516	06	154598461	154598650
IPCEF1	IPCEF1	GH06J154435	Enhancer	9.312099	Ensembl	-79079	10		ENSG00000288520||CNKSR3||ENSG00000286553||MN298114-193	Common myeloid progenitor CD34+||Erythroblasts (CB)||EPC (VB)||HUES48||K562||M0 macrophage (CB)||M0 macrophage (VB)||M1 macrophage (CB)||M1 macrophage (VB)||M2 macrophage (CB)||H1 mesenchymal stem cells||Mesenchymal stem cells (BM||VB)||H1 neural progenitor cells||SK-N-SH||Adrenal gland (fetal)||Aorta||Astrocytes||hESC endodermal cells||Eosinophil (VB)||Esophagus||Heart (fetal)||iPS-20b||Left ven…	06	154435564	154436200	06	154756698	154757334
IPCEF1	IPCEF1	GH06J154243	Promoter/Enhancer	0.1428557	ENCODE||Ensembl||FANTOM5||dbSUPER	109630	5	ATF2||MAZ||CEBPB||ZNF207||MLLT1||ZNF10||CHD1||ZBTB10||ZNF600||BCL11A||ZNF592||FEZF1||IRF4||RCOR1||TRIM22||EBF1||ZNF843||PRDM6||BHLHE40||SPI1||ZNF24||ZNF2||TBP||BATF||PAX5||ELF1||ZBTB48||INSM2||IKZF1||ZNF362||BMI1||TAF1||ZNF518A||ZBTB21||RBBP5||TCF12||SP7||JUNB||PKNOX1||PRDM4||POLR2A||ZNF561||KLF5||NKRF||ZNF384||ARID3A||TRIM28||L3MBTL2||ZNF366||YY2||ZXDB||HLF||TBL1XR1||ZEB2||TARDBP||OSR2||ZNF629||…	piR-34822-289||lnc-CNKSR3-3||ENSG00000288520||OPRM1||SCAF8||CNKSR3	T cell||A549||A673||B cells||B cells (PB)||CD14+ monocytes||CD14+ monocytes (PB)||CD4+ ab T cells||CD4+ ab T cells (PB)||CD4+ ab memory T cells (PB)||CD8+ ab T cells (PB)||Common myeloid progenitor CD34+||DND-41||Erythroblasts (CB)||Effector memory CD8+ ab T cells (VB)||EPC (VB)||GM12878||H1-hESC||H9||HCT116||Skeletal muscle myoblasts||HUES48||HUES6||HUES64||Endothelial cells of umbilical vein||E…	06	154243249	154251096	06	154564383	154572230
IPCEF1	IPCEF1	GH06J154466	Enhancer	0.1428557	Ensembl	-109998	10	EGR2||ZFHX2	ENSG00000288520||CNKSR3||ENSG00000286553||MN298114-193	Esophagus||Foreskin keratinocytes||Muscle leg (fetal)||Placenta||Thymus (fetal)||H1 trophoblast	06	154466601	154467000	06	154787735	154788134
IPCEF1	IPCEF1	GH06J154462	Enhancer	0.1428557	Ensembl	-106098	10	PRDM10	ENSG00000288520||CNKSR3||ENSG00000286553||MN298114-193	Common myeloid progenitor CD34+||HepG2||K562||UCSF-4||Heart (fetal)	06	154462801	154463000	06	154783935	154784134
IPCEF1	IPCEF1	GH06J154464	Enhancer	0.1428557	Ensembl	-107098	10		ENSG00000288520||CNKSR3||ENSG00000286553||MN298114-193	SK-N-SH||Adrenal gland (fetal)||Aorta||Heart (fetal)||Left ventricle||Right atrium||Thymus (fetal)	06	154463801	154464000	06	154784935	154785134
IPCEF1	IPCEF1	GH06J154465	Enhancer	0.1428557	RefSeq	-105799	10	NFIC||CTBP1||PRDM10	ENSG00000288520||CNKSR3||ENSG00000286553||MN298114-193		06	154462455	154462749	06	154783589	154783883
IPCEF1	IPCEF1	GH06J154048	Enhancer	0.05521191	Ensembl	308702	15		HSALNG0054453||OPRM1	H1-hESC||HUES48||HUES6||HUES64||UCSF-4	06	154048001	154048200	06	154369136	154369335
IPCEF1	IPCEF1	GH06J154155	Enhancer	11.84101	ENCODE	199739	10	CTCF||ZNF444||ZNF654||YY1||RAD21||REST||SMC3||RXRA||JUND||HNF4A||IKZF1||NR2F1||NFIB||GLIS1||SP1||NFIA||TRIM28||HSF1||IKZF2||TCF12||GFI1B||RELB||ARNT||TRIM22||NR2F2||ZFHX2||SCRT2	OPRM1||HSALNG0054458||SCAF8||lnc-IPCEF1-2	GM12878||HCT116||iPS DF 6.9||common myeloid progenitor, CD34-positive||natural killer cell||T-cell||placenta||small intestine||stomach||thymus	06	154155706	154158421	06	154476841	154479556
IPCEF1	IPCEF1	GH06J154487	Enhancer	0.1187933	ENCODE||Ensembl	-131497	11	SP1||ZNF580||ATF2||ZNF10||ZNF600||YY1||PRDM1||FEZF1||FOXA2||CTBP1||RXRA||ZBTB33||ZNF843||KLF9||GATA3||RBM22||BCL6||PRDM6||JUND||FOXP1||SOX5||ZNF2||FOXA1||HNF4A||ZNF48||RAD21||ZNF652||LCORL||REST||MAX||HNF1A||TRIM28||KLF1||KLF10||MIXL1||GATAD2A||ZEB2||OSR2||FOS||MZF1||SOX13||HNF4G||EGR1||BCOR||ATF3||ZGPAT||FOXA3||RERE||RCOR2||ZNF335||WT1	ENSG00000288520||RF00017-5943||CNKSR3||ENSG00000286553||MN298114-193	A549||Erythroblasts (CB)||Skeletal muscle myoblasts||Endothelial cells of umbilical vein (CB)||HeLa-S3||HepG2||M0 macrophage (CB)||M0 macrophage (VB)||M1 macrophage (CB)||M1 macrophage (VB)||M2 macrophage (CB)||H1 mesenchymal stem cells||SK-N-SH||Adrenal gland (fetal)||Aorta||Astrocytes||Eosinophil (VB)||Fibroblast of foreskin||Osteoblasts||Sigmoid colon||Stomach||HCT116||astrocyte||fibroblast of…	06	154487001	154489599	06	154808135	154810733
IPCEF1	IPCEF1	GH06J154489	Enhancer	0.1187933	Ensembl	-133297	11		ENSG00000288520||RF00017-5943||CNKSR3||ENSG00000286553||MN298114-193	Erythroblasts (CB)||Effector memory CD8+ ab T cells (VB)||M0 macrophage (CB)||M1 macrophage (VB)||M2 macrophage (CB)||Aorta||Fibroblast of foreskin	06	154489801	154490399	06	154810935	154811533
IPCEF1	IPCEF1	GH06J154222	Enhancer	0.1187933	Ensembl||dbSUPER	132863	6	MAFF||ZNF316||MAFK||MAFG||HLF||EMSY	piR-34822-289||lnc-CNKSR3-3||ENSG00000288520||lnc-CNKSR3-4||OPRM1	A673||CD4+ ab T cells||CD8+ ab T cells (CB)||Central memory CD4+ ab T cells (VB)||Erythroblasts (CB)||Effector memory CD8+ ab T cells (VB)||M0 macrophage (CB)||M0 macrophage (VB)||M1 macrophage (CB)||M1 macrophage (VB)||M2 macrophage (CB)||T cells (PB)||iPS-20b||CD14+CD16- monocytes (CB)||CD14+CD16- monocytes (VB)||Ovary||Thymus||CD4+ CD25- IL17- PMA Th primary cells	06	154220680	154227199	06	154541814	154548333
IPCEF1	IPCEF1	GH06J154131	Enhancer	0.0705673	Ensembl	225502	11	PKNOX1	OPRM1||HSALNG0054458||HSALNG0054455	Common myeloid progenitor CD34+||HUES64||H9 neuron cells||Cortex neurosphere	06	154131201	154131400	06	154452336	154452535
IPCEF1	IPCEF1	GH06J154239	Enhancer	0.1305039	ENCODE||RefSeq||dbSUPER	117258	5	MLLT1||BCL11A||BHLHE40||IKZF1||NR2F1||TCF12||NKRF||FOS||NBN||RELB||IKZF2	piR-34822-289||lnc-CNKSR3-3||ENSG00000288520||OPRM1	CD4+ CD25- IL17- PMA Th primary cells||GM12878||T-cell	06	154239427	154239662	06	154560561	154560796
IPCEF1	IPCEF1	GH06J154474	Enhancer	0.1305039	ENCODE||Ensembl	-118545	10	PRDM1||RCOR1||ATF2||JUND||ZNF10||ZNF600||ZEB1||ZNF217||CTBP1||NFE2||ZNF24||NFE2L2||SMARCE1||MAFK||ZNF189||ZNF664||DPF2||ZBTB21||SP7||JUN||BHLHE40||ZNF366||ATF3||ZEB2||EGR2||ZNF660||ZNF629||ZNF692||FOS||ZBTB17||ATF7||PRDM10||ZNF579||ZFHX2||EMSY	ENSG00000288520||CNKSR3||ENSG00000286553||MN298114-193	Erythroblasts (CB)||EPC (VB)||Endothelial cells of umbilical vein (CB)||M0 macrophage (CB)||M0 macrophage (VB)||M1 macrophage (CB)||M1 macrophage (VB)||M2 macrophage (CB)||H1 mesenchymal stem cells||Adrenal gland (fetal)||Aorta||Astrocytes||Esophagus||Fibroblast of foreskin||Foreskin melanocytes||Lung||HSMM myotube||Osteoblasts||Pancreas||Placenta||Right atrium||MCF-7||mesenchymal stem cell||myot…	06	154474377	154476319	06	154795511	154797453
IPCEF1	IPCEF1	GH06J154471	Enhancer	10.35395	Ensembl	-115398	10		ENSG00000288520||CNKSR3||ENSG00000286553||MN298114-193	H1 mesenchymal stem cells||Aorta||Esophagus||Left ventricle||Right atrium||Stomach (fetal)||Thymus||Thymus (fetal)	06	154471401	154473000	06	154792535	154794134
IPCEF1	IPCEF1	GH06J154204	Enhancer	0.1053279	Ensembl||FANTOM5	153702	9	ATF2||ATF4||SP7||ATF7	ENSG00000288520||lnc-CNKSR3-4||OPRM1||RPL17P24||lnc-IPCEF1-2	CD14+ monocytes||CD4+ ab T cells (VB)||Erythroblasts (CB)||M0 macrophage (VB)||M1 macrophage (CB)||M1 macrophage (VB)||M2 macrophage (CB)||Muscle leg (fetal)||CD14+CD16- monocytes (CB)||Thymus	06	154201402	154204800	06	154522536	154525934
IPCEF1	IPCEF1	GH06J154205	Enhancer	0.1053279	Ensembl	150803	9		ENSG00000288520||lnc-CNKSR3-4||OPRM1||RPL17P24||lnc-IPCEF1-2	Effector memory CD8+ ab T cells (VB)||M0 macrophage (CB)||M1 macrophage (CB)||M1 macrophage (VB)||M2 macrophage (CB)	06	154205401	154206599	06	154526535	154527733
IPCEF1	IPCEF1	GH06J154154	Enhancer	11.84074	ENCODE	202222	10	CTCF||MYC||ZNF654||YY1||RAD21||REST||SMC3||CUX1||TRIM22||MAX||FOXK2||ARID3A||TRIM28||TARDBP||CBX3	OPRM1||HSALNG0054458||lnc-IPCEF1-2	HCT116||iPS DF 6.9||B cell||natural killer cell||T-cell||thymus	06	154154506	154154655	06	154475641	154475790
IPCEF1	IPCEF1	GH06J154045	Promoter/Enhancer	0.05369324	ENCODE||EPDnew||Ensembl||RefSeq	317303	15	KLF6||MIER1||ZBTB10||KLF11||MXD4||REST||ZNF511||THAP11||SIN3A||SMAD4||ZSCAN9||YY1||KMT2B||RARA||DRAP1||MBD1||MYRF||EHMT2||HBP1||RBPJ||RCOR1||HMG20B||MXD3||ZNF48||GATAD1||MIER2||RXRB||ZNF792||ELF3||CEBPG||IKZF5||ZNF580||ARID4B||SP5||HLF||MIXL1||TGIF2||TBP||NFKBIZ||ZNF7||ZBTB26||KAT8||IRF2||RAD21||CHD2||ZGPAT||ZBTB25||AHR||TFE3||KDM1A||ERF	HSALNG0054453||OPRM1	A549||A673||B cells||B cells (PB)||CD14+ monocytes||CD14+ monocytes (PB)||CD4+ ab T cells||CD4+ ab T cells (PB)||CD4+ ab memory T cells (PB)||CD8+ ab T cells (PB)||Common myeloid progenitor CD34+||DND-41||Erythroblasts (CB)||Effector memory CD8+ ab T cells (VB)||EPC (VB)||GM12878||H1-hESC||H9||HCT116||Skeletal muscle myoblasts||HUES48||HUES6||HUES64||Endothelial cells of umbilical vein||Endotheli…	06	154039001	154039999	06	154360136	154361134
IPCEF1	IPCEF1	GH06J154125	Enhancer	0.0678337	ENCODE||Ensembl	231003	11	NANOG||CHD2||ZNF680||EZH2	OPRM1||HSALNG0054458||HSALNG0054455	A673||CD14+ monocytes||Common myeloid progenitor CD34+||M0 macrophage (CB)||M0 macrophage (VB)||M1 macrophage (CB)||M1 macrophage (VB)||M2 macrophage (CB)||hESC endodermal cells||Eosinophil (VB)||Foreskin melanocytes||CD14+CD16- monocytes (CB)||CD14+CD16- monocytes (VB)||Neutrophilic myelocytes (BM)||Neutrophils (CB)||Neutrophils (VB)||iPS DF 6.9||H1-hESC	06	154123001	154128599	06	154444136	154449734
IPCEF1	IPCEF1	GH06J154178	Enhancer	0.09361726	Ensembl	177902	9		ENSG00000288520||OPRM1||HSALNG0054458||RPL17P24||lnc-IPCEF1-2	CD4+ ab T cells (VB)||Common myeloid progenitor CD34+||Central memory CD4+ ab T cells (VB)||M0 macrophage (VB)||M1 macrophage (CB)||M1 macrophage (VB)||M2 macrophage (VB)||CD14+CD16- monocytes (CB)||CD14+CD16- monocytes (VB)||Neutrophils (VB)	06	154178601	154179200	06	154499735	154500334
IPCEF1	IPCEF1	GH06J154218	Promoter/Enhancer	0.1194008	ENCODE||Ensembl||dbSUPER	138462	7	SPI1||EGR2	ENSG00000288520||lnc-CNKSR3-4||OPRM1||lnc-SCAF8-8||RPL17P24	A673||CD4+ ab T cells||CD8+ ab T cells (CB)||Central memory CD4+ ab T cells (VB)||Erythroblasts (CB)||Effector memory CD8+ ab T cells (VB)||M0 macrophage (CB)||M0 macrophage (VB)||M1 macrophage (CB)||M1 macrophage (VB)||M2 macrophage (CB)||T cells (PB)||iPS-20b||CD14+CD16- monocytes (CB)||CD14+CD16- monocytes (VB)||Ovary||Thymus||CD4+ CD25- IL17- PMA Th primary cells||T-cell||neural stem progenit…	06	154217002	154219679	06	154538136	154540813
IPCEF1	IPCEF1	GH06J154491	Enhancer	0.1194008	Ensembl	-135298	11	PRDM1||SP1||CEBPB||YY1||CEBPA||RXRA||HNF4A||ATF2||CEBPG||HLF	ENSG00000288520||RF00017-5943||CNKSR3||ENSG00000286553||MN298114-193	A549||A673||Common myeloid progenitor CD34+||Skeletal muscle myoblasts||HUES48||HUES64||Endothelial cells of umbilical vein||HeLa-S3||SK-N-SH||UCSF-4||Adrenal gland (fetal)||Fibroblast of dermis||Fibroblast of foreskin||Foreskin melanocytes||Left ventricle||Cortex neurosphere||Osteoblasts||Ovary||Right atrium||Stomach	06	154491800	154492401	06	154812934	154813535
IPCEF1	IPCEF1	GH06J154494	Enhancer	0.1194008	Ensembl	-137898	11		ENSG00000288520||RF00017-5943||CNKSR3||ENSG00000286553||MN298114-193	A673||Brain (fetal)||Fibroblast of foreskin||Left ventricle||Lung (fetal)||Cortex neurosphere||Ovary||Spleen||Stomach	06	154494601	154494800	06	154815735	154815934
IPCEF1	IPCEF1	GH06J154120	Enhancer	0.06429015	FANTOM5	236153	11		OPRM1||HSALNG0054458||HSALNG0054455		06	154120609	154120690	06	154441744	154441825
IPCEF1	IPCEF1	GH06J154149	Enhancer	0.0767432	FANTOM5	207509	11	MNT	OPRM1||HSALNG0054458||HSALNG0054455		06	154149113	154149474	06	154470248	154470609
IPCEF1	IPCEF1	GH06J154080	Enhancer	0.05831673	FANTOM5	275798	13	ATF2||JUND||ZNF133||JUN||CREB1||ATF1||ATF7	HSALNG0149550||lnc-IPCEF1-4||OPRM1	testis	06	154080943	154081067	06	154402078	154402202
IPCEF1	IPCEF1	GH06J154477	Promoter/Enhancer	0.1281078	ENCODE||Ensembl||CraniofacialAtlas	-122210	11	JUND||ZNF600||BHLHE40||RBM22||PRDM6||SPI1||ZNF189||SCRT1||ZNF664||SP7||GLIS1||ZMYM3||PRDM4||TRIM28||PKNOX1||KDM1A||ZEB2||EGR2||OSR2||PATZ1||ZBTB17||BCOR||CEBPB||FOS||ZFHX2||ZNF335	ENSG00000288520||RF00017-5943||CNKSR3||ENSG00000286553||MN298114-193	mesenchymal stem cell||myotube||fibroblast of dermis||fibroblast of lung||foreskin fibroblast||foreskin melanocyte||IMR-90||skeletal muscle myoblast||adrenal gland||female gonad||muscle of leg||muscle of trunk||stomach||thymus	06	154477315	154480710	06	154798449	154801844
IPCEF1	IPCEF1	GH06J154236	Enhancer	0.1281078	Ensembl	120102	5		piR-34822-289||lnc-CNKSR3-3||ENSG00000288520||OPRM1	CD4+ ab T cells||CD4+ ab T cells (PB)||CD4+ ab memory T cells (PB)||CD4+ ab T cells (VB)||CD8+ ab T cells (PB)||GM23338 bipolar neurons||Mammary myoepithelial cells||Small intestine	06	154235801	154237600	06	154556935	154558734
IPCEF1	IPCEF1	GH06J154476	Enhancer	0.1281078	RefSeq	-120229	10		ENSG00000288520||CNKSR3||ENSG00000286553||MN298114-193		06	154476932	154477132	06	154798066	154798266
IPCEF1	IPCEF1	GH06J154536	Enhancer	10.20479	ENCODE||Ensembl||CraniofacialAtlas||FANTOM5||dbSUPER	-180966	19	SP1||CHD4||CEBPA||ZIC2||RXRA||JUND||CREM||PRDM6||SOX5||ZBTB48||HMG20A||HNF4A||RAD21||ZNF3||GLIS1||ELF3||MAX||CEBPG||ARID3A||ZFP69B||TRIM28||NFIL3||HLF||NCOR1||GATAD2A||TCF7||REST||EGR2||ZNF692||SOX13||HNF4G||USF1||ZFHX2||FOXA3||TEAD1||CBFA2T3||ZBTB44	SCAF8||HSALNG0054472||CNKSR3||ENSG00000275419||MN298114-193	A549||HUES64||HepG2||hESC endodermal cells||H9 hepatocytes||Large intestine (fetal)||Muscle leg (fetal)||Small intestine (fetal)||Stomach (fetal)||mesendoderm||large intestine||muscle of leg||muscle of trunk||small intestine||stomach	06	154536001	154539537	06	154857135	154860671
IPCEF1	IPCEF1	GH06J154172	Enhancer	0.08983747	Ensembl	183902	9	ZIC2||FOXA2||ZNF316||FOXA1||ZFP69B||KLF1||CTCF||ZBTB12||EGR2||MAFK||ZNF692||ZBTB17||ZNF579||ZBTB6||ZFHX2||ZNF423||EMSY	ENSG00000288520||OPRM1||HSALNG0054458||RPL17P24||lnc-IPCEF1-2	CD4+CD25+ ab regulatory T cells (PB)||CD4+ ab T cells||CD4+ ab memory T cells (PB)||CD4+ ab T cells (VB)||HUES6||MCF-7||Natural killer cells (PB)||Stomach	06	154172201	154173600	06	154493335	154494734
IPCEF1	IPCEF1	GH06J154072	Promoter	0.05720305	EPDnew	284268	13		HSALNG0149550||lnc-IPCEF1-4||OPRM1		06	154072505	154072564	06	154393640	154393699
IPCEF1	IPCEF1	GH06J154112	Enhancer	0.06459388	ENCODE||Ensembl	244771	11		OPRM1||HSALNG0054458||HSALNG0054455	M0 macrophage (VB)||Esophagus||Foreskin keratinocytes||Mammary epithelial cells||keratinocyte||mammary epithelial cell	06	154111401	154112662	06	154432536	154433797
IPCEF1	IPCEF1	GH06J154500	Enhancer	0.1110313	ENCODE||Ensembl	-144897	11	HDAC2||ATF2||JUND||CTCF||ZNF654||ZNF600||MXD4||HOMEZ||THAP11||FOXA2||REST||ZNF623||SAP130||SMAD4||ZSCAN9||TEAD3||DMAP1||RBM22||BCL6||KAT7||DRAP1||RAD21||FOXP1||ZNF205||SPI1||SOX5||HMG20A||ZC3H8||HBP1||RBPJ||HMG20B||GATAD1||JUN||ZNF652||RXRB||ZNF792||ELF3||ZMYM3||CEBPG||IKZF5||CREB1||NFIA||CREM||MLLT1||NFIL3||ARID4B||IKZF1||SMC3||KDM1A||HLF||NCOR1||MIXL1||ATF1||GATAD2A||ATF3||TCF7||XRCC5||ZKSCAN8|…	ENSG00000288520||RF00017-5943||CNKSR3||ENSG00000286553||MN298114-193	Effector memory CD8+ ab T cells (VB)||EPC (VB)||H1-hESC||HUES64||Endothelial cells of umbilical vein||Endothelial cells of umbilical vein (CB)||M0 macrophage (CB)||M0 macrophage (VB)||M1 macrophage (CB)||M1 macrophage (VB)||M2 macrophage (CB)||M2 macrophage (VB)||Eosinophil (VB)||Foreskin melanocytes||Heart (fetal)||Left ventricle||Muscle leg (fetal)||HepG2||foreskin melanocyte	06	154500001	154503399	06	154821135	154824533
IPCEF1	IPCEF1	GH06J154211	Enhancer	0.1110313	Ensembl	144902	9		ENSG00000288520||lnc-CNKSR3-4||OPRM1||RPL17P24||lnc-IPCEF1-2	M0 macrophage (CB)||M0 macrophage (VB)||M1 macrophage (CB)||M1 macrophage (VB)||M2 macrophage (CB)	06	154211401	154212400	06	154532535	154533534
IPCEF1	IPCEF1	GH06J154498	Enhancer	0.1110313	Ensembl	-142198	11	EGR1||HNF4A||ZFP3||SOX13	ENSG00000288520||RF00017-5943||CNKSR3||ENSG00000286553||MN298114-193	Skeletal muscle myoblasts||HUES64||HepG2||SK-N-SH||UCSF-4||Astrocytes||Fibroblast of foreskin||Heart (fetal)||iPS-20b||iPS DF 6.9||Left ventricle||Mammary epithelial cells||HSMM myotube||Osteoblasts	06	154498801	154499200	06	154819935	154820334
IPCEF1	IPCEF1	GH06J154499	Enhancer	0.1110313	Ensembl	-142798	11		ENSG00000288520||RF00017-5943||SCAF8||CNKSR3||ENSG00000286553||MN298114-193	A673||Skeletal muscle myoblasts||Endothelial cells of umbilical vein||HepG2||SK-N-SH||Foreskin melanocytes||Heart (fetal)||iPS-20b||Left ventricle||Muscle leg (fetal)||HSMM myotube||Small intestine||Spleen	06	154499401	154499800	06	154820535	154820934
IPCEF1	IPCEF1	GH06J154012	Enhancer	0.04832729	Ensembl	343702	15	CEBPG||MAX||SPI1||POLR2A||ATF4||CEBPB	HSALNG0054453||OPRM1	M0 macrophage (VB)||M1 macrophage (VB)||M2 macrophage (CB)||M2 macrophage (VB)||CD14+CD16- monocytes (CB)||CD14+CD16- monocytes (VB)	06	154012601	154013600	06	154333736	154334735
IPCEF1	IPCEF1	GH06J154138	Enhancer	0.0758995	ENCODE||Ensembl||FANTOM5	217002	11	NFE2	OPRM1||HSALNG0054458||HSALNG0054455	monocyte||basophil||CD14+ monocytes||CD14+ monocytes (PB)||CD4+ ab T cells (VB)||M0 macrophage (CB)||M0 macrophage (VB)||M1 macrophage (CB)||M1 macrophage (VB)||M2 macrophage (CB)||hESC endodermal cells||CD14+CD16- monocytes (CB)||CD14+CD16- monocytes (VB)||CD14-positive monocyte||foreskin melanocyte	06	154138402	154141200	06	154459537	154462335
IPCEF1	IPCEF1	GH06J154649	Enhancer	4.224711	Ensembl||RefSeq	-293198	27	BCL6||TCF12||TEAD4||CEBPB||NR2F2||CBFA2T3	RPL31P29||HSALNG0054475||SCAF8||HSALNG0054476||CNKSR3||lnc-CNKSR3-2||MN298114-193	Erythroblasts (CB)||EPC (VB)||Endothelial cells of umbilical vein||Endothelial cells of umbilical vein (CB)||M1 macrophage (VB)||Adrenal gland (fetal)||Aorta||Foreskin melanocytes||CD14+CD16- monocytes (VB)||Right atrium||Small intestine	06	154649202	154650799	06	154970336	154971933
IPCEF1	IPCEF1	GH06J154228	Enhancer	0.1265217	ENCODE||Ensembl||FANTOM5||dbSUPER	125302	5	MLLT1||BCL11A||IRF2||IRF4||TRIM22||JUND||SPI1||BATF||ELF1||IKZF1||BMI1||BACH1||ATF2||ZNF217||ATF3||IKZF2||MTA2||YY1||CREB1||DPF2||RELB||ATF7||ARNT||ZBTB40||GATAD2B||RUNX3	piR-34822-289||lnc-CNKSR3-3||ENSG00000288520||OPRM1	CD14+ monocytes||CD14+ monocytes (PB)||CD4+CD25+ ab regulatory T cells (PB)||CD4+ ab T cells||CD4+ ab T cells (PB)||CD4+ ab memory T cells (PB)||CD4+ ab T cells (VB)||CD8+ ab T cells (CB)||CD8+ ab T cells (PB)||Common myeloid progenitor CD34+||DND-41||Erythroblasts (CB)||Effector memory CD4+ ab T cells (PB)||GM12878||Endothelial cells of umbilical vein (CB)||M0 macrophage (CB)||M0 macrophage (VB)…	06	154227402	154235600	06	154548536	154556734
IPCEF1	IPCEF1	GH06J154481	Enhancer	0.1265217	ENCODE||Ensembl	-125897	11	KLF17||SP1||ZNF184||ATF2||JUND||ZNF600||ZEB1||TAF9B||ZNF341||ZNF316||HLTF||THRAP3||ZZZ3||NCOA2||ZNF2||ZNF189||ZNF518A||ZBTB21||SP7||ZNF398||CSDE1||JUN||MEIS2||PKNOX1||ARID1B||CREB1||TRIM28||L3MBTL2||ZSCAN21||ZNF366||HLF||ATF1||ATF3||ZEB2||OSR2||ZNF629||ZBTB17||ZNF558||ATF7||PRDM10||BRCA1||NR2F2||PHB2||ZNF335||EMSY||SCRT2||WT1	ENSG00000288520||RF00017-5943||SCAF8||CNKSR3||ENSG00000286553||MN298114-193	Erythroblasts (CB)||EPC (VB)||Endothelial cells of umbilical vein (CB)||M1 macrophage (CB)||M1 macrophage (VB)||M2 macrophage (CB)||H1 mesenchymal stem cells||NHLF||H1 neural progenitor cells||SK-N-SH||Adrenal gland (fetal)||Aorta||Esophagus||iPS DF 19.11||Large intestine (fetal)||Left ventricle||Muscle leg (fetal)||Lung||Ovary||Pancreas||Psoas muscle||Right atrium||Sigmoid colon||Small intestine…	06	154481201	154484199	06	154802335	154805333
IPCEF1	IPCEF1	GH06J154484	Enhancer	0.1265217	Ensembl	-129298	11	ZNF600||KLF9||RBM22||KLF1||KLF10	ENSG00000288520||RF00017-5943||CNKSR3||ENSG00000286553||MN298114-193	Erythroblasts (CB)||EPC (VB)||Endothelial cells of umbilical vein (CB)||HeLa-S3||Aorta||Eosinophil (VB)||Esophagus||Fibroblast of foreskin||Lung||Ovary||Pancreas||Sigmoid colon||Small intestine	06	154485601	154486600	06	154806735	154807734
IPCEF1	IPCEF1	GH06J154188	Enhancer	0.09614836	Ensembl	168202	9		ENSG00000288520||OPRM1||HSALNG0054458||RPL17P24||lnc-IPCEF1-2	CD4+ ab T cells||CD4+ ab T cells (VB)||Brain (fetal)	06	154188401	154188800	06	154509535	154509934
IPCEF1	IPCEF1	GH06J154163	Enhancer	11.02789	ENCODE||Ensembl||FANTOM5	190802	9	SP1||CTCF||YY1||ELF1||ZNF217||IRF4||CTBP1||RXRA||MYC||MAX||BHLHE40||BATF||SMARCE1||POLR2A||FOXA1||HNF4A||IKZF1||DPF2||RAD21||NCOA3||REST||GATAD2B||SPI1||TARDBP||EP300||IKZF2||TAF1||MTA2||RELB||CEBPB||NR2F2||GABPA	ENSG00000288520||OPRM1||HSALNG0054458||RPL17P24||lnc-IPCEF1-2	monocyte||CD14+ monocytes||CD14+ monocytes (PB)||CD4+ ab T cells||CD4+ ab T cells (VB)||CD8+ ab T cells (CB)||Central memory CD4+ ab T cells (VB)||DND-41||Erythroblasts (CB)||Effector memory CD8+ ab T cells (VB)||GM12878||Endothelial cells of umbilical vein (CB)||M0 macrophage (VB)||M1 macrophage (CB)||M1 macrophage (VB)||M2 macrophage (CB)||MCF-7||H1 mesenchymal stem cells||NHLF||T cells (PB)||A…	06	154160801	154171200	06	154481936	154492334
IPCEF1	IPCEF1	GH06J154547	Enhancer	10.3758	ENCODE||Ensembl||dbSUPER	-191582	20	KLF17||HIC1||ZNF580||ZNF10||ZNF600||FEZF1||ZIC2||ZNF610||ZNF639||KLF7||ZNF341||ZNF843||BCL11B||PRDM6||ZNF24||ZNF2||ZSCAN23||ZBTB48||INSM2||ZNF189||REST||ZNF488||ZNF362||ZNF768||SP7||GLIS1||ZNF18||PRDM4||ZNF561||ZFP69B||TRIM28||KLF1||ZSCAN4||ZNF324||ZNF366||KLF10||PKNOX1||ZXDB||ZBTB8A||ZBTB12||ZNF221||ZEB2||OSR2||ZNF629||PATZ1||ZNF692||ZNF680||ZBTB17||BCL11A||MZF1||PRDM10||GFI1B||ZNF501||KLF8||TSH…	RF00017-5944||SCAF8||lnc-SCAF8-7||CNKSR3||ENSG00000275419||MTRES1P1||MN298114-193	EPC (VB)||Endothelial cells of umbilical vein (CB)||HepG2||H1 mesenchymal stem cells||Mesenchymal stem cells (BM||VB)||NHLF||Adrenal gland (fetal)||Aorta||Foreskin melanocytes||Large intestine (fetal)||Osteoblasts||Sigmoid colon||Small intestine (fetal)||Small intestine||Spleen||Stomach (fetal)||endothelial cell of umbilical vein||adrenal gland||female gonad||large intestine||pancreas||small inte…	06	154547802	154548967	06	154868936	154870101
IPCEF1	IPCEF1	GH06J154503	Enhancer	0.107724	Ensembl	-147298	13	NCOR1||SMARCA4||TCF12||IKZF1||TAF9B||TAL1||HDAC2||ZBTB33||MTA2||TEAD4||HDAC1||DPF2||SP1||ARID1B||SMARCE1||DACH1||KLF16||CBFA2T2||POLR2A||TRIM24||ZBTB6||EP300||CBFA2T3	ENSG00000288520||RF00017-5943||CNKSR3||RF01045-137||MN298114-193	Erythroblasts (CB)||M1 macrophage (CB)||M1 macrophage (VB)||M2 macrophage (CB)||M2 macrophage (VB)||UCSF-4	06	154503602	154504600	06	154824736	154825734
IPCEF1	IPCEF1	GH06J154055	Enhancer	0.05457069	Ensembl	301002	15		HSALNG0149550||HSALNG0054453||OPRM1	HUES48||HUES64||SK-N-SH||UCSF-4||iPS-15b||iPS-20b||H9 neuron cells	06	154055601	154056000	06	154376736	154377135
SLAMF7	SLAMF7	GH01J160738	Promoter/Enhancer	288.632	ENCODE||EPDnew||Ensembl||RefSeq||FANTOM5||dbSUPER	3087	2	HDAC2||POLR2A||BCLAF1||CEBPG||MAZ||ZNF207||MLLT1||CHD1||BCL11A||ZNF592||BHLHE40||IRF4||RCOR1||TRIM22||EBF1||TAL1||SMARCA5||CBFB||MAX||PRDM10||TAF1||ESRRA||SPI1||TBP||BATF||PAX5||RAD51||ELF1||ZNF24||NFATC1||IKZF1||BMI1||MTA3||NR2F1||BACH1||STAT3||ATF2||HDGF||NR2F6||TCF12||ZNF133||ZMYM3||JUNB||ZNF217||ZBED1||MEIS2||PKNOX1||KLF5||NKRF||ARID1B||CEBPB||ARID3A||SMAD5||KDM1A||TBL1XR1||TARDBP||CTBP1||IKZ…	MN309003||HSALNG0007859||LY9||CD48||LOC124904440||FCER1G||ARHGAP30||CD244||COPA	keratinocyte||basophil||monocyte||mesenchymal cell||natural killer cell||dendritic cell||A549||A673||B cells||CD4+CD25+ ab regulatory T cells (PB)||CD4+ ab T cells (PB)||Effector memory CD8+ ab T cells (VB)||EPC (VB)||H1-hESC||H9||Skeletal muscle myoblasts||HUES6||HUES64||HepG2||M1 macrophage (CB)||M2 macrophage (CB)||M2 macrophage (VB)||Mesenchymal stem cells (BM||VB)||Natural killer cells (PB)|…	01	160738126	160746162	01	160707916	160715952
SLAMF7	SLAMF7	GH01J160736	Enhancer	250.669	dbSUPER	-1947	0	KLF5||RELB	HSALNG0007859||CD48||LOC124904440||lnc-SLAMF7-5	CD4+ CD25- IL17- PMA Th primary cells||CD56 primary cells||CD8 primary cells	01	160736636	160737584	01	160706426	160707374
SLAMF7	SLAMF7	GH01J160732	Enhancer	36.4322	ENCODE||Ensembl||RefSeq||FANTOM5||dbSUPER	-6257	1	ZNF146||BATF||IKZF1||TCF7||ATF2||JUNB||PKNOX1||SPI1||ZNF280D||IKZF2||EED||BCOR||RUNX3	NECTIN4||HSALNG0007859||LY9||NECTIN4-AS1||CD48||LOC124904440||FCER1G||SLAMF1||lnc-SLAMF7-5||ENSG00000228863||ARHGAP30||CD244||ITLN1	dendritic cell||monocyte||B cells||B cells (PB)||CD14+ monocytes||CD4+ ab T cells (PB)||CD4+ ab T cells (VB)||CD8+ ab T cells (CB)||Central memory CD4+ ab T cells (VB)||DND-41||M0 macrophage (CB)||M0 macrophage (VB)||M1 macrophage (CB)||M1 macrophage (VB)||M2 macrophage (CB)||Natural killer cells (PB)||Eosinophil (VB)||CD14+CD16- monocytes (CB)||CD14+CD16- monocytes (VB)||B cells (VB)||Neutrophil…	01	160730801	160734799	01	160700591	160704589
SLAMF7	SLAMF7	GH01J160748	Enhancer	5.135865	dbSUPER	9392	2	ZNF580||CTCF||NFE2||MAFG||MAFK||GLIS1||RAD51||RAD21||CTBP1||USF2	MN309003||HSALNG0007859||LY9	CD14+ monocytes||CD8 primary cells	01	160747320	160749577	01	160717110	160719367
SLAMF7	SLAMF7	GH01J160726	Enhancer	28.21675	ENCODE||RefSeq||FANTOM5||dbSUPER	-12261	1	SP1||POLR2A||CTCF||PML||BCLAF1||KAT8||MAZ||ZNF207||MLLT1||ZNF592||SMARCA4||ZNF654||BCL11A||TBP||SMAD5||RAD21||REST||IRF4||SMC3||TAF9B||MAFF||TRIM22||EBF1||YY1||ZNF316||MYC||MAFK||PRDM10||SUPT5H||NFE2||NFE2L2||EHMT2||BATF||ELF1||ZNF24||NFATC1||ZC3H8||IKZF1||MTA3||RB1||MAFG||BACH1||STAT3||ATF2||HDGF||TEAD4||ZBED1||DPF2||KLF5||ARID1B||TEAD2||SMARCE1||NFATC3||GTF2F1||TARDBP||IKZF2||CREM||ZNF687||ZBTB…	LY9||CD48||FCER1G||SLAMF1||lnc-SLAMF7-5||ENSG00000228863||CD244||ENSG00000202078||ITLN1	keratinocyte||respiratory epithelial cell||CD14+ monocytes||CD4+ CD25- IL17- PMA Th primary cells||GM12878||MM1S||HCT116||K562||Panc1||mesendoderm||iPS DF 19.11||iPS DF 6.9||B cell||CD14-positive monocyte||foreskin melanocyte||natural killer cell||T-cell||trophoblast cell||H1-hESC||H9||female gonad||large intestine||placenta||small intestine||stomach||thymus	01	160726012	160727580	01	160695802	160697370
SLAMF7	SLAMF7	GH01J160749	Promoter/Enhancer	5.163047	ENCODE||Ensembl||RefSeq||dbSUPER	12144	2	POLR2A||MLLT1||BCL11A||IRF4||CBFB||BHLHE40||BATF||IKZF1||NR2F1||ATF2||HDGF||TCF12||JUNB||RAD51||TARDBP||IKZF2||CREM||ZNF687||MTA2||EZH2||NBN||EED||RELB||GATAD2B||RUNX3	MN309003||HSALNG0007859||LY9||SLAMF1||ENSG00000228863||ITLN1	A549||A673||B cells (PB)||CD4+ ab T cells (PB)||CD8+ ab T cells (PB)||Central memory CD4+ ab T cells (VB)||Effector memory CD8+ ab T cells (VB)||H9||Skeletal muscle myoblasts||Endothelial cells of umbilical vein (CB)||HeLa-S3||HepG2||M1 macrophage (CB)||M2 macrophage (CB)||M2 macrophage (VB)||Mesenchymal stem cells (BM||VB)||Natural killer cells (PB)||H9 neural progenitor cells||H1 neural progeni…	01	160749933	160752468	01	160719723	160722258
SLAMF7	SLAMF7	GH01J160752	Enhancer	0.414933	ENCODE||dbSUPER	13487	2	EZH2	MN309003||HSALNG0007859||LY9||SLAMF1||ENSG00000228863||ITLN1	CD4+ CD25- IL17- PMA Th primary cells||CD56 primary cells||CD8 primary cells||natural killer cell||female gonad	01	160752523	160752564	01	160722313	160722354
SLAMF7	SLAMF7	GH01J160753	Enhancer	5.177218	Ensembl||dbSUPER	14644	3	NR2C1||POLR2A||ZNF687	MN309003||LY9||HSALNG0007862||SLAMF1||ENSG00000228863||ITLN1	H1 mesenchymal stem cells||T cells (PB)||hESC endodermal cells||Ovary||H1 trophoblast||CD56 primary cells||CD8 primary cells	01	160753601	160753800	01	160723391	160723590
SLAMF7	SLAMF7	GH01J160717	Enhancer	12.01336	dbSUPER	-20561	1		LY9||CD48||SLAMF1||lnc-SLAMF7-5||ENSG00000228863||ITLN1	CD14+ monocytes	01	160717920	160719072	01	160687710	160688862
SLAMF7	SLAMF7	GH01J160703	Promoter/Enhancer	49.28878	ENCODE||EPDnew||Ensembl||RefSeq||FANTOM5||dbSUPER	-29516	2	SP1||POLR2A||BCLAF1||MAZ||ZNF207||MLLT1||CTCF||CHD1||BCL11A||TARDBP||ZNF592||MCM3||SIN3A||ZNF623||IRF4||RCOR1||TRIM22||EBF1||MAX||CBFB||TAF1||RFX5||BHLHE40||SPI1||TBP||PAX5||SRF||ELF1||STAT5A||ZNF24||NFATC1||IKZF1||MTA3||BACH1||STAT3||ATF2||HDGF||L3MBTL2||PKNOX1||KLF5||NKRF||ARID3A||SMAD5||TBL1XR1||IKZF2||CREM||ZNF680||ZNF687||MTA2||TCF12||YY1||EZH2||EED||DPF2||NBN||PAX8||RELB||ARNT||GATAD2B||RUN…	LY9||NCSTN||CD48||DEDD||SLAMF1||ENSG00000228863||lnc-SLAMF7-6||ARHGAP30||CD244||LOC124904439||ITLN1||COPA||LINC01133	macrophage||monocyte||natural killer cell||T cell||thymus||A549||A673||B cells||B cells (PB)||CD14+ monocytes||CD14+ monocytes (PB)||CD4+ ab memory T cells (PB)||CD4+ ab T cells||CD8+ ab T cells (CB)||CD8+ ab T cells (PB)||Common myeloid progenitor CD34+||DND-41||GM12878||H1-hESC||H9||HCT116||Skeletal muscle myoblasts||HUES48||HUES6||HUES64||Endothelial cells of umbilical vein||Endothelial cells …	01	160703663	160715419	01	160673453	160685209
SLAMF7	SLAMF7	GH01J160766	Enhancer	40.01954	ENCODE||RefSeq||FANTOM5||dbSUPER	28800	5	POLR2A||CTCF||MYC||BCLAF1||MAZ||MLLT1||CHD1||ZNF592||SMAD5||IRF2||SIN3A||REST||IRF4||RCOR1||TRIM22||SMC3||EBF1||SMARCA5||YY1||MAX||MAFK||RAD21||ASH2L||TBP||BATF||STAT5A||ZNF24||IKZF1||MTA3||MAFG||NR2F1||HCFC1||STAT3||ATF2||HDGF||PKNOX1||NKRF||E2F4||ARID3A||TBL1XR1||ATF1||ZNF512||LARP7||IKZF2||CREM||ZNF687||MTA2||BHLHE40||TCF12||EED||RELB||ARNT||GATAD2B||RUNX3||ELK1||HMBOX1	LY9||CD48||lnc-SLAMF7-1||FCER1G||HSALNG0007863||SLAMF1||ENSG00000228863||lnc-CD244-2||CD244||ITLN1	CD19 primary cells||CD20+ B cells||CD4+ CD25- IL17- PMA Th primary cells||CD56 primary cells||CD8 primary cells||GM12878||B cell||CD14-positive monocyte||keratinocyte||mammary epithelial cell||natural killer cell||T-cell||small intestine||thymus	01	160766654	160769060	01	160736444	160738850
SLAMF7	SLAMF7	GH01J160754	Enhancer	4.823869	ENCODE||Ensembl||RefSeq||dbSUPER	17544	4	CEBPG||ATF2||MLLT1||CHD1||POLR2A||EBF1||BHLHE40||TBP||ZNF24||NFATC1||IKZF1||MTA3||CHD4||NR2F1||BACH1||TCF12||ZNF217||CREB1||RAD51||TARDBP||IKZF2||ZNF687||TRIM22||MTA2||DPF2||RELB||ARNT||GATAD2B||RUNX3||ELK1	LY9||HSALNG0007862||DEDD||HSALNG0007863||SLAMF1||ENSG00000228863||ITLN1	CD4+ ab T cells||CD4+ ab T cells (VB)||CD8+ ab T cells (CB)||M0 macrophage (VB)||M1 macrophage (VB)||M2 macrophage (VB)||Natural killer cells (PB)||T cells (PB)||Esophagus||Sigmoid colon||Small intestine||Spleen||CD4+ CD25- IL17- PMA Th primary cells||CD56 primary cells||CD8 primary cells||GM12878||natural killer cell||T-cell	01	160754402	160758799	01	160724192	160728589
SLAMF7	SLAMF7	GH01J160719	Enhancer	0.3771689	dbSUPER	-18489	1	SPI1||IKZF1	LY9||CD48||SLAMF1||lnc-SLAMF7-5||ENSG00000228863||ITLN1	CD14+ monocytes	01	160719949	160721186	01	160689739	160690976
SLAMF7	SLAMF7	GH01J160776	Enhancer	11.41303	ENCODE||Ensembl	36638	6	EBF1||NFE2||ELF1||MTA3||IKZF1	LOC105371470||LY9||NECTIN4-AS1||CD48||lnc-SLAMF7-1||HSALNG0007863||SLAMF1||ENSG00000228863||lnc-CD244-2||ITLN1||ENSG00000275801	B cells||CD8+ ab T cells (CB)||Common myeloid progenitor CD34+||GM12878||Endothelial cells of umbilical vein (CB)||M0 macrophage (VB)||M1 macrophage (CB)||M1 macrophage (VB)||M2 macrophage (VB)||iPS DF 19.11||Keratinocytes||CD14+CD16- monocytes (CB)||CD14+CD16- monocytes (VB)||B cells (VB)||Neutrophilic myelocytes (BM)||B cell	01	160774792	160776597	01	160744582	160746387
SLAMF7	SLAMF7	GH01J160777	Enhancer	11.41303	ENCODE||Ensembl||RefSeq	38643	7	CTCF||CEBPG||TCF12||RAD21||REST||TRIM22||SMC3||EBF1||ZNF2||IKZF1||RB1||STAT1||ZNF660||YY1	LOC105371470||LY9||NECTIN4-AS1||HSALNG0007863||SLAMF1||ENSG00000274562||ENSG00000228863||lnc-CD244-2||CD244||ITLN1||ENSG00000275801	CD4+ ab T cells (VB)||CD8+ ab T cells (CB)||Central memory CD4+ ab T cells (VB)||M1 macrophage (VB)||M2 macrophage (VB)||B cells (VB)||Neutrophils (VB)||B cell||T-cell	01	160777401	160777999	01	160747191	160747789
SLAMF7	SLAMF7	GH01J160778	Promoter	11.41303	Ensembl	37791	7	EBF1||ELF1||IKZF1	LOC105371470||LY9||NECTIN4-AS1||HSALNG0007863||SLAMF1||ENSG00000274562||ENSG00000228863||lnc-CD244-2||ITLN1||ENSG00000275801	B cells||CD8+ ab T cells (CB)||Common myeloid progenitor CD34+||GM12878||Endothelial cells of umbilical vein (CB)||M0 macrophage (VB)||M1 macrophage (CB)||M1 macrophage (VB)||M2 macrophage (VB)||iPS DF 19.11||Keratinocytes||CD14+CD16- monocytes (CB)||CD14+CD16- monocytes (VB)||B cells (VB)||Neutrophilic myelocytes (BM)	01	160776598	160777098	01	160746388	160746888
SLAMF7	SLAMF7	GH01J160681	Enhancer	11.63137	ENCODE||Ensembl||RefSeq||dbSUPER	-54956	7	POLR2A||CTCF||BCLAF1||ZNF654||ZNF592||ARNT||RAD21||HCFC1||REST||MAFF||ZBTB33||TRIM22||SMC3||EBF1||SMARCA5||YY1||ZNF316||SKIL||MYNN||MAFK||MYC||PRDM10||PAX5||STAT5A||NFATC1||ZNF384||MTA3||RB1||MAFG||NR2F1||BACH1||ATF2||NR2F6||ZMYM3||CREM||ZC3H11A||TBL1XR1||KLF16||GTF2F1||ZNF512||CTBP1||ZNF24||ZNF687||TARDBP||SOX6||NBN||CBX3||RUNX3||CC2D1A||CBX5||EMSY||XRCC5	LY9||piR-44110-004||CD48||HSALNG0007857||SLAMF1||ENSG00000228863||LOC124904439||ITLN1	B cells||B cells (PB)||CD14+ monocytes||CD14+ monocytes (PB)||CD4+CD25+ ab regulatory T cells (PB)||CD4+ ab T cells||CD4+ ab memory T cells (PB)||CD4+ ab T cells (VB)||CD8+ ab T cells (CB)||DND-41||Erythroblasts (CB)||Effector memory CD4+ ab T cells (PB)||Effector memory CD8+ ab T cells (VB)||GM12878||M0 macrophage (CB)||M0 macrophage (VB)||M1 macrophage (CB)||M1 macrophage (VB)||M2 macrophage (C…	01	160681001	160687200	01	160650791	160656990
SLAMF7	SLAMF7	GH01J160788	Enhancer	29.08555	ENCODE||Ensembl||RefSeq||FANTOM5||dbSUPER	51615	11	SP1||MLLT1||BCL11A||ZNF592||NR2C1||IRF4||TRIM22||EBF1||SMARCA5||CBFB||MAX||RFX5||BHLHE40||SPI1||TBP||BATF||PAX5||ELF1||ZNF24||IKZF1||BMI1||NR2F1||REST||TCF7||ATF2||HDGF||STAT1||TCF12||JUNB||ZBED1||PKNOX1||POLR2A||KLF5||ARID3A||ATF1||RAD51||TARDBP||IKZF2||CREM||ZNF687||ZBTB33||MTA2||CREB1||EED||NBN||DPF2||RELB||ARNT||GATAD2B||FOXK2	LOC105371470||LY9||CD48||FCER1G||CD84||TSTD1||ENSG00000228863||lnc-CD244-2||ARHGAP30||CD244||ITLN1||COPA	monocyte||adipose tissue||blood||esophagus||lung||spleen||tonsil||urinary bladder||dendritic cell||macrophage||B cells||B cells (PB)||CD14+ monocytes (PB)||CD4+ ab T cells||CD8+ ab T cells (CB)||Common myeloid progenitor CD34+||GM12878||M0 macrophage (VB)||M1 macrophage (CB)||M1 macrophage (VB)||M2 macrophage (CB)||M2 macrophage (VB)||Natural killer cells (PB)||T cells (PB)||Foreskin melanocytes|…	01	160788944	160792399	01	160758734	160762189
SLAMF7	SLAMF7	GH01J160772	Enhancer	11.83079	Ensembl||dbSUPER	33444	5		LOC105371470||LY9||lnc-SLAMF7-1||HSALNG0007863||SLAMF1||ENSG00000228863||lnc-CD244-2||CD244||ITLN1	GM12878||M1 macrophage (VB)	01	160772201	160772800	01	160741991	160742590
SLAMF7	SLAMF7	GH01J160781	Promoter/Enhancer	16.22076	ENCODE||Ensembl||RefSeq||dbSUPER	42647	8	SP1||CTCF||BCLAF1||MLLT1||BCL11A||TARDBP||ELF1||ZNF217||REST||IRF4||CTBP1||TRIM22||SMC3||EBF1||SMARCA5||YY1||MYNN||CBFB||BHLHE40||TBP||BATF||SMARCE1||PAX5||ZNF24||IKZF1||MTA3||RFX1||DPF2||BACH1||ATF2||TCF12||JUNB||ZBED1||KLF5||NKRF||TBL1XR1||RAD51||SPI1||RAD21||XRCC5||IKZF2||CREM||ZNF687||MTA2||NBN||EED||RELB||ARNT||GATAD2B||RUNX3||ETV6||KDM1A	LOC105371470||LY9||NECTIN4-AS1||piR-58308-016||SLAMF1||ENSG00000274562||ENSG00000228863||lnc-CD244-2||ITLN1	CD19 primary cells||CD20+ B cells||CD4+ CD25- IL17- PMA Th primary cells||CD56 primary cells||GM12878||MCF-7||iPS DF 6.9||B cell||CD14-positive monocyte||natural killer cell||trophoblast cell||H1-hESC||large intestine||pancreas||placenta||small intestine||stomach	01	160780130	160783278	01	160749920	160753068
SLAMF7	SLAMF7	GH01J160779	Enhancer	11.39696	Ensembl	40044	7	EBF1||ZNF133	LOC105371470||LY9||NECTIN4-AS1||HSALNG0007863||SLAMF1||ENSG00000274562||ENSG00000228863||lnc-CD244-2||ITLN1||ENSG00000275801	B cells (PB)||GM12878||GM23338 bipolar neurons||B cells (VB)	01	160779001	160779200	01	160748791	160748990
SLAMF7	SLAMF7	GH01J160807	Enhancer	10.96496	Ensembl||dbSUPER	68873	12		LY9||ITLN2||RF00017-369||SLAMF1||TSTD1||CD244||ITLN1	B cells||B cells (PB)||CD4+ ab T cells||CD4+ ab memory T cells (PB)||CD4+ ab T cells (VB)||CD8+ ab T cells (PB)||H1-hESC||H9||HUES48||HUES6||HUES64||MCF-7||MM.1S||PC-3||UCSF-4||Foreskin keratinocytes||iPS-15b||iPS-20b||iPS DF 6.9||Lung (fetal)||Mammary epithelial cells||Mammary myoepithelial cells||Stomach||H1 trophoblast||CD4+ CD25- IL17- PMA Th primary cells	01	160807601	160808258	01	160777391	160778048
SLAMF7	SLAMF7	GH01J160805	Enhancer	10.96496	dbSUPER	67402	12	HLTF||ARNT||KLF5||TRIM24||CBX3||KLF8||TRIM28||RELB||CTCF||SMARCA5	LY9||NECTIN4-AS1||ITLN2||RF00017-369||SLAMF1||TSTD1||ENSG00000228863||CD244||ITLN1	CD4+ CD25- IL17- PMA Th primary cells	01	160805753	160807165	01	160775543	160776955
SLAMF7	SLAMF7	GH01J160813	Enhancer	11.45363	ENCODE||Ensembl	74344	13	DPF2||SMARCA4||MAFF||ZNF316||MAFK||JUND||NFE2||NFE2L2||BATF||ZEB2||MAFG||BACH1||POLR2A||JUNB||MEIS2||ARID1B||SMARCE1||ATF3||CTBP1||FOS||RNF2||TRIM24||PKNOX1||EMSY||SCRT2	LY9||RF00017-369||SLAMF1||NONHSAG003227.2||CD244||ITLN1	A549||CD8+ ab T cells (PB)||GM12878||HUES6||HUES64||PC-3||PC-9||Foreskin keratinocytes||Keratinocytes||Mammary epithelial cells||Small intestine||Stomach||H1 trophoblast||HCT116||keratinocyte	01	160813001	160813800	01	160782791	160783590
SLAMF7	SLAMF7	GH01J160810	Enhancer	10.95585	Ensembl||dbSUPER	71603	12	MAFF||ZNF316||MAFK||SP1	LY9||NECTIN4-AS1||CD48||ITLN2||RF00017-369||SLAMF1||ENSG00000228863||CD244||ITLN1	B cells||B cells (PB)||CD4+ ab T cells||CD4+ ab memory T cells (PB)||CD4+ ab T cells (VB)||CD8+ ab T cells (PB)||H1-hESC||H9||HUES48||HUES6||HUES64||MCF-7||MM.1S||PC-3||UCSF-4||Foreskin keratinocytes||iPS-15b||iPS-20b||iPS DF 6.9||Lung (fetal)||Mammary epithelial cells||Mammary myoepithelial cells||Stomach||H1 trophoblast||CD4+ CD25- IL17- PMA Th primary cells	01	160809760	160811559	01	160779550	160781349
SLAMF7	SLAMF7	GH01J160809	Promoter	10.95585	Ensembl	70452	12		LY9||RF00017-369||SLAMF1||TSTD1||CD244||ITLN1	B cells||B cells (PB)||CD4+ ab T cells||CD4+ ab memory T cells (PB)||CD4+ ab T cells (VB)||CD8+ ab T cells (PB)||H1-hESC||H9||HUES48||HUES6||HUES64||MCF-7||MM.1S||PC-3||UCSF-4||Foreskin keratinocytes||iPS-15b||iPS-20b||iPS DF 6.9||Lung (fetal)||Mammary epithelial cells||Mammary myoepithelial cells||Stomach||H1 trophoblast	01	160809259	160809759	01	160779049	160779549
SLAMF7	SLAMF7	GH01J160817	Enhancer	10.85662	Ensembl||dbSUPER	79244	13		LY9||ITLN2||RF00017-369||SLAMF1||TSTD1||NONHSAG003227.2||CD244||ITLN1	A549||H1-hESC||H9||HUES48||HUES6||HUES64||H1 neural progenitor cells||UCSF-4||GM23338 bipolar neurons||iPS-15b||iPS-20b||iPS DF 19.11||iPS DF 6.9||Lung (fetal)||H9 neuron cells||Ovary||CD4+ CD25- IL17- PMA Th primary cells	01	160817801	160818800	01	160787591	160788590
SLAMF7	SLAMF7	GH01J160801	Enhancer	10.83195	RefSeq||dbSUPER	62839	12	CREB1	LY9||RF00017-369||SLAMF1||ENSG00000228863||CD244||ITLN1	CD4+ CD25- IL17- PMA Th primary cells	01	160801771	160802020	01	160771561	160771810
SLAMF7	SLAMF7	GH01J160830	Enhancer	11.02134	ENCODE||Ensembl||dbSUPER	91588	16	CTCF||MYC||BCLAF1||MAZ||ZNF592||REST||SMC3||TRIM22||SMARCA5||YY1||RAD21||MAX||RB1||L3MBTL2||ZNF687	NECTIN4||LY9||NECTIN4-AS1||lnc-CD244-1||MN308823||ENSG00000228863||CD244||ITLN1	B cells||CD4+ ab T cells||Central memory CD4+ ab T cells (VB)||Erythroblasts (CB)||M1 macrophage (VB)||M2 macrophage (VB)||T helper 17 cells||B cells (VB)||CD4+ CD25- IL17- PMA Th primary cells||GM12878||B cell||natural killer cell||T-cell	01	160830277	160831012	01	160800067	160800802
SLAMF7	SLAMF7	GH01J160621	Enhancer	10.05157	ENCODE||RefSeq||FANTOM5||dbSUPER	-110437	15	SP1||HDAC2||POLR2A||NCOR1||BCLAF1||MLLT1||DPF2||SMARCA4||CHD1||TARDBP||ZNF592||IKZF1||HES1||REST||MAFF||RUNX1||TRIM22||EBF1||TAL1||ZNF316||ATF1||CBFB||MAFK||TAF1||SPI1||TBP||EHMT2||PAX5||ELF1||FOXA1||STAT5A||ZNF24||NFATC1||TCF12||BMI1||MTA3||MAFG||NR2F1||BACH1||STAT3||ATF2||TCF7||ATF4||HDGF||TEAD4||NR2F6||JUNB||HDAC1||ZBED1||MEIS2||PKNOX1||ARID1B||CUX1||ARID3A||SMARCE1||SMAD5||TBL1XR1||ATF3||KLF1…	NHLH1||USF1||LY9||piR-50968-010||NCSTN||RNU4-42P||CD48||HSALNG0007851||SLAMF6||CD84||SLAMF1||TSTD1||ENSG00000228863||VANGL2||ARHGAP30||ITLN1||COPA	T cell||CD20+ B cells||CD3 primary cells||CD4 memory primary cells||CD4 naive primary cells||CD4+ CD25- CD45RA+ naive primary cells||CD4+ CD25- CD45RO+ memory primary cells||CD4+ CD25- IL17+ PMA Th17 primary cells||CD4+ CD25- IL17- PMA Th primary cells||CD4+ CD25int CD127+ Tmem primary cells||DND-41||GM12878||Jurkat||Small intestine||Thymus||Thymus (fetal)||K562||mesendoderm||B cell||CD14-positiv…	01	160621656	160635584	01	160591446	160605374
SLAMF7	SLAMF7	GH01J160426	Enhancer	14.63343	ENCODE||Ensembl||RefSeq||FANTOM5||dbSUPER	-308457	27	SP1||CTCF||BCLAF1||MAZ||ZNF207||ZNF654||BCL11A||ZNF592||IKZF1||RAD21||ZIC2||REST||IRF4||SMC3||RCOR1||TRIM22||EBF1||MAX||BHLHE40||TBP||BATF||ELF1||ZBTB33||STAT5A||ZNF24||MTA3||CHD4||NR2F1||BACH1||STAT3||TCF7||ATF2||ATF4||HDGF||STAT1||TEAD4||TCF12||JUNB||HDAC1||ZBED1||MEIS2||PKNOX1||NKRF||ARID3A||SMAD5||ARID2||TBL1XR1||RAD51||SPI1||ATF3||TARDBP||IKZF2||CREM||ZNF687||MTA2||YY1||NBN||EED||DPF2||CBX3|…	NHLH1||HSALNG0007839||LY9||NCSTN||CD48||SLAMF9||HSALNG0007846||SLAMF6||SLAMF1||ENSG00000228863||VANGL2||LOC105371467||CD244||ITLN1	monocyte||A673||B cells||B cells (PB)||CD4+ ab T cells||CD4+ ab T cells (PB)||CD4+ ab memory T cells (PB)||CD4+ ab T cells (VB)||CD8+ ab T cells (CB)||Central memory CD4+ ab T cells (VB)||DND-41||Erythroblasts (CB)||Effector memory CD4+ ab T cells (PB)||Effector memory CD8+ ab T cells (VB)||GM12878||M0 macrophage (CB)||M0 macrophage (VB)||M1 macrophage (CB)||M1 macrophage (VB)||M2 macrophage (CB)…	01	160426801	160434399	01	160396591	160404189
SLAMF7	SLAMF7	GH01J161002	Enhancer	1.7664	FANTOM5	263834	51		NECTIN4||USF1||piR-40154-015||NECTIN4-AS1||ENSG00000270149||ITLN2||piR-52982||DEDD||TSTD1||GLRX5P2||F11R||lnc-TSTD1-2||ARHGAP30||KLHDC9		01	161002723	161003058	01	160972513	160972848
SLAMF7	SLAMF7	GH01J160538	Enhancer	10.39297	ENCODE||RefSeq||FANTOM5||dbSUPER	-197469	18	SP1||HDAC2||POLR2A||CTCF||MTA1||NCOR1||PML||MYC||BCLAF1||MAZ||ZNF207||MLLT1||DPF2||NFIC||ZNF592||SMARCA4||BCL11A||YY1||TBP||IKZF1||MBD2||HES1||CEBPA||IRF2||MNT||NONO||BHLHE40||SIN3A||ARNT||REST||NFATC3||SMC3||TAF9B||NBN||ELF1||RUNX1||TRIM22||DEAF1||ZBTB5||TAL1||NUFIP1||ZNF316||ATF1||SKIL||MYNN||MAX||CBFB||TARDBP||CREM||CBX1||MCM7||PRDM10||TAF1||SUPT5H||THRAP3||STAT5A||SPI1||NFE2||ZNF318||NCOA2||S…	TAGLN2||LOC105371468||DCAF8||LY9||CD48||HSALNG0141944||SLAMF6||CD84||SLAMF1||TSTD1||ENSG00000228863||piR-32810-007||VANGL2||ENSG00000234425||LINC01133	thymus||mast cell||CD14+ monocytes||CD4 memory primary cells||CD4+ CD25- IL17- PMA Th primary cells||CD8 memory primary cells||CD8 primary cells||Jurkat||K562||RPMI-8402||GM12878||HepG2||mesendoderm||B cell||common myeloid progenitor, CD34-positive||natural killer cell||T-cell||large intestine||pancreas||small intestine||stomach	01	160538049	160545126	01	160507839	160514916
SLAMF7	SLAMF7	GH01J160910	Enhancer	10.52536	ENCODE||Ensembl||RefSeq||FANTOM5	173476	30	NCOR1||MYC||DPF2||NFIC||SMARCA4||HES1||BHLHE40||RXRA||TAL1||HDAC2||ZNF318||EGR1||NRF1||MTA2||TCF12||TEAD4||NR2F6||SP1||HDAC1||L3MBTL2||ARID1B||TEAD2||SMARCE1||KDM1A||TBL1XR1||KLF16||CTBP1||CBFA2T2||RNF2||TRIM24||SOX6||IKZF1||BCOR||EP300||NR2F2||AFF1||CBFA2T3||NR2F1	LY9||ITLN2||LOC101928372||SLAMF1||piR-52261-024||TSTD1||ENSG00000228863||ENSG00000232188||ITLN1||HSALNG0007878	female gonad||kidney||lung||placenta||cardiac fibroblast||fibroblast of tunica adventitia of artery||Erythroblasts (CB)||Adrenal gland (fetal)||H9 hepatocytes||iPS DF 19.11||Large intestine (fetal)||Lung||Ovary||Endothelial cells of umbilical vein (CB)||K562||M1 macrophage (VB)||M2 macrophage (CB)||iPS-20b||Lung (fetal)||Small intestine (fetal)||Stomach (fetal)||H1 trophoblast||H1-hESC||HUES48||H…	01	160910467	160914599	01	160880257	160884389
SLAMF7	SLAMF7	GH01J161181	Enhancer	7.390902	ENCODE||RefSeq||FANTOM5||dbSUPER	446002	104	SP1||POLR2A||NFIC||CHD1||BCL11A||IKZF1||IRF4||TRIM22||EBF1||SMARCA5||MAX||CBFB||PRDM10||RFX5||BHLHE40||SPI1||TBP||PAX5||ELF1||ZBTB33||ZNF384||ZNF362||MTA3||ATF2||ATF4||HDGF||TCF12||ZNF398||JUNB||ZNF217||ZBED1||PKNOX1||KLF5||GABPB1||EGR1||SMAD5||RAD51||ATF3||IKZF2||CREM||ZNF687||IRF3||MTA2||NBN||DPF2||EED||RELB||GATAD2B||MNT||RUNX3||NR2F2||ETV6||FOXK2||CEBPB||ZFHX2||CBFA2T3	USF1||B4GALT3||FCGR2A||LY9||HSALNG0007914||NIT1||CD48||NDUFS2||ADAMTS4||FCER1G||FCGR3A||HSPA6||HSALNG0007913||ARHGAP30||CD244||PPOX	blood vessel endothelial cell||monocyte||natural killer cell||T cell||mast cell||Brain - Angular gyrus||Endothelial cell of umbilical vein||K562||MM1S||Muscle (fetal)||GM12878||HeLa-S3||myotube||B cell||CD14-positive monocyte||common myeloid progenitor, CD34-positive||endothelial cell of umbilical vein||foreskin fibroblast||foreskin melanocyte||keratinocyte||skeletal muscle myoblast||T-cell||adre…	01	161181277	161188841	01	161151067	161158631
SLAMF7	SLAMF7	GH01J160361	Enhancer	1.1476	ENCODE||Ensembl||FANTOM5||CraniofacialAtlas||dbSUPER	-376288	36	HDAC2||PRDM1||THRA||MTA1||NCOR1||UBTF||PML||MYC||CEBPG||CEBPB||DPF2||ZNF592||SMARCA4||IKZF1||CEBPA||ARNT||ZIC2||REST||NFATC3||NBN||ELF1||ZNF341||TAL1||SKIL||HLTF||IRF9||ZNF24||EHMT2||ZEB2||RAD51||ZBTB48||ZNF318||ZC3H8||NCOA1||CAVIN1||TCF12||EP400||TAF7||ZBTB40||ATF4||ZNF652||NR2F6||POLR2A||ZNF398||HDAC1||MEIS2||ARID1B||MCM2||MLLT1||KLF1||SMARCE1||ZNF324||ZNF366||TBL1XR1||ATF3||DDX20||CTBP1||PATZ1…	NHLH1||NCSTN||SNHG28||IGSF9||PEA15||VANGL2||ATP1A2||COPA	Central memory CD4+ ab T cells (VB)||Erythroblasts (CB)||Effector memory CD8+ ab T cells (VB)||H1-hESC||HUES6||M0 macrophage (CB)||M0 macrophage (VB)||M1 macrophage (CB)||M1 macrophage (VB)||M2 macrophage (VB)||H1 neural progenitor cells||GM23338 bipolar neurons||hESC endodermal cells||Foreskin keratinocytes||Heart (fetal)||iPS-20b||iPS DF 19.11||CD14+CD16- monocytes (CB)||CD14+CD16- monocytes (V…	01	160361601	160363936	01	160331391	160333726
SLAMF7	SLAMF7	GH01J160978	Enhancer	10.46381	ENCODE||RefSeq	239589	42	KLF17||ZNF184||HIC1||ZNF580||NFIC||CEBPA||FEZF1||ZIC2||ZNF610||ZNF513||KLF7||FOXA2||SMAD4||MIER3||ZNF341||RARA||ZNF843||BCL6||PRDM6||ZNF624||ZNF24||ZNF2||ZBTB48||INSM2||ZNF189||HMG20A||HMG20B||SCRT1||HHEX||RXRB||NFIB||SP7||GLIS1||NR2F6||ZNF18||ZNF398||PRDM4||ZNF561||ZFP69B||NFIA||KLF1||NFIL3||ZNF324||NR2F1||ZNF366||KLF10||SP5||ZXDB||ZBTB8A||ZNF544||GATAD2A||TCF7||ZEB2||EGR2||OSR2||ZNF629||PATZ1||…	LY9||ITLN2||SLAMF1||ENSG00000228863||F11R||HSALNG0007883||PPOX||ITLN1	female gonad||pancreas||stomach	01	160978499	160978793	01	160948289	160948583
SLAMF7	SLAMF7	GH01J161011	Promoter/Enhancer	4.609313	ENCODE||EPDnew||Ensembl||RefSeq||FANTOM5||CraniofacialAtlas||dbSUPER	278156	51	PBX2||KLF6||SP1||MIER1||MGA||HDAC2||ZBTB26||PRDM1||KLF17||POLR2A||CTCF||ZNF444||MTA1||DNMT3B||NCOR1||UBTF||PML||HIC1||MYC||BCLAF1||CEBPG||ZNF580||MAZ||MLLT1||DPF2||ATF3||NFIC||IRF3||ZNF10||ZNF592||SMARCA4||SSRP1||CHD1||ZNF600||MAX||ZMYM3||YY1||TCF12||CHD4||TBP||IKZF1||MBD2||HES1||KLF11||CEBPA||NR2C1||MXD4||SMAD5||IRF2||FEZF1||MNT||ZEB1||ETS1||BHLHE40||ZFP64||ELF1||SIN3A||ZNF217||ARNT||MCM7||ZIC2|…	NECTIN4||USF1||B4GALT3||piR-40154-015||NR1I3||FCGR2A||LY9||NCSTN||NECTIN4-AS1||ENSG00000270149||CD48||ITLN2||NDUFS2||ADAMTS4||FCER1G||piR-52982||ENSG00000215840||CD84||DUSP12||DEDD||TSTD1||GLRX5P2||ENSG00000228863||F11R||lnc-F11R-1||lnc-TSTD1-2||USP21||ARHGAP30||CD244||PPOX||ATF6||DCAF8-DT||ITLN1||KLHDC9	blood vessel endothelial cell||keratinocyte||mammary epithelial cell||mesenchymal cell||cardiac fibroblast||dendritic cell||epithelial cell of prostate||hepatic stellate cell||keratocyte||mast cell||melanocyte||monocyte||myoblast||neutrophil||reticulocyte||skeletal muscle cell||T cell||vascular associated smooth muscle cell||Neutrophils (CB)||Spleen||Esophagus||Intestine (fetal)||K562||Large inte…	01	161011352	161023074	01	160981142	160992864
SLAMF7	SLAMF7	GH01J160946	Enhancer	10.03658	ENCODE||Ensembl	208941	41	MTA1||NCOR1||NFIC||IKZF1||NBN||ZBTB5||TAL1||SKIL||MCM7||HDAC2||TCF12||ZSCAN29||RLF||TEAD4||HDAC1||DPF2||ARID1B||SMARCE1||KDM1A||ATF1||KLF16||ZNF512||DDX20||CTBP1||CBFA2T2||ZBTB17||RNF2||TRIM24||PRDM10||MNT||SOX6||PKNOX1||MTA3||ATF7||AFF1||MTA2||CBFA2T3||TARDBP||NR2F1||NR2C1	LY9||CM034951-382||ITLN2||LOC101928372||ENSG00000228863||CD244||piR-56451-010||ITLN1	A549||CD8+ ab T cells (CB)||CD8+ ab T cells (PB)||Erythroblasts (CB)||H1 neural progenitor cells||hESC endodermal cells||Foreskin keratinocytes||iPS DF 19.11||Large intestine (fetal)||CD14+CD16- monocytes (CB)||CD14+CD16- monocytes (VB)||Ovary||Small intestine (fetal)||H1 trophoblast||mesendoderm||trophoblast cell||female gonad	01	160946797	160949199	01	160916587	160918989
SLAMF7	SLAMF7	GH01J160346	Promoter/Enhancer	1.566087	ENCODE||Ensembl||RefSeq||FANTOM5	-392052	36	MLLT1||EBF1||MAX||MYC||BHLHE40||SPI1||BATF||ELF1||ZNF384||IKZF1||ZBTB40||HDGF||NKRF||ARID3A||RAD51||IKZF2||ZNF687||MTA2||NBN||RELB||RUNX3||RBFOX2	NHLH1||TAGLN2||NCSTN||CD48||IGSF8||COPA	monocyte||GM12878||B cell||CD14-positive monocyte||natural killer cell	01	160346230	160347780	01	160316020	160317570
SLAMF7	SLAMF7	GH01J160618	Enhancer	10.19073	ENCODE||Ensembl||dbSUPER	-120656	15	POLR2A||CTCF||BCLAF1||MAZ||CEBPB||MLLT1||RCOR1||TRIM22||SMC3||CBX1||TBP||FOXM1||NFATC1||BMI1||MTA3||CHAMP1||RAD21||HDGF||ZBED1||SMAD5||TARDBP||ZBTB33||YY1||NBN||CC2D1A	LY9||piR-50968-010||RNU4-42P||HSALNG0007851||CD84||SLAMF1||ENSG00000228863||VANGL2||ITLN1	B cells||CD4+ ab T cells||CD4+ ab T cells (VB)||CD8+ ab T cells (CB)||M0 macrophage (VB)||M1 macrophage (VB)||M2 macrophage (CB)||M2 macrophage (VB)||T helper 17 cells||CD14+CD16- monocytes (CB)||CD14+CD16- monocytes (VB)||Neutrophilic myelocytes (BM)||Neutrophils (CB)||Neutrophils (VB)||Thymus (fetal)||CD20+ B cells||CD4+ CD25- IL17+ PMA Th17 primary cells||CD4+ CD25- IL17- PMA Th primary cells|…	01	160617601	160619200	01	160587391	160588990
SLAMF7	SLAMF7	GH01J160615	Enhancer	10.19073	dbSUPER	-123078	15	POLR2A	LY9||piR-50968-010||RNU4-42P||HSALNG0007851||CD84||SLAMF1||ENSG00000228863||VANGL2||ITLN1	CD4+ CD25- IL17- PMA Th primary cells	01	160615475	160616483	01	160585265	160586273
SLAMF7	SLAMF7	GH01J160980	Enhancer	10.46411	ENCODE	242923	43	POLR2A||TAF1||SP1||POU5F1||TBP||EZH2	piR-57461-014||LY9||ITLN2||SLAMF1||TSTD1||ENSG00000228863||F11R||HSALNG0007883||ITLN1	iPS DF 19.11||iPS DF 6.9||H1-hESC||H9	01	160980996	160982963	01	160950786	160952753
SLAMF7	SLAMF7	GH01J160951	Promoter/Enhancer	10.03313	ENCODE||Ensembl	212852	41	CTCF||ZNF654||RAD21||REST||SMC3||TRIM22||MYC||MAX||PRDM10||ZNF48||GATA2||ZBTB17||YY1||NBN||RB1||RUNX3||TARDBP	LY9||ITLN2||LOC101928372||ENSG00000228863||piR-56451-010||ENSG00000232188||ITLN1	iPS DF 19.11||B cell||foreskin melanocyte||keratinocyte||mammary epithelial cell||natural killer cell||T-cell||H1-hESC||female gonad||small intestine||thymus	01	160951002	160952815	01	160920792	160922605
SLAMF7	SLAMF7	GH01J160949	Enhancer	20.34636	ENCODE	210249	41	HDAC2||MTA1||NCOR1||HIC1||DPF2||NFIC||SMARCA4||ZNF600||IKZF1||HES1||MNT||NONO||ARNT||NBN||ZBTB5||TAL1||SKIL||HLTF||MCM7||NFE2||NCOA2||SOX5||ZEB2||FOXK2||INSM2||ZNF189||FOXM1||EGR1||NCOA1||MTA2||TCF12||NCOA4||SCRT1||ZSCAN29||RLF||TEAD4||NR2F6||POLR2A||HDAC1||L3MBTL2||MEIS2||ARID1B||MLLT1||ZSCAN4||SMARCE1||ZXDB||KDM1A||ATF1||GATAD2A||KLF16||GTF2F1||DDX20||CTBP1||KHSRP||CBFA2T2||ZNF24||RNF2||TRIM24|…	FCGR2B||LY9||CM034951-382||FCGR2C||ITLN2||SLAMF6||LOC101928372||SLAMF1||ENSG00000228863||piR-56451-010||ITLN1||ENSG00000234211||LINC01133	mesendoderm||trophoblast cell	01	160949231	160949380	01	160919021	160919170
SLAMF7	SLAMF7	GH01J160950	Enhancer	20.34636	ENCODE	210529	41	KLF17||MTA1||NCOR1||HIC1||NFIC||SMARCA4||ZNF600||IKZF1||HES1||MNT||NONO||ARNT||ZNF639||FOXA2||NBN||SMAD4||ZBTB5||TAL1||RARA||SKIL||BCL6||HLTF||MCM7||NFE2||NCOA2||HDAC2||SOX5||ZEB2||FOXK2||INSM2||ZNF189||FOXM1||NCOA1||MTA2||TCF12||NCOA4||SCRT1||FOXA1||RLF||TEAD4||NR2F6||HDAC1||L3MBTL2||DPF2||PRDM4||ARID1B||MLLT1||PPARG||ZSCAN4||SMARCE1||ZXDB||KDM1A||ATF1||GATAD2A||ATF3||KLF16||GTF2F1||DDX20||CTBP1…	FCGR2B||LY9||CM034951-382||FCGR2C||ITLN2||SLAMF6||LOC101928372||SLAMF1||ENSG00000228863||piR-56451-010||ENSG00000232188||ITLN1||ENSG00000234211||LINC01133	mesendoderm||trophoblast cell	01	160949511	160949660	01	160919301	160919450
SLAMF7	SLAMF7	GH01J160573	Promoter/Enhancer	19.37945	ENCODE||EPDnew||Ensembl||RefSeq||FANTOM5||dbSUPER	-162112	17	POLR2A||BCLAF1||MLLT1||JUND||DPF2||ZNF592||SMARCA4||SIN3A||ARNT||EBF1||ZNF316||ZFP91||MYC||SPI1||NFE2||TBP||NFE2L2||NFATC1||EGR1||EP400||IKZF1||BMI1||MTA3||RB1||MAFG||REST||BACH1||MAFK||ZBTB40||MAFF||JUNB||JUN||ZNF217||ZBED1||MEIS2||ARID1B||CUX1||SMARCE1||ATF3||IKZF2||FOS||RNF2||MTA2||YY1||SOX6||PKNOX1||NBN||CBX3||ZKSCAN1||RELB||RUNX3||EMSY	ATP1A4||CD48||HSALNG0141944||SLAMF6||CD84||SLAMF1||piR-32810-007||VANGL2||CD244	dendritic cell||mast cell||mesenchymal cell||monocyte||macrophage||CD14+ monocytes||CD3 primary cells||CD4 memory primary cells||CD4 naive primary cells||CD4+ CD25- IL17+ PMA Th17 primary cells||CD4+ CD25- IL17- PMA Th primary cells||CD8 memory primary cells||CD8 primary cells||Jurkat||GM12878||K562||B cell||CD14-positive monocyte||common myeloid progenitor, CD34-positive||natural killer cell||T-…	01	160573884	160580006	01	160543674	160549796
SLAMF7	SLAMF7	GH01J160986	Enhancer	10.87074	ENCODE||Ensembl||RefSeq	248544	43	NFIC||POLR2A||TCF12||POU5F1||NANOG	NECTIN4||piR-57461-014||LY9||NECTIN4-AS1||ITLN2||lnc-F11R-2||DEDD||SLAMF1||TSTD1||GLRX5P2||ENSG00000228863||F11R||HSALNG0007883||ARHGAP30||ITLN1||KLHDC9	H1-hESC||H9||HUES48||HUES6||HUES64||iPS-15b||iPS-20b||iPS DF 19.11||iPS DF 6.9	01	160986402	160988799	01	160956192	160958589
SLAMF7	SLAMF7	GH01J160989	Enhancer	10.26993	ENCODE||dbSUPER	251412	43	HDAC2||PRDM1||KLF17||CTCF||BRCA1||MTA1||NCOR1||PML||MYC||CEBPG||ZNF580||CEBPB||ZNF207||DPF2||NFIC||SMARCA4||ZNF654||ZNF600||MAX||EP300||TBP||IKZF1||MBD2||HES1||MNT||NONO||ZEB1||BHLHE40||ARNT||RAD21||ZNF639||KLF7||REST||FOXA2||NFATC3||SMC3||TAF9B||NBN||STAT3||TCF7L2||TAL1||FOSL2||ZNF843||ATF1||SKIL||BCL11B||KLF16||FOXP1||MCM7||PRDM10||STAT5A||NFE2||ZNF318||NCOA2||ZNF2||ZEB2||FOXK2||ZNF189||DIDO1||…	piR-57461-014||HSALNG0007887||NIT1||MN309004||ITLN2||lnc-F11R-2||SLAMF1||TSTD1||GLRX5P2||ENSG00000228863||F11R||HSALNG0007883	K562||GM12878||HCT116||HeLa-S3||Panc1||iPS DF 19.11||iPS DF 6.9||B cell||common myeloid progenitor, CD34-positive||natural killer cell||T-cell||H1-hESC||H9||pancreas||small intestine||stomach	01	160989951	160990987	01	160959741	160960777
SLAMF7	SLAMF7	GH01J160612	Enhancer	10.18915	dbSUPER	-126167	15	POLR2A||STAT5A||MTA3||BACH1	LY9||piR-50968-010||RNU4-42P||HSALNG0007851||CD84||SLAMF1||ENSG00000228863||VANGL2||ITLN1	CD20+ B cells||CD4+ CD25- IL17+ PMA Th17 primary cells||CD4+ CD25- IL17- PMA Th primary cells	01	160612067	160613713	01	160581857	160583503
SLAMF7	SLAMF7	GH01J160904	Enhancer	10.31903	ENCODE||Ensembl	166544	27	NR2F2||JUND	NECTIN4||LY9||ITLN2||LOC101928372||SLAMF1||TSTD1||ENSG00000213080||ENSG00000228863||CD244||ENSG00000232188||ITLN1||piR-53338-009||piR-60246-010	HUES6||HUES64||UCSF-4||Adrenal gland (fetal)||Aorta||hESC endodermal cells||Heart (fetal)||H9 hepatocytes||iPS-15b||iPS-20b||Large intestine (fetal)||Left ventricle||Pancreas||Psoas muscle||Right ventricle||Small intestine (fetal)||Small intestine||Stomach||H1 trophoblast||mesendoderm||stomach	01	160904601	160906600	01	160874391	160876390
SLAMF7	SLAMF7	GH01J160908	Enhancer	11.65734	ENCODE||Ensembl||FANTOM5	169110	29		NECTIN4||LY9||NECTIN4-AS1||ITLN2||ARHGAP30||CD244||ITLN1||HSALNG0007878||piR-53338-009||piR-60246-010	Erythroblasts (CB)||Heart (fetal)||Mammary myoepithelial cells||Ovary||female gonad||stomach	01	160907934	160908400	01	160877724	160878190
SLAMF7	SLAMF7	GH01J161096	Promoter/Enhancer	10.36142	ENCODE||EPDnew||Ensembl||RefSeq||CraniofacialAtlas	358621	71	SP1||MIER1||HDAC2||ZBTB26||PRDM1||KLF17||CTCF||RCOR1||ZNF444||MTA1||NCOR1||HIC1||BCLAF1||ZNF580||ATF2||MAZ||CEBPB||MLLT1||DPF2||NFIC||ZNF10||POLR2A||SMARCA4||ZNF654||CHD1||ZBTB10||BCL11A||ZNF223||MAX||YY1||DEK||ZSCAN16||IKZF1||MXD4||FEZF1||MNT||ZEB1||MCM3||SIN3A||ZNF217||ARNT||RAD21||ZIC2||ZNF610||ZNF639||ZNF513||RFX5||KLF7||THAP11||REST||ZNF623||IRF4||NFATC3||SMC3||CUX1||NBN||SAP130||CTBP1||SMAD…	NECTIN4||B4GALT3||FCGR2B||DCAF8||LY9||NCSTN||NIT1||RPSAP18||FCGR2C||HSALNG0007895||NDUFS2||FCER1G||SLAMF6||ENSG00000215840||DUSP12||DEDD||PEA15||SLAMF1||IGSF8||USP21||NOS1AP||PPOX||NONHSAG003238.2||LOC729867||ATF6||DCAF8-DT||ENSG00000234211||COPA||KLHDC9	Neutrophils (CB)||Spleen||GM12878||HCT116||HeLa-S3||HepG2||MCF-7||Panc1||mesendoderm||iPS DF 19.11||B cell||CD14-positive monocyte||common myeloid progenitor, CD34-positive||endothelial cell of umbilical vein||fibroblast of lung||foreskin fibroblast||foreskin melanocyte||keratinocyte||mammary epithelial cell||natural killer cell||T-cell||trophoblast cell||H1-hESC||H9||neural stem progenitor cell|…	01	161096224	161099132	01	161066014	161068922
SLAMF7	SLAMF7	GH01J161539	Enhancer	10.47255	ENCODE||RefSeq||dbSUPER	802739	251	SREBF2||KLF6||SP1||MIER1||HDAC2||ZBTB26||PRDM1||KLF17||POLR3G||RCOR1||ZNF184||BRCA1||MTA1||NCOR1||UBTF||BCLAF1||CEBPG||ZNF580||ATF2||CEBPB||ZNF207||MLLT1||DPF2||ATF3||NFIC||ZNF592||SMARCA4||ZBTB10||ZNF600||MAX||TARDBP||DEK||TBP||IKZF1||HES1||CEBPA||SMAD5||FEZF1||MNT||ETS1||ELF1||ARNT||ZIC2||ZNF610||ZNF639||ZNF513||RFX5||KLF7||HCFC1||GABPA||REST||ZNF623||TAF9B||NBN||MAFF||SAP130||RUNX1||TRIM22||ET…	HSALNG0007924||RPS23P10||MK279986||FCGR2A||LY9||FCGR2C||lnc-FCGR3A-2||ENSG00000273112||TRN-GTT1-1||DUSP12||FCGR3A||DEDD||FCRLB||HSPA6||HSPA7||lnc-FCGR2B-2||USP21||ARHGAP30||piR-33470-008||FCGR3B||OA985550	Brain - Anterior caudate||Brain - Hippocampus middle||CD14+ monocytes||CD3 primary cells||CD34 primary cells||CD34+ (adult)||CD34+ (fetal)||CD4 memory primary cells||CD4 naive primary cells||CD56 primary cells||CD8 memory primary cells||CD8 primary cells||K562||Spleen||GM12878||HCT116||HeLa-S3||Panc1||mesenchymal stem cell||iPS DF 19.11||B cell||CD14-positive monocyte||common myeloid progenitor, …	01	161539402	161544189	01	161509192	161513979
SLAMF7	SLAMF7	GH01J161398	Promoter/Enhancer	10.33759	ENCODE||Ensembl||RefSeq||CraniofacialAtlas||dbSUPER	660520	152	SREBF2||MGA||HDAC2||ZBTB26||PRDM1||KLF17||POLR2A||SP1||RCOR1||CTCF||ZNF444||ZNF184||BRCA1||MTA1||DNMT3B||NCOR1||UBTF||PML||HIC1||MYC||BCLAF1||KLF9||ZNF580||MAZ||ZNF207||MLLT1||DPF2||MCM2||ELK1||ATF3||NFIC||ZNF10||ZNF592||SSRP1||ZBTB10||ZNF600||MAX||TARDBP||YY1||FOXA1||DEK||ZSCAN16||JUND||TBP||IKZF1||HES1||KLF11||NR2C1||MXD4||SMAD5||MNT||NONO||ZEB1||ETS1||BHLHE40||ZFP64||ELF1||SIN3A||ZNF217||ARNT|…	B4GALT3||FCGR2B||HSALNG0007924||FCGR2A||LY9||MPZ||ENSG00000283696||FCGR2C||piR-33164-004||RNU6-481P||SLAMF6||CFAP126||DUSP12||TRV-CAC1-1||DEDD||HSALNG0007936||SDHC||SLAMF1||ENSG00000288093||USP21||PPOX||ATF6||FCRLA||CM034951-384||ENSG00000234211||HSALNG0007937-001||RF00026-079	A549||EPC (VB)||Skeletal muscle myoblasts||Endothelial cells of umbilical vein||Endothelial cells of umbilical vein (CB)||HeLa-S3||HepG2||Mesenchymal stem cells (BM||VB)||Astrocytes||Fibroblast of dermis||Esophagus||Foreskin keratinocytes||iPS DF 19.11||Keratinocytes||Mammary epithelial cells||Osteoblasts||Stomach (fetal)||Stomach||CD4 memory primary cells||CD4 naive primary cells||CD56 primary c…	01	161397855	161401299	01	161367645	161371089
SLAMF7	SLAMF7	GH01J160046	Enhancer	10.33654	ENCODE||dbSUPER	-692302	91	MIER1||HDAC2||CTCF||MTA1||NCOR1||UBTF||PML||MAZ||DPF2||NFIC||SMARCA4||ZNF654||ZBTB10||TCF12||IKZF1||MBD2||HES1||MNT||NONO||BHLHE40||ARNT||RAD21||ZIC2||SIN3A||REST||NFATC3||TAF9B||NBN||SAP130||RUNX1||TRIM22||SMC3||EBF1||ZNF341||ZBTB5||TAL1||ATF1||SKIL||MYNN||TARDBP||HLTF||NKRF||MCM7||PTBP1||STAT5A||NFE2||EHMT2||ZEB2||POLR2A||RAD51||FOXK2||ZNF318||FOXM1||EGR1||ZC3H8||NCOA1||NRF1||MTA2||NCOA4||SCRT1…	TAGLN2||LY9||SLAMF6||KCNJ9||SLAMF1||ENSG00000225279||IGSF8||lnc-PIGM-2||PIGM||KCNJ10||LINC01133	Brain - Cingulate gyrus||Brain - Hippocampus middle||HepG2||K562||mesendoderm||myotube||iPS DF 19.11||common myeloid progenitor, CD34-positive||skeletal muscle myoblast||T-cell||H1-hESC||H9||pancreas||thymus	01	160046210	160047300	01	160016000	160017090
TVP23A	TVP23A	GH16J010819	Promoter/Enhancer	250.669	ENCODE||EPDnew||Ensembl||CraniofacialAtlas	180	0	ZNF24||EGR1||HNF4A||TAF1||ZKSCAN1||GATA2||CREM||NRF1||CBFA2T2||BCOR||CBFA2T3||KDM1A	lnc-TVP23A-2||NUBP1||HSALNG0144854||piR-50444-176	H1-hESC||female gonad	16	10817944	10819284	16	10911801	10913141
TVP23A	TVP23A	GH16J010821	Enhancer	0.668955	ENCODE||RefSeq	-2643	1	SP1||POLR2A||BCLAF1||MAZ||BCL11A||ZNF592||NR2C1||EBF1||CBFB||BHLHE40||TBP||BATF||PAX5||STAT5A||IKZF1||NR2F1||STAT3||ATF2||TCF12||JUNB||ZNF217||PKNOX1||KLF5||SMAD5||TBL1XR1||IKZF2||CREM||ZNF687||MTA2||YY1||NBN||DPF2||EED||RELB||GATAD2B||RUNX3||ETV6	CIITA||HSALNG0144668||piR-50444-176	GM12878||CD14-positive monocyte||common myeloid progenitor, CD34-positive	16	10821332	10821541	16	10915189	10915398
TVP23A	TVP23A	GH16J010824	Enhancer	0.451111	ENCODE||Ensembl	-5765	3	FOXA1||ATF4||NFIB	CIITA||piR-34099-007||RF00951-045	Adrenal gland (fetal)||Left ventricle||Lung||Ovary||Small intestine||pancreas||small intestine||stomach	16	10824055	10825063	16	10917912	10918920
TVP23A	TVP23A	GH16J010812	Enhancer	0.451111	Ensembl||RefSeq||FANTOM5	6193	0	MAZ||MLLT1||CHD1||RCOR1||TRIM22||SMC3||EBF1||SMARCA5||MAX||RFX5||BHLHE40||ASH2L||TBP||BATF||ZNF24||IKZF1||BMI1||NR2F1||STAT3||ATF2||TCF12||ZMYM3||JUNB||ZNF217||KLF5||ARID3A||TBL1XR1||TARDBP||IKZF2||CREM||ZNF687||MTA2||MNT||EED||NBN||DPF2||RELB||ARNT||ZBTB40||GATAD2B||RUNX3||ETV6||FOXK2	ATF7IP2||lnc-TVP23A-2||NUBP1||HSALNG0144854	dendritic cell||GM12878||M0 macrophage (CB)||M0 macrophage (VB)||M1 macrophage (CB)||M1 macrophage (VB)||M2 macrophage (CB)||MM.1S||CD14+CD16- monocytes (CB)||CD14+CD16- monocytes (VB)||B cells (VB)||Neutrophilic myelocytes (BM)	16	10811801	10813400	16	10905658	10907257
TVP23A	TVP23A	GH16J010825	Enhancer	0.451111	Ensembl	-7007	3		CIITA||piR-34099-007||LOC400499||RF00951-045	Common myeloid progenitor CD34+||Aorta||Left ventricle||Mammary myoepithelial cells||Pancreas||Stomach||Muscle trunk (fetal)	16	10825601	10826000	16	10919458	10919857
TVP23A	TVP23A	GH16J010826	Enhancer	0.451111	Ensembl	-7507	3		CIITA||piR-34099-007||RF00951-045	Aorta||Left ventricle||Mammary myoepithelial cells||Pancreas||Stomach (fetal)||Stomach	16	10826201	10826400	16	10920058	10920257
TVP23A	TVP23A	GH16J010805	Enhancer	0.414933	ENCODE||Ensembl	12493	1	ZIC2||IRF4||SMARCA5||BHLHE40||BATF||ATF2||JUNB||ZNF217||IKZF1||HLF||RAD51||IKZF2||ZNF687||MTA2||TCF12||MNT||EED||RELB||RUNX3||CEBPB	piR-57387-013||lnc-TVP23A-2||NUBP1||HSALNG0144854	CD14+ monocytes||CD14+ monocytes (PB)||Central memory CD4+ ab T cells (VB)||Erythroblasts (CB)||M0 macrophage (CB)||M0 macrophage (VB)||M1 macrophage (CB)||M1 macrophage (VB)||M2 macrophage (CB)||Eosinophil (VB)||Foreskin melanocytes||CD14+CD16- monocytes (CB)||CD14+CD16- monocytes (VB)||B cells (VB)||Neutrophilic myelocytes (BM)||Neutrophils (CB)||Neutrophils (VB)||Small intestine||GM12878||CD14…	16	10804001	10808600	16	10897858	10902457
TVP23A	TVP23A	GH16J010827	Enhancer	0.414933	ENCODE||RefSeq||FANTOM5	-10143	3	SP1||YY1||ZNF592||STAT3||RXRA||EBF1||JUND||HNF4A||RAD21||RFX1||REST||MAX||PKNOX1||MAFK||EGR1||SPI1||CHD2||GATAD2B||NR2F2||GABPA||EP300	CIITA||NUBP1||piR-34593-017||SOCS1||piR-34099-007||RF00951-045	dendritic cell||macrophage||mast cell||mesenchymal cell||monocyte||HeLa-S3||astrocyte||CD14-positive monocyte||common myeloid progenitor, CD34-positive||endothelial cell of umbilical vein||fibroblast of dermis||fibroblast of lung||foreskin fibroblast||IMR-90||adrenal gland||female gonad||muscle of leg||muscle of trunk||pancreas||placenta||psoas muscle||small intestine||stomach||thymus	16	10827137	10830736	16	10920994	10924593
TVP23A	TVP23A	GH16J010834	Enhancer	0.414933	Ensembl	-14707	5	EBF1||IKZF1||ZNF687||DPF2||RELB||IKZF2||RUNX3	HSALNG0109556||CIITA||piR-34593-017	B cells||B cells (PB)||M1 macrophage (VB)||Psoas muscle	16	10833401	10833600	16	10927258	10927457
TVP23A	TVP23A	GH16J010833	Enhancer	2.838267	FANTOM5	-14544	5	IKZF1||ZNF687||DPF2||IKZF2||RUNX3	CLEC16A||HSALNG0109556||EMP2||CIITA||NUBP1||piR-34593-017	dendritic cell	16	10833326	10833350	16	10927183	10927207
TVP23A	TVP23A	GH16J010842	Enhancer	13.6715	ENCODE||RefSeq||FANTOM5	-24649	9	BCLAF1||MLLT1||ZNF592||IRF4||EBF1||BHLHE40||PAX5||IKZF1||NR2F1||ATF2||TCF12||KLF5||IKZF2||ZNF687||MTA2||NBN||DPF2||EED||RELB||GATAD2B||RUNX3||POLR2A	LOC729945||HSALNG0109556||ENSG00000262151||CIITA||ENSG00000262488||lnc-TVP23A-3||NUBP1||SOCS1||lnc-TVP23A-4	dendritic cell||GM12878||CD14-positive monocyte||thymus	16	10842912	10843973	16	10936769	10937830
TVP23A	TVP23A	GH16J010838	Enhancer	0.3562451	Ensembl||RefSeq	-20196	6		HSALNG0109556||CIITA||ENSG00000262488||lnc-TVP23A-3	M2 macrophage (CB)||CD14+CD16- monocytes (CB)||CD14+CD16- monocytes (VB)||Neutrophilic myelocytes (BM)||Right atrium	16	10838580	10839399	16	10932437	10933256
TVP23A	TVP23A	GH16J010840	Enhancer	0.3562451	Ensembl	-21807	6	IKZF1||MEIS2	LOC729945||HSALNG0109556||CIITA||ENSG00000262488||lnc-TVP23A-3	HUES48||UCSF-4||GM23338 bipolar neurons||iPS DF 19.11||iPS DF 6.9||Pancreas||Psoas muscle||Small intestine (fetal)	16	10840401	10840800	16	10934258	10934657
TVP23A	TVP23A	GH16J010794	Enhancer	0.3562451	RefSeq	23789	3	STAT5A||RUNX3	lnc-TVP23A-2||piR-35674-178||NUBP1||FJ601684-142		16	10794955	10795054	16	10888812	10888911
TVP23A	TVP23A	GH16J010846	Enhancer	12.39632	ENCODE	-28065	10	SPI1||BMI1||RNF2	ENSG00000262151||CIITA||lnc-TVP23A-5||lnc-TVP23A-4	CD14-positive monocyte||common myeloid progenitor, CD34-positive	16	10846784	10846933	16	10940641	10940790
TVP23A	TVP23A	GH16J010790	Enhancer	0.3248256	Ensembl	26693	3	POLR2A||MLLT1||BCL11A||BHLHE40||BATF||STAT5A||NFATC1||IKZF1||NR2F1||TCF7||ATF2||TCF12||JUNB||ZBED1||ARID3A||TBL1XR1||IKZF2||CREM||ZNF680||ZNF687||MTA2||RELB||ARNT||RUNX3||ETV6	lnc-TVP23A-2||piR-35674-178||NUBP1||FJ601684-142	B cells||CD14+ monocytes||M0 macrophage (CB)||M0 macrophage (VB)||M1 macrophage (CB)||M1 macrophage (VB)||M2 macrophage (CB)||CD14+CD16- monocytes (CB)||CD14+CD16- monocytes (VB)||B cells (VB)||Neutrophils (VB)	16	10790802	10793400	16	10884659	10887257
TVP23A	TVP23A	GH16J010789	Enhancer	0.3248256	RefSeq	28723	3		lnc-TVP23A-2||piR-35674-178||NUBP1||FJ601684-142		16	10789802	10790340	16	10883659	10884197
TVP23A	TVP23A	GH16J010847	Enhancer	12.39632	FANTOM5	-28666	11		ENSG00000262151||CIITA||lnc-TVP23A-5||NUBP1||SOCS1||lnc-TVP23A-4		16	10847288	10847631	16	10941145	10941488
TVP23A	TVP23A	GH16J010799	Enhancer	0.3771689	Ensembl	18793	1	YY1	piR-57387-013||lnc-TVP23A-2||NUBP1||HSALNG0144854	B cells||M0 macrophage (VB)||M1 macrophage (CB)||M1 macrophage (VB)||CD14+CD16- monocytes (CB)||CD14+CD16- monocytes (VB)||B cells (VB)||Placenta	16	10799201	10800800	16	10893058	10894657
TVP23A	TVP23A	GH16J010835	Enhancer	0.3771689	RefSeq	-15472	6	LARP7||RXRA	HSALNG0109556||CIITA||ENSG00000262488||lnc-TVP23A-3		16	10834201	10834330	16	10928058	10928187
TVP23A	TVP23A	GH16J010787	Enhancer	0.3064328	ENCODE	31225	3	BHLHE40||RAD51||YY1||PKNOX1	lnc-TVP23A-2||piR-35674-178||NUBP1||FJ601684-142	B cell||neural stem progenitor cell	16	10787524	10787613	16	10881381	10881470
TVP23A	TVP23A	GH16J010775	Promoter/Enhancer	0.2733259	ENCODE||Ensembl	43524	5	SP1||MGA||BCLAF1||MAZ||MLLT1||BCL11A||ZNF592||TRIM22||SMC3||EBF1||SMARCA5||ZNF316||MAX||CBFB||MAFK||BCL6||BHLHE40||TBP||BATF||PAX5||ELF1||STAT5A||NFATC1||IKZF1||BMI1||MTA3||RB1||NR2F1||BACH1||STAT3||ATF2||TCF7||HDGF||TCF12||JUNB||L3MBTL2||ZBED1||PKNOX1||KLF5||E2F4||CREB1||TBL1XR1||RAD51||SPI1||ATF3||TARDBP||IKZF2||CREM||ZNF687||MTA2||DPF2||NBN||EED||RELB||ARNT||GATAD2B||RUNX3||ETV6||ELK1	piR-56580-007||lnc-TVP23A-2||NUBP1||HSALNG0109552	B cells||B cells (PB)||GM12878||H1 mesenchymal stem cells||Natural killer cells (PB)||T cells (PB)||Astrocytes||Brain (fetal)||Foreskin melanocytes||Placenta||H1 trophoblast||B cell||placenta	16	10774986	10775553	16	10868843	10869410
TVP23A	TVP23A	GH16J010777	Enhancer	0.2733259	ENCODE||Ensembl	42332	5	SP1||BCLAF1||MLLT1||BCL11A||IRF4||TRIM22||EBF1||SMARCA5||CBFB||BHLHE40||BATF||PAX5||ELF1||IRF5||NFATC1||IKZF1||BMI1||MTA3||NR2F1||BACH1||TCF7||ATF2||TCF12||JUNB||ZNF217||ZBED1||PKNOX1||ARID3A||TBL1XR1||RAD51||RFX1||TARDBP||IKZF2||CREM||ZNF687||ZBTB33||MTA2||NBN||EED||DPF2||RELB||ARNT||RUNX3||ETV6	piR-56580-007||lnc-TVP23A-2||CIITA||NUBP1||HSALNG0109552	B cells||CD8+ ab T cells (CB)||Central memory CD4+ ab T cells (VB)||Effector memory CD8+ ab T cells (VB)||MM.1S||CD14+CD16- monocytes (VB)||B cells (VB)||GM12878||natural killer cell	16	10776185	10776738	16	10870042	10870595
TVP23A	TVP23A	GH16J010862	Enhancer	0.2733259	ENCODE||Ensembl||FANTOM5||dbSUPER	-44107	11	CEBPB||MAX||EP300||STAT3||RXRA||TCF7L2||MYC||SPI1||JUND||MAFF||HNF4A||IKZF1||ZBTB17||ATF3	ENSG00000262151||CIITA||lnc-TVP23A-5||NUBP1	CD14+ monocytes||HeLa-S3||M0 macrophage (CB)||M1 macrophage (CB)||M1 macrophage (VB)||M2 macrophage (CB)||Astrocytes||Eosinophil (VB)||Keratinocytes||CD14+CD16- monocytes (CB)||CD14+CD16- monocytes (VB)||B cells (VB)||Neutrophilic myelocytes (BM)||Neutrophils (CB)||Neutrophils (VB)||u87||CD14-positive monocyte||common myeloid progenitor, CD34-positive||keratinocyte||mammary epithelial cell||natur…	16	10861602	10864199	16	10955459	10958056
TVP23A	TVP23A	GH16J010859	Enhancer	0.2733259	Ensembl||FANTOM5	-41074	11	ATF2||FOXA1||PLRG1||ZNF513||ZBTB5||ZNF658||HES1||JUND||EHMT2||YBX1||TBX3||HDAC2||LCORL||HDGF||NFIB||NCOA3||SOX6||CREB1||NBN||NFRKB||ATM||TRIM22||YY2||ATF7||ZNF207||MNT||IKZF1||ZNF282||GATAD2B	ENSG00000262151||RSL1D1-DT||EMP2||HNRNPCP4||CIITA||lnc-TVP23A-5||ZC3H7A||TXNDC11	dendritic cell||M0 macrophage (VB)||M1 macrophage (CB)||M1 macrophage (VB)||M2 macrophage (VB)||CD14+CD16- monocytes (CB)||CD14+CD16- monocytes (VB)	16	10859336	10860400	16	10953193	10954257
TVP23A	TVP23A	GH16J010778	Enhancer	0.2733259	Ensembl	42893	5	SMARCA5	piR-56580-007||lnc-TVP23A-2||NUBP1||HSALNG0109552	B cells (PB)||GM12878||Natural killer cells (PB)||T cells (PB)||Placenta||Thymus	16	10775801	10776000	16	10869658	10869857
TVP23A	TVP23A	GH16J010779	Enhancer	0.2733259	Ensembl	41893	5	TRIM22||CAVIN1||IKZF1||RFX1||ZNF687||ZBTB33||YY1||DPF2||ZNF740||RELB||MEF2D	piR-56580-007||lnc-TVP23A-2||NUBP1||HSALNG0109552	B cells||CD8+ ab T cells (PB)||GM12878||H9||MM.1S||Natural killer cells (PB)||SK-N-SH||T cells (PB)||Placenta||Thymus||H1 trophoblast	16	10776801	10777000	16	10870658	10870857
TVP23A	TVP23A	GH16J010855	Enhancer	0.2893901	Ensembl	-37407	11	ATF2||CREB1	ENSG00000262151||CIITA||lnc-TVP23A-5||ZC3H7A	B cells||B cells (PB)||H1 mesenchymal stem cells||PC-3||B cells (VB)	16	10855201	10857200	16	10949058	10951057
TVP23A	TVP23A	GH16J010765	Enhancer	17.66701	ENCODE||Ensembl	53007	5	EBF1||RBM22||ESRRA||BHLHE40||IKZF1||NR2F1||POLR2A||PKNOX1||MTA2||IKZF2	piR-56580-007||CIITA||ENSG00000256013||NUBP1||HSALNG0109552	B cells||CD4+ ab T cells (VB)||EPC (VB)||M0 macrophage (VB)||Natural killer cells (PB)||T cells (PB)||Adrenal gland (fetal)||iPS DF 19.11||Left ventricle||Lung||Right atrium||GM12878||B cell||natural killer cell||T-cell	16	10765035	10766538	16	10858892	10860395
TVP23A	TVP23A	GH16J010764	Promoter	17.41285	Ensembl	53976	5		piR-56580-007||CIITA||ENSG00000256013||HSALNG0109551||NUBP1||HSALNG0109552	B cells||CD4+ ab T cells (VB)||EPC (VB)||M0 macrophage (VB)||Natural killer cells (PB)||T cells (PB)||Adrenal gland (fetal)||iPS DF 19.11||Left ventricle||Lung||Right atrium	16	10764602	10765034	16	10858459	10858891
TVP23A	TVP23A	GH16J010760	Enhancer	12.92254	Ensembl	56493	7	BHLHE40||IKZF1||MAFK||RELB||ZSCAN5C||RBFOX2	piR-50838||CIITA||ENSG00000256013||HSALNG0109551||NUBP1	B cells||B cells (PB)||CD14+ monocytes (PB)||M0 macrophage (VB)||M1 macrophage (VB)||Natural killer cells (PB)||Brain (fetal)||Placenta	16	10760801	10763800	16	10854658	10857657
TVP23A	TVP23A	GH16J010770	Enhancer	5.610051	ENCODE||Ensembl	47278	5	CEBPB||MLLT1||RBM22||RBPJ||ZNF687||POLR2A	CLEC16A||piR-56580-007||CIITA||TEKT5||ENSG00000256013||NUBP1||DEXI||HSALNG0109552	CD14+ monocytes||CD14+ monocytes (PB)||CD4+ ab T cells (VB)||CD8+ ab T cells (CB)||Central memory CD4+ ab T cells (VB)||Erythroblasts (CB)||Effector memory CD8+ ab T cells (VB)||EPC (VB)||HeLa-S3||M0 macrophage (VB)||M1 macrophage (CB)||M1 macrophage (VB)||M2 macrophage (CB)||Natural killer cells (PB)||Eosinophil (VB)||Lung||CD14+CD16- monocytes (CB)||CD14+CD16- monocytes (VB)||B cells (VB)||Neut…	16	10769602	10773430	16	10863459	10867287
TVP23A	TVP23A	GH16J010866	Promoter/Enhancer	0.2569919	EPDnew||Ensembl||dbSUPER	-47207	11	TBP	CM034966-073||ENSG00000262151||CIITA||lnc-TVP23A-5	A549||A673||B cells||B cells (PB)||CD14+ monocytes||CD14+ monocytes (PB)||CD4+CD25+ ab regulatory T cells (PB)||CD4+ ab T cells||CD4+ ab T cells (PB)||CD4+ ab memory T cells (PB)||CD8+ ab T cells (CB)||CD8+ ab T cells (PB)||Common myeloid progenitor CD34+||DND-41||Erythroblasts (CB)||Effector memory CD8+ ab T cells (VB)||EPC (VB)||GM12878||H1-hESC||H9||HCT116||Skeletal muscle myoblasts||HUES48||H…	16	10865732	10866270	16	10959589	10960127
TVP23A	TVP23A	GH16J010865	Enhancer	0.2569919	Ensembl	-46007	11		CM034966-073||ENSG00000262151||CIITA||lnc-TVP23A-5	B cells||B cells (PB)||CD14+ monocytes (PB)||HUES64||iPS DF 19.11||B cells (VB)	16	10864601	10865000	16	10958458	10958857
TVP23A	TVP23A	GH16J010773	Promoter	0.2569919	Ensembl	45113	5	MLLT1||KLF1	CLEC16A||piR-56580-007||CIITA||ENSG00000256013||NUBP1||DEXI||HSALNG0109552	CD14+ monocytes||CD14+ monocytes (PB)||CD4+ ab T cells (VB)||CD8+ ab T cells (CB)||Central memory CD4+ ab T cells (VB)||Erythroblasts (CB)||Effector memory CD8+ ab T cells (VB)||EPC (VB)||HeLa-S3||M0 macrophage (VB)||M1 macrophage (CB)||M1 macrophage (VB)||M2 macrophage (CB)||Natural killer cells (PB)||Eosinophil (VB)||Lung||CD14+CD16- monocytes (CB)||CD14+CD16- monocytes (VB)||B cells (VB)||Neut…	16	10773431	10773931	16	10867288	10867788
TVP23A	TVP23A	GH16J010755	Enhancer	0.2151442	ENCODE	63655	8	JUND||ZIC2||BHLHE40||ZNF26||ATF3||ZNF629||FOS||ZNF335||SCRT2	piR-50838||HNRNPCP4||CIITA||ENSG00000289073||NUBP1	HCT116||CD14-positive monocyte||adrenal gland	16	10755044	10755233	16	10848901	10849090
TVP23A	TVP23A	GH16J010908	Enhancer	12.10995	dbSUPER	-90434	16		CLEC16A||ENSG00000262151||CIITA||DEXI||HSALNG0109562||lnc-CLEC16A-5	CD14+ monocytes	16	10908651	10909804	16	11002508	11003661
TVP23A	TVP23A	GH16J010752	Enhancer	0.2077196	ENCODE||FANTOM5	65387	8	SP1||MAZ||BCL11A||TARDBP||IRF4||RCOR1||TRIM22||EBF1||CBFB||BHLHE40||TBP||PAX5||ELF1||STAT5A||NFATC1||IKZF1||MTA3||RB1||NR2F1||ATF2||JUNB||ZNF217||TBL1XR1||SPI1||IKZF2||CREM||ZNF687||MTA2||TCF12||NBN||EED||DPF2||RELB||ARNT||GATAD2B||RUNX3||ETV6||FOXK2	piR-50838||CIITA||TEKT5||ENSG00000289073||NUBP1	dendritic cell||macrophage||monocyte||GM12878||B cell||CD14-positive monocyte||natural killer cell||adrenal gland	16	10752682	10754131	16	10846539	10847988
TVP23A	TVP23A	GH16J010748	Enhancer	0.2077196	ENCODE	69484	8	HDAC2||NCOR1||JUND||NFIC||SMARCA4||MAFF||ZNF316||MAFK||NFE2||ZNF384||MAFG||ATF2||NR2F6||HDAC1||DPF2||ARID1B||CREM||ZSCAN4||SMARCE1||KDM1A||ATF1||ATF3||NFE2L2||CBFA2T2||RNF2||POLR2A||FOS||CBFA2T3||EMSY||NR2F1	piR-50838||CIITA||ENSG00000289073||ENSG00000256013||NUBP1	mesenchymal stem cell||CD14-positive monocyte||fibroblast of lung||foreskin fibroblast||IMR-90||adrenal gland||thymus	16	10748547	10750072	16	10842404	10843929
TVP23A	TVP23A	GH16J010751	Enhancer	0.2077196	ENCODE	67407	8	BCLAF1||CTCF||RXRA||JUND||BATF||IKZF1||ATF2||JUNB||RAD21||IKZF2||CHD2||EED||ATF7	piR-50838||CIITA||ENSG00000289073||NUBP1	GM12878||B cell||adrenal gland	16	10751201	10751573	16	10845058	10845430
TVP23A	TVP23A	GH16J010907	Enhancer	12.11883	Ensembl	-88607	16		ENSG00000262151||CIITA||DEXI||HSALNG0109562||lnc-CLEC16A-5	B cells||B cells (PB)||Foreskin melanocytes||Left ventricle||Lung (fetal)||Cortex neurosphere||Ovary||Placenta	16	10907201	10907600	16	11001058	11001457
TVP23A	TVP23A	GH16J010743	Promoter/Enhancer	0.1986076	ENCODE||EPDnew||Ensembl||RefSeq||CraniofacialAtlas	74411	8	PBX2||SREBF2||KLF6||MGA||HDAC2||ZBTB26||KLF17||POLR2A||HCFC1||SP1||ZNF444||HIC1||MYC||BCLAF1||CEBPG||ZNF580||MAZ||ZNF207||MLLT1||NFIC||ZNF10||ZNF592||CTCF||ZNF600||YY1||CHD4||MBD2||MXD4||SMAD5||MNT||ETS1||BHLHE40||ZFP64||ELF1||ZNF217||ZNF610||ZNF639||ZNF511||KLF7||THAP11||GABPA||SIN3A||ZNF623||SIN3B||TAF9B||NBN||MAFF||SAP130||CTBP1||SMAD4||TBP||ETV4||RXRA||EBF1||MIER3||ZNF341||DEAF1||ZSCAN9||TEAD…	piR-50838||HNRNPCP4||HSALNG0109545||HSALNG0109549||CIITA||TEKT5||ENSG00000289073||ENSG00000256013||NUBP1||SOCS1	GM12878||HCT116||HeLa-S3||HepG2||K562||MCF-7||Panc1||mesenchymal stem cell||mesendoderm||myotube||iPS DF 19.11||iPS DF 6.9||astrocyte||B cell||CD14-positive monocyte||common myeloid progenitor, CD34-positive||endothelial cell of umbilical vein||fibroblast of dermis||fibroblast of lung||foreskin fibroblast||foreskin melanocyte||IMR-90||keratinocyte||mammary epithelial cell||natural killer cell||sk…	16	10742633	10746133	16	10836490	10839990
TVP23A	TVP23A	GH16J010736	Enhancer	4.745531	ENCODE||RefSeq	80675	12	SP1||MGA||HDAC2||KLF17||POLR2A||CTCF||ZNF444||ZNF184||NCOR1||HIC1||BCLAF1||ZNF580||ZNF207||MLLT1||JUND||DPF2||ATF3||NFIC||SMARCA4||ZNF654||ZBTB10||ZNF600||BCL11A||ZMYM3||YY1||CHD4||CEBPA||NR2C1||ZEB1||ELF1||RAD21||ZNF639||THAP11||REST||SIN3B||IRF4||SMC3||TAF9B||SAP130||CTBP1||SMAD4||TRIM22||ETV4||FOXA2||RXRA||EBF1||TAL1||TEAD3||SMARCA5||FOSL2||RARA||ZBTB33||ZNF316||ZNF843||ZFP91||CBFB||KAT7||KDM1…	lnc-NUBP1-2||HNRNPCP4||HSALNG0109545||TEKT5||ENSG00000256013||HSALNG0109547||NUBP1	GM12878||HCT116||HeLa-S3||HepG2||K562||MCF-7||Panc1||mesenchymal stem cell||myotube||B cell||CD14-positive monocyte||common myeloid progenitor, CD34-positive||foreskin fibroblast||mammary epithelial cell||natural killer cell||skeletal muscle myoblast||T-cell||trophoblast cell||H9||adrenal gland||female gonad||muscle of leg||muscle of trunk||pancreas||psoas muscle||small intestine||stomach||thymus	16	10736684	10739553	16	10830541	10833410
TVP23A	TVP23A	GH16J010919	Enhancer	3.03474	ENCODE||FANTOM5||dbSUPER	-100287	18	KLF6||SP1||CTCF||ZNF444||MYC||BCLAF1||KLF9||CEBPB||MLLT1||SSRP1||ZNF654||YY1||ZNF592||KLF11||CEBPA||MXD4||RAD21||RFX5||ZNF511||THAP11||SIN3A||REST||SMC3||RCOR1||SAP130||SMAD4||TRIM22||ETV4||RXRA||MIER3||ZSCAN9||TEAD3||SMARCA5||FOSL2||KMT2B||RARA||DMAP1||THRB||BCL6||DRAP1||CREM||MBD1||MAX||ZNF205||MYRF||SOX5||GTF2F1||ELF1||HMG20A||HBP1||PKNOX1||RBPJ||MAFF||HMG20B||IKZF1||MXD3||RB1||ZNF48||GATAD1||…	CLEC16A||ENSG00000262151||CIITA||TEKT5||DEXI||HSALNG0109562||RF00017-1976	dendritic cell||CD14+ monocytes||CD19 primary cells||GM12878||HCT116||HeLa-S3||HepG2||K562||MCF-7||Panc1||iPS DF 6.9||CD14-positive monocyte||common myeloid progenitor, CD34-positive||fibroblast of dermis||foreskin melanocyte||natural killer cell||T-cell||H1-hESC||H9||neural stem progenitor cell||adrenal gland||female gonad||muscle of leg||muscle of trunk||pancreas||psoas muscle||small intestine|…	16	10918669	10919493	16	11012526	11013350
SEMA3D	SEMA3D	GH07J085242	Enhancer	0.451111	Ensembl	7042	0		HSALNG0059318||SEMA3A	Common myeloid progenitor CD34+||Neutrophilic myelocytes (BM)	07	85243001	85243400	07	84872317	84872716
SEMA3D	SEMA3D	GH07J085262	Enhancer	0.414933	Ensembl	-12458	1		HSALNG0059319||LINC00972||HSALNG0020226-481	A673||H1-hESC||H9||HUES48||HUES6||HUES64||H1 mesenchymal stem cells||H9 neural progenitor cells||SK-N-SH||UCSF-4||Foreskin keratinocytes||iPS-15b||iPS-20b||Mammary epithelial cells||Mammary myoepithelial cells||H9 neuron cells||Cortex neurosphere	07	85262001	85263400	07	84891317	84892716
SEMA3D	SEMA3D	GH07J085229	Enhancer	0.3562451	Ensembl	20142	0		HSALNG0059318||SEMA3A	A673||SK-N-SH||Fibroblast of dermis||B cells (VB)	07	85230001	85230200	07	84859317	84859516
SEMA3D	SEMA3D	GH07J085273	Enhancer	0.3562451	Ensembl	-23458	1		HSALNG0059319||LINC00972||HSALNG0020226-481	A673||H1-hESC||HUES48||HUES6||HUES64||UCSF-4||iPS-15b||iPS-20b	07	85273401	85274000	07	84902717	84903316
SEMA3D	SEMA3D	GH07J085275	Enhancer	0.3248256	ENCODE||Ensembl	-25358	1	POU5F1||GATA2||NANOG	HSALNG0059319||LINC00972||HSALNG0020226-481	H1-hESC||H9||HUES48||HUES64||iPS-20b||iPS DF 19.11||iPS DF 6.9	07	85274202	85276999	07	84903518	84906315
SEMA3D	SEMA3D	GH07J085231	Enhancer	0.3771689	Ensembl	19142	0		HSALNG0059318||SEMA3A	A673||B cells (VB)	07	85231001	85231200	07	84860317	84860516
SEMA3D	SEMA3D	GH07J085286	Enhancer	0.2893901	ENCODE	-36437	1	FOS	HSALNG0059319||LINC00972||HSALNG0020226-481	muscle of leg||muscle of trunk	07	85286605	85286754	07	84915921	84916070
SEMA3D	SEMA3D	GH07J085287	Enhancer	0.2893901	Ensembl	-37058	1	RFX5||POLR2A	HSALNG0059319||LINC00972||HSALNG0020226-481	HUES48||HUES6||HUES64||SK-N-SH||UCSF-4||GM23338 bipolar neurons||Fibroblast of dermis||hESC endodermal cells||Fibroblast of foreskin||Foreskin keratinocytes||Foreskin melanocytes||iPS-20b||Muscle leg (fetal)||Lung (fetal)||H9 neuron cells||Cortex neurosphere||Small intestine	07	85287001	85287601	07	84916317	84916917
SEMA3D	SEMA3D	GH07J085195	Enhancer	0.2395778	Ensembl	53642	2		HSALNG0059317||SEMA3A||piR-49097-095	H1-hESC||HUES48||HUES6||HUES64||UCSF-4||hESC endodermal cells||iPS-15b||iPS-20b	07	85195201	85198000	07	84824517	84827316
SEMA3D	SEMA3D	GH07J085191	Enhancer	0.2315795	Ensembl	58643	2	CEBPB||CTCF||RAD21||FOXA2||SMC3||FOXA1	HSALNG0059317||SEMA3A||piR-49097-095	A673||H1-hESC||HUES48||HUES6||HUES64||MCF-7||UCSF-4||iPS-15b||iPS-20b||Kidney (fetal)||Lung (fetal)||Mammary myoepithelial cells||H9 neuron cells	07	85191400	85191800	07	84820716	84821116
SEMA3D	SEMA3D	GH07J085205	Enhancer	0.2733259	Ensembl	44342	1		HSALNG0059318||SEMA3A||piR-49097-095	Common myeloid progenitor CD34+||H1-hESC||H9||HUES6||HUES64||Endothelial cells of umbilical vein||H1 neural progenitor cells||GM23338 bipolar neurons||Fibroblast of foreskin||iPS-15b||H9 neuron cells	07	85205800	85206001	07	84835116	84835317
SEMA3D	SEMA3D	GH07J085288	Enhancer	10.75371	Ensembl	-40558	1	NR2C1||FOXA2||BCL6||IKZF1||ZNF133||ZNF384	HSALNG0059319||LINC00972||HSALNG0020226-481	B cells||B cells (PB)||Common myeloid progenitor CD34+||GM12878||H1-hESC||H9||HUES48||HUES6||HUES64||HepG2||UCSF-4||GM23338 bipolar neurons||Foreskin melanocytes||iPS-15b||iPS-20b||iPS DF 6.9||B cells (VB)||H9 neuron cells||Cortex neurosphere||Small intestine	07	85288801	85292800	07	84918117	84922116
SEMA3D	SEMA3D	GH07J085293	Enhancer	0.2733259	Ensembl	-43958	1	TRIM22||BHLHE40||TCF12||ZNF217||TARDBP||DPF2||RELB||ARNT	HSALNG0059319||LINC00972||HSALNG0020226-481	B cells||B cells (PB)||Common myeloid progenitor CD34+||GM12878||Aorta||Kidney (fetal)||Lung (fetal)||B cells (VB)||H9 neuron cells||Small intestine	07	85293401	85295000	07	84922717	84924316
SEMA3D	SEMA3D	GH07J085160	Enhancer	0.1696855	ENCODE	89923	4	BCL11A||IRF4||NFATC1||JUNB||IKZF1||IKZF2||FOS||MTA2||RELB||EZH2||CEBPB||RUNX3	MK280607-093||SEMA3A||piR-32325-188	Panc1||mammary epithelial cell	07	85160245	85160394	07	84789561	84789710
SEMA3D	SEMA3D	GH07J085162	Enhancer	0.1696855	Ensembl	87342	4		MK280607-093||SEMA3A||piR-32325-188	A673||PC-3||Aorta||Fibroblast of dermis||Fibroblast of foreskin||Foreskin keratinocytes||Keratinocytes||Kidney (fetal)||Lung (fetal)||Mammary epithelial cells||Mammary myoepithelial cells||Cortex neurosphere||Stomach (fetal)	07	85162800	85163001	07	84792116	84792317
SEMA3D	SEMA3D	GH07J085176	Enhancer	0.1986076	Ensembl	73942	4	JUND	MK280607-093||SEMA3A||piR-32325-188	Endothelial cells of umbilical vein||PC-3||SK-N-SH||Astrocytes||Fibroblast of dermis||Keratinocytes||Mammary epithelial cells	07	85176201	85176401	07	84805517	84805717
SEMA3D	SEMA3D	GH07J085172	Enhancer	0.1872683	ENCODE||Ensembl	77442	4	ZFP37||JUND||BHLHE40||POLR2A||ZBTB17||MZF1||CEBPB||EP300||SCRT2	MK280607-093||SEMA3A||piR-32325-188	EPC (VB)||Endothelial cells of umbilical vein (CB)||M1 macrophage (VB)||M2 macrophage (VB)||H1 mesenchymal stem cells||NHLF||Aorta||Fibroblast of dermis||mesenchymal stem cell||fibroblast of dermis||fibroblast of lung	07	85172402	85173199	07	84801718	84802515
SEMA3D	SEMA3D	GH07J085184	Promoter/Enhancer	250.2151	ENCODE||EPDnew||Ensembl||CraniofacialAtlas||RefSeq	63986	3	ZBTB26||PRDM1||CTCF||ZNF184||ZNF654||ZBTB10||ZNF600||TCF12||ZSCAN16||ZIC2||SIN3A||SMC3||ZNF341||YY1||RAD21||MAX||ZNF2||ZFP37||ZBTB48||ZNF189||RB1||RFX1||TFAP4||ZNF398||BHLHE40||GATA2||ZNF561||TRIM28||L3MBTL2||ZSCAN4||ZNF366||POLR2A||ZFP3||ZBTB8A||TBP||ZEB2||XRCC5||ZNF660||OSR2||PATZ1||MYNN||CHD2||MZF1||PRDM10||MNT||GLIS2||KLF8||SMARCA5||BMI1||CEBPB||ZBTB11||RUNX3||TRIM22||EZH2||ZGPAT||ZNF335||WT1	HSALNG0059317||SEMA3A||piR-32325-188	HCT116||iPS DF 19.11||B cell||common myeloid progenitor, CD34-positive||endothelial cell of umbilical vein||fibroblast of dermis||fibroblast of lung||foreskin fibroblast||foreskin melanocyte||IMR-90||mammary epithelial cell||H1-hESC||H9||neural stem progenitor cell||adrenal gland||large intestine||muscle of leg||muscle of trunk||small intestine||stomach||thymus	07	85184720	85187794	07	84814036	84817110
SEMA3D	SEMA3D	GH07J085102	Enhancer	0.107724	ENCODE||Ensembl	146116	4	CEBPB||JUND||EP300||FEZF1||ZNF189||KLF1||POLR2A||FOS	MK280607-093||SEMA3A||piR-32325-188	A673||CD14+ monocytes||EPC (VB)||Endothelial cells of umbilical vein||Endothelial cells of umbilical vein (CB)||HeLa-S3||M0 macrophage (VB)||M1 macrophage (CB)||M1 macrophage (VB)||M2 macrophage (CB)||NHLF||PC-3||SK-N-SH||Astrocytes||Fibroblast of dermis||Foreskin keratinocytes||Keratinocytes||Mammary epithelial cells||CD14+CD16- monocytes (CB)||CD14+CD16- monocytes (VB)||Spleen||astrocyte||endot…	07	85102254	85105999	07	84731570	84735315
SEMA3D	SEMA3D	GH07J085396	Enhancer	0.107724	Ensembl	-146858	8	NANOG	LINC00972||HSALNG0059326||DYNLL1P7||HSALNG0020226-481	H1-hESC||H9||HUES48||HUES6||HUES64||H9 neural progenitor cells||UCSF-4||Foreskin melanocytes||iPS-15b||iPS-20b||H9 neuron cells	07	85396401	85397800	07	85025717	85027116
SEMA3D	SEMA3D	GH07J085341	Enhancer	0.1608097	Ensembl	-91858	4	CUX1||FOXA1||DPF2||ZNF384||EZH2	LINC00972||piR-47086-289||HSALNG0059325-001||HSALNG0020226-481	HUES48||HUES6||HUES64||MCF-7||Foreskin melanocytes||Lung (fetal)	07	85342001	85342200	07	84971317	84971516
SEMA3D	SEMA3D	GH07J085159	Enhancer	0.1608097	Ensembl	90342	4		MK280607-093||SEMA3A||piR-32325-188	Endothelial cells of umbilical vein||PC-3||Fibroblast of foreskin||Foreskin keratinocytes||Keratinocytes||Lung (fetal)||Mammary epithelial cells||Mammary myoepithelial cells	07	85159801	85160000	07	84789117	84789316
SEMA3D	SEMA3D	GH07J085135	Enhancer	11.15168	ENCODE||Ensembl	114135	4	CEBPB||JUND||EP300||DPF2||POLR2A	MK280607-093||SEMA3A||piR-32325-188	EPC (VB)||Endothelial cells of umbilical vein||Endothelial cells of umbilical vein (CB)||PC-3||SK-N-SH||Astrocytes||Fibroblast of dermis||Foreskin keratinocytes||astrocyte||endothelial cell of umbilical vein||IMR-90	07	85135202	85137014	07	84764518	84766330
SEMA3D	SEMA3D	GH07J084940	Promoter	0.05521191	Ensembl	309925	10		SEMA3A||HSALNG0059315||ENSG00000232019||CM034957-239||ENSG00000280325||HSALNG0059313	A549||A673||B cells||B cells (PB)||CD4+ ab T cells||CD4+ ab T cells (PB)||CD4+ ab memory T cells (PB)||CD4+ ab T cells (VB)||CD8+ ab T cells (CB)||CD8+ ab T cells (PB)||Common myeloid progenitor CD34+||DND-41||Erythroblasts (CB)||Effector memory CD4+ ab T cells (PB)||Effector memory CD8+ ab T cells (VB)||EPC (VB)||GM12878||H1-hESC||H9||Skeletal muscle myoblasts||HUES48||HUES6||HUES64||Endothelial…	07	84940235	84940400	07	84569551	84569716
SEMA3D	SEMA3D	GH07J085693	Enhancer	0.03881033	Ensembl	-443657	20	MAX||MNT	piR-44110-073||HSALNG0059333||GRM3||HSALNG0020226-481||HSALNG0059334	A549||A673||Common myeloid progenitor CD34+||PC-3||SK-N-SH||GM23338 bipolar neurons||Fibroblast of dermis||Foreskin melanocytes	07	85693800	85694000	07	85323116	85323316
SEMA3D	SEMA3D	GH07J085053	Enhancer	10.51055	Ensembl	195642	6		lnc-SEMA3A-2||HSPA8P16||SEMA3A	A673||HUES48||HUES6||HUES64||H9 neural progenitor cells||H1 neural progenitor cells||UCSF-4||GM23338 bipolar neurons||Foreskin keratinocytes||iPS-15b||iPS-20b||Keratinocytes||Mammary epithelial cells||Mammary myoepithelial cells||H9 neuron cells||Cortex neurosphere	07	85054201	85055000	07	84683517	84684316
SEMA3D	SEMA3D	GH07J084880	Enhancer	0.04616741	ENCODE	369481	19	MGA||HDAC2||MTA1||UBTF||PML||NFIC||ZNF592||TBP||SMAD5||NONO||REST||SIN3B||TAF9B||NBN||ELF1||ZFP91||SKIL||NKRF||CBX1||SUPT5H||THRAP3||MLLT1||ZEB2||EGR1||NRF1||SP1||TAF7||EP400||CHAMP1||RLF||ZBTB40||E2F7||POLR2A||HDAC1||L3MBTL2||MEIS2||KLF1||GMEB1||GABPB1||CREM||PHF20||NFATC3||ATF1||ZFX||GTF2F1||KDM4B||CTBP1||ZNF24||RNF2||TRIM24||SOX6||CBX3||MTA3||ATF7||GATAD2B||MNT||EP300||POLR2B||RB1||FOXK2||CC2D…	piR-35564-129||piR-56574-014||lnc-SEMA3D-6||piR-58297-439||SEMA3A||piR-50129-240	K562||placenta	07	84880336	84881188	07	84509652	84510504
SEMA3D	SEMA3D	GH07J085478	Enhancer	0.0705673	Ensembl	-228458	10		LINC00972||HSALNG0059327||HSALNG0020226-481||HSALNG0059328	HUES48||HUES64||UCSF-4||Foreskin melanocytes||iPS-15b||iPS DF 6.9	07	85478601	85478800	07	85107917	85108116
SEMA3D	SEMA3D	GH07J085078	Enhancer	0.09152488	Ensembl	171742	5	PRDM1||ZNF518A||ZNF366||ZBTB11	MK280607-093||lnc-SEMA3A-2||SEMA3A	A673||Common myeloid progenitor CD34+||HUES6||HUES64||PC-3||SK-N-SH||Lung (fetal)	07	85078400	85078601	07	84707716	84707917
SEMA3D	SEMA3D	GH07J085075	Enhancer	0.09152488	Ensembl	174142	5		MK280607-093||lnc-SEMA3A-2||SEMA3A	A673||H1-hESC||HUES6||HUES64||H9 neural progenitor cells||H1 neural progenitor cells||Large intestine (fetal)||Lung (fetal)	07	85076001	85076200	07	84705317	84705516
SEMA3D	SEMA3D	GH07J085423	Enhancer	0.09152488	RefSeq	-174085	9	ZNF680	LINC00972||HSALNG0059327||HSALNG0059326||HSALNG0020226-481		07	85423899	85424757	07	85053215	85054073
SEMA3D	SEMA3D	GH07J085695	Enhancer	0.04039649	ENCODE	-445547	20	CEBPB||CTCF||EP300||ZNF217||RAD21||CTBP1||TCF7L2||SMARCE1||DPF2||GATAD2B||FOS	piR-44110-073||HSALNG0059333||GRM3||HSALNG0020226-481||HSALNG0059334	MCF-7||keratinocyte||mammary epithelial cell	07	85695705	85695874	07	85325021	85325190
SEMA3D	SEMA3D	GH07J084801	Enhancer	0.04039649	Ensembl	448642	24		lnc-SEMA3D-2||lnc-SEMA3D-6||piR-34009-025||HSALNG0059311||SEMA3A||ENSG00000235243	Endothelial cells of umbilical vein||Endothelial cells of umbilical vein (CB)||Foreskin keratinocytes||Foreskin melanocytes||Lung (fetal)||Mammary epithelial cells||Mammary myoepithelial cells||Osteoblasts	07	84801201	84802000	07	84430517	84431316
SEMA3D	SEMA3D	GH07J085697	Enhancer	0.04039649	Ensembl	-445858	20	ZNF217||TCF7L2	piR-44110-073||HSALNG0059333||GRM3||HSALNG0020226-481||HSALNG0059334	A549||HeLa-S3||MCF-7||PC-3||PC-9||SK-N-SH||Fibroblast of dermis||Fibroblast of foreskin||Foreskin keratinocytes||Foreskin melanocytes||Keratinocytes||Mammary epithelial cells||Mammary myoepithelial cells	07	85696000	85696201	07	85325316	85325517
SEMA3D	SEMA3D	GH07J085622	Enhancer	0.04562744	Ensembl	-370757	13	ZNF146||POLR2A	ENSG00000227785||lnc-SEMA3D-4||HSALNG0020226-481||piR-38351-454	A549||CD14+ monocytes||Common myeloid progenitor CD34+||Erythroblasts (CB)||M0 macrophage (CB)||M0 macrophage (VB)||M1 macrophage (CB)||M1 macrophage (VB)||M2 macrophage (CB)||M2 macrophage (VB)||Eosinophil (VB)||CD14+CD16- monocytes (CB)||CD14+CD16- monocytes (VB)||Neutrophilic myelocytes (BM)||Neutrophils (CB)||Neutrophils (VB)	07	85619401	85622599	07	85248717	85251915
SEMA3D	SEMA3D	GH07J084981	Enhancer	0.05882296	Ensembl	268842	9	ZIC2	HNRNPA1P8||SEMA3A||HSALNG0059315	A673||Common myeloid progenitor CD34+||HUES48||HUES6||HUES64||MCF-7||H1 mesenchymal stem cells||SK-N-SH||UCSF-4||GM23338 bipolar neurons||Foreskin melanocytes||iPS-15b||Lung (fetal)||Mammary myoepithelial cells||Cortex neurosphere||Osteoblasts||Stomach (fetal)	07	84981200	84981601	07	84610516	84610917
SEMA3D	SEMA3D	GH07J084984	Enhancer	0.05882296	FANTOM5	265846	7		HSPA8P16||HNRNPA1P8||SEMA3A||piR-47326-013		07	84984375	84984418	07	84613691	84613734
SEMA3D	SEMA3D	GH07J084798	Enhancer	0.03995776	ENCODE||Ensembl	450816	24	ZBTB33	lnc-SEMA3D-2||lnc-SEMA3D-6||piR-34009-025||HSALNG0059311||SEMA3A||ENSG00000235243	Common myeloid progenitor CD34+||HUES48||UCSF-4||Aorta||hESC endodermal cells||Foreskin keratinocytes||Foreskin melanocytes||Heart (fetal)||H9 hepatocytes||iPS-20b||Keratinocytes||Left ventricle||Lung (fetal)||HSMM myotube||large intestine||small intestine	07	84798812	84800041	07	84428128	84429357
SEMA3D	SEMA3D	GH07J085095	Enhancer	15.53599	ENCODE||Ensembl	154237	4		MK280607-093||SEMA3A||piR-32325-188	A673||Endothelial cells of umbilical vein||SK-N-SH||Astrocytes||Foreskin keratinocytes||Foreskin melanocytes||Heart (fetal)||Kidney (fetal)||Lung (fetal)||Mammary myoepithelial cells||Stomach (fetal)||muscle of leg||muscle of trunk	07	85095565	85096447	07	84724881	84725763
SEMA3D	SEMA3D	GH07J084792	Enhancer	0.03958653	Ensembl	457742	24	IKZF1||IKZF2	lnc-SEMA3D-2||lnc-SEMA3D-6||piR-34009-025||HSALNG0059311||SEMA3A||ENSG00000235243	Common myeloid progenitor CD34+||M0 macrophage (VB)||M1 macrophage (VB)||CD14+CD16- monocytes (CB)||CD14+CD16- monocytes (VB)	07	84792201	84792800	07	84421517	84422116
SEMA3D	SEMA3D	GH07J085708	Enhancer	0.03958653	Ensembl	-458258	20	SPI1	piR-44110-073||HSALNG0059333||GRM3||HSALNG0020226-481||HSALNG0059334	A673||M0 macrophage (VB)||M1 macrophage (CB)||M1 macrophage (VB)||CD14+CD16- monocytes (CB)||CD14+CD16- monocytes (VB)||Neutrophils (CB)	07	85708201	85708800	07	85337517	85338116
SEMA3D	SEMA3D	GH07J085482	Enhancer	0.0678337	ENCODE||Ensembl	-233009	10	CEBPB||JUND||POLR2A||EP300	LINC00972||HSALNG0059327||HSALNG0020226-481||HSALNG0059328	A673||M0 macrophage (VB)||NHLF||SK-N-SH||Muscle leg (fetal)||Muscle trunk (fetal)||IMR-90||muscle of leg||muscle of trunk	07	85482889	85483615	07	85112205	85112931
SEMA3D	SEMA3D	GH07J085018	Enhancer	0.0678337	Ensembl||CraniofacialAtlas||RefSeq	230686	7	CEBPG||CEBPB||ZNF843||PRDM6||MEIS2||CTCF||CTBP1||PKNOX1||OSR2||RAD21	HSPA8P16||SEMA3A||piR-47326-013	A549||A673||H1-hESC||H9||HUES48||HUES6||HUES64||MCF-7||H1 mesenchymal stem cells||H9 neural progenitor cells||SK-N-SH||UCSF-4||GM23338 bipolar neurons||Fibroblast of dermis||hESC endodermal cells||H9 hepatocytes||iPS-15b||iPS-20b||Lung (fetal)||H9 neuron cells	07	85018513	85020600	07	84647829	84649916
SEMA3D	SEMA3D	GH07J085480	Enhancer	0.0678337	ENCODE	-230289	10	MAFF||ZNF316||MAFK||POLR2A	LINC00972||HSALNG0059327||HSALNG0020226-481||HSALNG0059328	fibroblast of dermis||muscle of leg||muscle of trunk	07	85480049	85481014	07	85109365	85110330
SEMA3D	SEMA3D	GH07J085015	Enhancer	0.0678337	Ensembl	234943	7	NRF1	HSPA8P16||SEMA3A||piR-47326-013	H9||HUES48||HUES6||HUES64||UCSF-4||GM23338 bipolar neurons||Lung (fetal)	07	85015200	85015400	07	84644516	84644716
SEMA3D	SEMA3D	GH07J085016	Enhancer	0.0678337	Ensembl	233942	7	REST||PKNOX1	HSPA8P16||SEMA3A||piR-47326-013	H1-hESC||HUES64||UCSF-4||Heart (fetal)||iPS-15b||Lung (fetal)	07	85016001	85016600	07	84645317	84645916
SEMA3D	SEMA3D	GH07J085046	Enhancer	11.48253	Ensembl	203442	6	PKNOX1||ZBTB8A	lnc-SEMA3A-2||HSPA8P16||SEMA3A	A673||HUES48||HUES6||HUES64||MCF-7||H9 neural progenitor cells||H1 neural progenitor cells||SK-N-SH||UCSF-4||iPS-15b||iPS-20b||Kidney (fetal)||Large intestine (fetal)||Lung (fetal)||Mammary myoepithelial cells||H9 neuron cells	07	85046401	85047200	07	84675717	84676516
SEMA3D	SEMA3D	GH07J085049	Enhancer	11.48253	Ensembl	200542	6	PRDM1||FEZF1||ZNF843||PRDM6||ZNF133||ZSCAN4||CTBP1||PKNOX1	lnc-SEMA3A-2||HSPA8P16||SEMA3A	A673||Common myeloid progenitor CD34+||H1-hESC||HUES48||HUES6||HUES64||H9 neural progenitor cells||H1 neural progenitor cells||UCSF-4||Foreskin keratinocytes||iPS-15b||iPS-20b||Kidney (fetal)||Mammary myoepithelial cells	07	85049401	85050000	07	84678717	84679316
SEMA3D	SEMA3D	GH07J085631	Enhancer	0.04299509	Ensembl||RefSeq	-380858	13	FOXA2||FOXA1||NANOG||EZH2	ENSG00000227785||lnc-SEMA3D-4||HSALNG0059330||HSALNG0020226-481||piR-38351-454	A549||Common myeloid progenitor CD34+||EPC (VB)||HUES48||HUES64||Endothelial cells of umbilical vein||Endothelial cells of umbilical vein (CB)||M0 macrophage (CB)||M0 macrophage (VB)||M1 macrophage (CB)||M1 macrophage (VB)||M2 macrophage (CB)||M2 macrophage (VB)||H1 neural progenitor cells||Eosinophil (VB)||Esophagus||Fibroblast of foreskin||Foreskin melanocytes||CD14+CD16- monocytes (CB)||CD14+C…	07	85630201	85632000	07	85259517	85261316
SEMA3D	SEMA3D	GH07J084865	Enhancer	0.04299509	Ensembl	384342	22		lnc-SEMA3D-2||lnc-SEMA3D-6||SEMA3A||ENSG00000235243||lnc-GRM3-3	H1-hESC||H9||HUES48||HUES6||HUES64||UCSF-4||iPS-20b||iPS DF 6.9	07	84865801	84866000	07	84495117	84495316
SEMA3D	SEMA3D	GH07J085070	Enhancer	0.09361726	Ensembl	179242	5	HIC1||ZNF10||FEZF1||ZNF639||ZNF843||NFE2||MAFK||JUND||SP7||GLIS1||ZNF398||PRDM4||L3MBTL2||ZNF366||CTBP1||PKNOX1||ZXDB||ZEB2||ZNF629||NFE2L2||MYNN||MZF1||ZNF501||CEBPB||EP300||ZBTB44	MK280607-093||lnc-SEMA3A-2||SEMA3A	A673||Common myeloid progenitor CD34+||HUES48||HUES6||HUES64||H1 neural progenitor cells||PC-3||UCSF-4||Astrocytes||hESC endodermal cells||Fibroblast of foreskin||Foreskin keratinocytes||iPS-15b||iPS-20b||Keratinocytes||Mammary epithelial cells||Osteoblasts||Small intestine (fetal)||Spleen||H1 trophoblast	07	85070401	85071601	07	84699717	84700917
SEMA3D	SEMA3D	GH07J085573	Enhancer	0.05038593	Ensembl	-323857	12	SPI1	HSALNG0059329||HSALNG0020226-481||piR-38351-454	M0 macrophage (VB)||M1 macrophage (CB)||M1 macrophage (VB)||M2 macrophage (VB)||Eosinophil (VB)||CD14+CD16- monocytes (CB)||CD14+CD16- monocytes (VB)||Neutrophilic myelocytes (BM)||Neutrophils (VB)	07	85573401	85574799	07	85202717	85204115
SEMA3D	SEMA3D	GH07J084927	Enhancer	0.05038593	Ensembl	322542	15		MN298678-069||piR-56574-014||SEMA3A||HSALNG0059313	H1-hESC||HUES48||HUES6||HUES64||iPS-15b	07	84927601	84927800	07	84556917	84557116
SEMA3D	SEMA3D	GH07J084782	Enhancer	0.03840535	ENCODE||Ensembl	466259	24	CEBPG||CEBPB||STAT3||TCF7L2||DACH1||GATAD2B	lnc-SEMA3D-2||lnc-SEMA3D-6||piR-34009-025||HSALNG0059311||SEMA3A||ENSG00000235243	A549||Skeletal muscle myoblasts||HeLa-S3||M1 macrophage (VB)||NHLF||Adrenal gland (fetal)||Fibroblast of dermis||H9 hepatocytes||Large intestine (fetal)||H9 neuron cells||Small intestine (fetal)||adrenal gland||large intestine||small intestine	07	84782811	84785156	07	84412127	84414472
SEMA3D	SEMA3D	GH07J085719	Enhancer	7.71564	ENCODE||Ensembl	-470458	20	CEBPB||JUND||MAX||EP300||TBP||MYC||PRDM10||ZBTB20	piR-44110-073||HSALNG0059333||GRM3||HSALNG0020226-481||HSALNG0059334	A549||A673||HeLa-S3||M0 macrophage (CB)||M0 macrophage (VB)||M1 macrophage (CB)||M1 macrophage (VB)||M2 macrophage (CB)||H1 mesenchymal stem cells||PC-3||Astrocytes||Eosinophil (VB)||Foreskin keratinocytes||CD14+CD16- monocytes (CB)||CD14+CD16- monocytes (VB)||Neutrophilic myelocytes (BM)||Neutrophils (CB)||Panc1||mesenchymal stem cell||mammary epithelial cell	07	85719002	85722400	07	85348318	85351716
SEMA3D	SEMA3D	GH07J085489	Enhancer	0.06429015	ENCODE	-239377	10	JUND||ZNF843||MAFK||SP7||BHLHE40||FOS||EP300	HSALNG0059327||HSALNG0020226-481||HSALNG0059328	astrocyte||fibroblast of lung	07	85489565	85489674	07	85118881	85118990
SEMA3D	SEMA3D	GH07J085115	Enhancer	10.85835	Ensembl	135742	4	JUND||FOS	MK280607-093||SEMA3A||piR-32325-188	A673||HeLa-S3||PC-3||Adrenal gland (fetal)||Astrocytes||Foreskin keratinocytes||Keratinocytes||Mammary epithelial cells	07	85114401	85114600	07	84743717	84743916
SEMA3D	SEMA3D	GH07J085531	Enhancer	0.05831673	Ensembl	-279058	11	SP1||CEBPB||MAX||YY1||RXRA||ZBTB33||JUND||HNF4A||RAD21||REST||HNF4G||ATF3||NR2F2	HSALNG0059329||HSALNG0020226-481||HSALNG0059328	HeLa-S3||PC-3||SK-N-SH||Adrenal gland (fetal)||Aorta||Fibroblast of foreskin||Foreskin melanocytes||H9 hepatocytes||Lung (fetal)||Osteoblasts||Small intestine||Stomach (fetal)	07	85529201	85529401	07	85158517	85158717
SEMA3D	SEMA3D	GH07J085094	Enhancer	15.07728	ENCODE	155672	4		MK280607-093||SEMA3A||piR-32325-188	muscle of leg||muscle of trunk||stomach	07	85094284	85094858	07	84723600	84724174
SEMA3D	SEMA3D	GH07J085091	Enhancer	5.775539	Ensembl	159142	4	PRDM1||CREB1||ZNF366||ZNF777	MK280607-093||SEMA3A||piR-32325-188	A673||Foreskin melanocytes||Heart (fetal)||Kidney (fetal)||Lung (fetal)||Mammary myoepithelial cells	07	85091001	85091200	07	84720317	84720516
SEMA3D	SEMA3D	GH07J084769	Enhancer	0.03641421	RefSeq	480705	24	ZNF316||MAFK	lnc-SEMA3D-2||lnc-SEMA3D-6||piR-34009-025||HSALNG0059311||SEMA3A||ENSG00000235243		07	84769453	84769622	07	84398769	84398938
SEMA3D	SEMA3D	GH07J085735	Enhancer	0.03641421	Ensembl	-484758	21		piR-44110-073||HSALNG0059333||GRM3||HSALNG0020226-481	SK-N-SH||hESC endodermal cells||Foreskin melanocytes||Muscle leg (fetal)||Mammary myoepithelial cells||Pancreas||Stomach	07	85734801	85735200	07	85364117	85364516
SEMA3D	SEMA3D	GH07J085065	Enhancer	10.52566	Ensembl	184142	5	PRDM1||ZNF366	MK280607-093||lnc-SEMA3A-2||SEMA3A	A673||Common myeloid progenitor CD34+||HUES48||HUES6||HUES64||H9 neural progenitor cells||H1 neural progenitor cells||SK-N-SH||UCSF-4||hESC endodermal cells||Foreskin keratinocytes||Foreskin melanocytes||Heart (fetal)||iPS-15b||Keratinocytes||Kidney (fetal)||Lung (fetal)||Mammary epithelial cells||Mammary myoepithelial cells||H9 neuron cells||Osteoblasts||Right ventricle||Stomach (fetal)	07	85065401	85066800	07	84694717	84696116
SEMA3D	SEMA3D	GH07J085069	Enhancer	0.08983747	Ensembl	181142	5	JUND||BHLHE40||ZNF629||FOS||CEBPB	MK280607-093||lnc-SEMA3A-2||SEMA3A	A673||Common myeloid progenitor CD34+||Endothelial cells of umbilical vein||H9 neural progenitor cells||PC-3||Fibroblast of dermis||Foreskin keratinocytes||Keratinocytes||Mammary epithelial cells||H9 neuron cells||Osteoblasts	07	85069000	85069201	07	84698316	84698517
SEMA3D	SEMA3D	GH07J085461	Enhancer	0.0733009	Ensembl	-211458	9	ATF2	LINC00972||HSALNG0059327||HSALNG0059326||HSALNG0020226-481	Endothelial cells of umbilical vein||M0 macrophage (VB)||M1 macrophage (VB)||CD14+CD16- monocytes (CB)||CD14+CD16- monocytes (VB)	07	85461601	85461800	07	85090917	85091116
SEMA3D	SEMA3D	GH07J084912	Enhancer	0.04954223	ENCODE||Ensembl	337681	15	HDAC2||NCOR1||DPF2||ZNF592||SMARCA4||FOXA2||TAL1||ZNF316||SKIL||NFE2||IRF9||EHMT2||DIDO1||MTA2||CAVIN1||TCF12||MAFG||TEAD4||KLF1||GMEB1||ARID1B||MAFK||TEAD2||ZNF644||SMARCE1||ATF1||KLF16||CTBP1||CBFA2T2||RNF2||ZNF354B||SOX6||ZNF24||ZNF740||MTA3||CHAMP1||EP300||GTF2A2||GATAD2A||ZSCAN29||MEF2D||ZBTB2||CBFA2T3||EMSY||NR2F1	MN298678-069||piR-56574-014||SEMA3A||HSALNG0059313	A673||H1-hESC||Endothelial cells of umbilical vein (CB)||Mesenchymal stem cells (BM||VB)||PC-3||Adrenal gland (fetal)||Astrocytes||Fibroblast of dermis||Fibroblast of foreskin||iPS-20b||iPS DF 19.11||Keratinocytes||Osteoblasts||H1 trophoblast||K562||Panc1||trophoblast cell	07	84911002	84914121	07	84540318	84543437
SEMA3D	SEMA3D	GH07J084963	Enhancer	0.05720305	Ensembl	286742	9		HNRNPA1P8||SEMA3A||HSALNG0059315	H1-hESC||HUES48||HUES6||HUES64||iPS-15b||iPS-20b||H9 neuron cells	07	84963201	84963800	07	84592517	84593116
SEMA3D	SEMA3D	GH07J085749	Enhancer	0.03611048	Ensembl	-499258	21	ZIC2	piR-44110-073||HSALNG0059333||GRM3||HSALNG0020226-481	H1 mesenchymal stem cells||PC-3||iPS DF 19.11||iPS DF 6.9||Sigmoid colon||H1 trophoblast	07	85749401	85749600	07	85378717	85378916
SEMA3D	SEMA3D	GH07J084844	Enhancer	0.04235388	Ensembl	405342	24		lnc-SEMA3D-2||lnc-SEMA3D-6||piR-34009-025||SEMA3A||ENSG00000235243	HUES48||HUES6||HUES64||Lung (fetal)	07	84844801	84845000	07	84474117	84474316
SEMA3D	SEMA3D	GH07J085413	Enhancer	0.09581088	Ensembl	-163558	8		LINC00972||HSALNG0059326||DYNLL1P7||HSALNG0020226-481	H1-hESC||HUES48||HUES6||HUES64||HepG2||UCSF-4||iPS-20b||iPS DF 6.9||H9 neuron cells	07	85413601	85414000	07	85042917	85043316
SEMA3D	SEMA3D	GH07J085088	Enhancer	0.09581088	FANTOM5	161741	4		MK280607-093||SEMA3A||piR-32325-188		07	85088347	85088656	07	84717663	84717972
SEMA3D	SEMA3D	GH07J085392	Enhancer	0.1110313	Ensembl	-142358	8	CTCF	LINC00972||HSALNG0059326||DYNLL1P7||HSALNG0020226-481	Common myeloid progenitor CD34+||H1-hESC||H9||HUES6||MCF-7||H9 neural progenitor cells||SK-N-SH||Fibroblast of foreskin||Foreskin melanocytes||iPS DF 19.11||Kidney (fetal)||H9 neuron cells||Small intestine (fetal)	07	85392401	85392800	07	85021717	85022116
SEMA3D	SEMA3D	GH07J084999	Enhancer	0.06317646	ENCODE||Ensembl||RefSeq	249251	7	CEBPG||JUND||FEZF1||TCF7L2||ZNF843||NFE2||ATF2||PKNOX1||NANOG||CEBPB||EP300	HSPA8P16||SEMA3A||piR-47326-013	H1-hESC||H9||HUES48||HUES6||HUES64||HeLa-S3||SK-N-SH||UCSF-4||GM23338 bipolar neurons||Heart (fetal)||iPS-15b||iPS-20b||Kidney (fetal)||Lung (fetal)||H9 neuron cells||Cortex neurosphere||Adrenal gland (fetal)||Foreskin melanocytes||iPS DF 6.9||Panc1||muscle of leg||muscle of trunk	07	84999383	85002600	07	84628699	84631916
SEMA3D	SEMA3D	GH07J085004	Enhancer	0.06317646	Ensembl	245543	7	FEZF1||ZIC2||ZNF843||GLIS1||CTBP1||PKNOX1||OSR2	HSPA8P16||SEMA3A||piR-47326-013	A549||H1-hESC||HUES6||H9 neural progenitor cells||SK-N-SH||UCSF-4||GM23338 bipolar neurons||iPS-15b||Lung (fetal)||H9 neuron cells	07	85004600	85004800	07	84633916	84634116
SEMA3D	SEMA3D	GH07J084908	Enhancer	0.04832729	Ensembl	341942	15	MAFK||POLR2A	MN298678-069||piR-56574-014||SEMA3A||HSALNG0059313	HUES64||SK-N-SH||Foreskin melanocytes||Heart (fetal)||iPS-20b||Lung (fetal)||Mammary epithelial cells	07	84908201	84908400	07	84537517	84537716
SEMA3D	SEMA3D	GH07J084745	Enhancer	0.02871964	ENCODE||Ensembl	504005	24		lnc-SEMA3D-2||lnc-SEMA3D-6||piR-34009-025||HSALNG0059311||SEMA3A||ENSG00000235243||ENSG00000232019	H1 mesenchymal stem cells||Astrocytes||Large intestine (fetal)||Muscle leg (fetal)||Small intestine (fetal)||Muscle trunk (fetal)||myotube||fibroblast of dermis||skeletal muscle myoblast||muscle of leg||muscle of trunk	07	84745463	84747013	07	84374779	84376329
SEMA3D	SEMA3D	GH07J085751	Enhancer	0.02871964	ENCODE||Ensembl||RefSeq	-500159	22	CTCF||ZNF444||ZNF654||DEK||RAD21||SMC3||MAX||ZNF2||TRIM28||ZNF7||TRIM22||EP300	piR-58537-036||HSALNG0059333||GRM3||HSALNG0020226-481	H9||HUES6||M1 macrophage (VB)||M2 macrophage (VB)||iPS DF 19.11||CD14+CD16- monocytes (CB)||Neutrophils (CB)||Panc1||iPS DF 6.9||H1-hESC	07	85750002	85750802	07	85379318	85380118
SEMA3D	SEMA3D	GH07J085061	Enhancer	10.52026	ENCODE	188623	5		MK280607-093||lnc-SEMA3A-2||SEMA3A	muscle of leg||muscle of trunk	07	85061565	85061674	07	84690881	84690990
SEMA3D	SEMA3D	GH07J085031	Enhancer	0.0758995	Ensembl	219016	6	CTCF||ZNF580||ATF2||JUND||ZNF654||FEZF1||RAD21||FOXA2||REST||SMC3||ZNF843||PRDM6||INSM2||FOXA1||ZNF24||ZNF362||ATF7||ZNF501||TRIM22	lnc-SEMA3A-2||HSPA8P16||SEMA3A	A549||A673||HUES6||HUES64||MCF-7||PC-3||SK-N-SH||Astrocytes||Fibroblast of dermis||H9 hepatocytes||Lung (fetal)||H9 neuron cells	07	85030853	85031600	07	84660169	84660916
SEMA3D	SEMA3D	GH07J085595	Enhancer	0.04667364	Ensembl	-345760	12	JUND||ZNF660||POLR2A||FOS	HSALNG0059329||HSALNG0020226-481||piR-38351-454	Endothelial cells of umbilical vein||HeLa-S3||H1 mesenchymal stem cells||NHLF||Astrocytes	07	85595801	85596205	07	85225117	85225521
SEMA3D	SEMA3D	GH07J084997	Enhancer	0.06466138	Ensembl	252442	7		HSPA8P16||SEMA3A||piR-47326-013	H1-hESC||HUES48||HUES6||HUES64||Endothelial cells of umbilical vein||GM23338 bipolar neurons||Foreskin keratinocytes||Foreskin melanocytes||iPS-15b||H9 neuron cells||Cortex neurosphere	07	84997601	84998000	07	84626917	84627316
SEMA3D	SEMA3D	GH07J085000	Enhancer	0.06466138	Ensembl	251143	7	CTCF	HSPA8P16||SEMA3A||piR-47326-013	H1-hESC||HUES48||HUES6||HUES64||GM23338 bipolar neurons||iPS-15b||iPS-20b||iPS DF 6.9	07	84999000	84999200	07	84628316	84628516
SEMA3D	SEMA3D	GH07J085765	Enhancer	0.02794344	ENCODE	-515657	22	FOXA2||FOXP1||HHEX||NR2F6||EZH2	piR-58537-036||HSALNG0059333||GRM3||HSALNG0020226-481	large intestine||small intestine	07	85765825	85765974	07	85395141	85395290
SEMA3D	SEMA3D	GH07J085600	Enhancer	0.04687613	ENCODE||Ensembl	-350358	12	GATA2||POLR2A	HSALNG0059329||HSALNG0020226-481||piR-38351-454	A673||SK-N-SH||hESC endodermal cells||Foreskin melanocytes||H9 neuron cells||Ganglion eminence neurosphere||trophoblast cell||neural stem progenitor cell	07	85599802	85601399	07	85229118	85230715
SEMA3D	SEMA3D	GH07J084953	Enhancer	0.05612311	ENCODE	296656	9	CTBP1||TCF7L2||NR2F6	HNRNPA1P8||SEMA3A||HSALNG0059315	HeLa-S3||neural stem progenitor cell||adrenal gland||stomach	07	84953165	84954009	07	84582481	84583325
SEMA3D	SEMA3D	GH07J084728	Enhancer	0.02612104	ENCODE||Ensembl	520774	25	MAFK||JUND||RFX5||CEBPB||EP300	lnc-SEMA3D-6||piR-34009-025||HSALNG0059311||SEMA3A	Skeletal muscle myoblasts||K562||NHLF||SK-N-SH||Adrenal gland (fetal)||Astrocytes||Fibroblast of dermis||HSMM myotube||Osteoblasts||mesenchymal stem cell||astrocyte||fibroblast of lung||IMR-90||skeletal muscle myoblast	07	84728923	84730014	07	84358239	84359330
SEMA3D	SEMA3D	GH07J085772	Enhancer	0.02612104	ENCODE||FANTOM5	-523304	22	CEBPB	piR-58537-036||HSALNG0059333||GRM3||HSALNG0020226-481	fibroblast of dermis||foreskin fibroblast||muscle of leg||muscle of trunk	07	85772915	85774178	07	85402231	85403494
SEMA3D	SEMA3D	GH07J084824	Enhancer	0.03992401	Ensembl	426142	24	HDAC2||DPF2||ZNF316||PRDM10||NFE2||SMARCA4||EP400||MAFG||MAFK||NR2F6||HDAC1||MEIS2||KDM1A||TRIM24||SOX6||PKNOX1||NCOR1||ATF7||CBFA2T3||EMSY||NR2F1	lnc-SEMA3D-2||lnc-SEMA3D-6||piR-34009-025||HSALNG0059311||SEMA3A||ENSG00000235243	Common myeloid progenitor CD34+||HUES48||HUES64||K562||H9 neuron cells	07	84824001	84824201	07	84453317	84453517
SEMA3D	SEMA3D	GH07J085471	Enhancer	10.72746	ENCODE	-221725	9	SPI1||JUNB||BHLHE40||FOS	LINC00972||HSALNG0059327||HSALNG0059326||HSALNG0020226-481	astrocyte||common myeloid progenitor, CD34-positive||foreskin melanocyte	07	85471651	85472284	07	85100967	85101600
SEMA3D	SEMA3D	GH07J085025	Enhancer	0.07022982	Ensembl	224842	7	EP300||TCF7L2||ZNF843||PRDM6||ZNF18||GATA2||KLF1	HSPA8P16||SEMA3A||piR-47326-013	EPC (VB)||Endothelial cells of umbilical vein (CB)||HeLa-S3||MM.1S||Astrocytes||Foreskin keratinocytes||Mammary epithelial cells	07	85024602	85026199	07	84653918	84655515
SEMA3D	SEMA3D	GH07J084720	Promoter	0.02571606	EPDnew	529623	25	NFE2||MAFF||MAFG||NFE2L2||PKNOX1||EMSY	lnc-SEMA3D-6||piR-34009-025||HSALNG0059311||SEMA3A		07	84720590	84720649	07	84349906	84349965
SEMA3D	SEMA3D	GH07J084722	Enhancer	0.02571606	Ensembl	527742	25		lnc-SEMA3D-6||piR-34009-025||HSALNG0059311||SEMA3A	Mesenchymal stem cells (BM||VB)||NHLF||Astrocytes||Fibroblast of dermis||Fibroblast of foreskin||Osteoblasts	07	84722400	84722601	07	84351716	84351917
SEMA3D	SEMA3D	GH07J084548	Enhancer	0.02291497	ENCODE	701733	32	EP300	LINC03017||SEMA3A||RF00017-6491||CM034957-238	mesenchymal stem cell||astrocyte||fibroblast of dermis||fibroblast of lung||trophoblast cell||H1-hESC||H9	07	84548405	84548614	07	84177721	84177930
SEMA3D	SEMA3D	GH07J084547	Enhancer	0.02291497	Ensembl	702584	32	EP300	LINC03017||SEMA3A||RF00017-6491||CM034957-238	A549||A673||HUES48||H1 mesenchymal stem cells||H1 neural progenitor cells||Astrocytes||hESC endodermal cells||HSMM myotube	07	84547602	84547715	07	84176918	84177031
SEMA3D	SEMA3D	GH07J084550	Enhancer	0.02291497	Ensembl	700735	32	CEBPG||CEBPB||ATF4||ATF3||ATF7	LINC03017||SEMA3A||RF00017-6491||CM034957-238	A549||A673||HUES48||H1 mesenchymal stem cells||H1 neural progenitor cells||Astrocytes||hESC endodermal cells||HSMM myotube	07	84549217	84549799	07	84178533	84179115
SEMA3D	SEMA3D	GH07J084549	Promoter	0.02291497	Ensembl	701277	32	CEBPB	LINC03017||SEMA3A||RF00017-6491||CM034957-238	A549||A673||HUES48||H1 mesenchymal stem cells||H1 neural progenitor cells||Astrocytes||hESC endodermal cells||HSMM myotube	07	84548716	84549216	07	84178032	84178532
SEMA3D	SEMA3D	GH07J085508	Enhancer	0.06395267	ENCODE	-258801	11	ZNF217||MAFK||JUND||BHLHE40||CEBPB||EP300||FOS	HSALNG0059329||HSALNG0020226-481||HSALNG0059328	mesenchymal stem cell||fibroblast of lung||IMR-90	07	85508704	85509384	07	85138020	85138700
SEMA3D	SEMA3D	GH07J084700	Enhancer	0.02787594	ENCODE||Ensembl	548703	26	KLF17||BRCA1||HIC1||CEBPG||CEBPB||JUND||EP300||FEZF1||RAD21||STAT3||TBP||TCF7L2||ZNF843||PRDM6||ZBTB48||INSM2||ZNF362||CHAMP1||ZHX1||ZBTB21||POLR2A||SP7||ZNF18||ZNF398||ZFP69B||ZNF384||CREB1||TRIM28||ZSCAN21||ZNF324||ZNF366||CTBP1||ZXDB||ATF1||ATF3||ZEB2||EGR2||OSR2||ZNF629||PATZ1||ZNF692||FOS||ZNF558||BCL11A||PRDM10||ZFHX2||HMBOX1||ZNF335||ESRRA||SCRT2||WT1	RF01061-169||lnc-SEMA3D-6||HSALNG0059311||SEMA3A	A549||EPC (VB)||Endothelial cells of umbilical vein||HeLa-S3||MCF-7||H1 mesenchymal stem cells||Mesenchymal stem cells (BM||VB)||SK-N-SH||Aorta||Astrocytes||Fibroblast of dermis||Esophagus||Fibroblast of foreskin||Foreskin melanocytes||Large intestine (fetal)||Muscle leg (fetal)||Mammary epithelial cells||Osteoblasts||Small intestine (fetal)||H1 trophoblast||Muscle trunk (fetal)||HCT116||Panc1||m…	07	84700080	84702999	07	84329396	84332315
SEMA3D	SEMA3D	GH07J084716	Enhancer	0.02875339	RefSeq	533787	25		lnc-SEMA3D-6||piR-34009-025||HSALNG0059311||SEMA3A		07	84716371	84716540	07	84345687	84345856
SEMA3D	SEMA3D	GH07J085554	Enhancer	11.62249	ENCODE||Ensembl	-304234	11	SP1||CTCF||CEBPB||ZNF654||RAD21||FOXA2||REST||SMC3||TRIM22||JUND||RFX5||SMARCA5||EP300||FOXA3||ZBTB44	HSALNG0059329||HSALNG0020226-481||HSALNG0059328	Common myeloid progenitor CD34+||Foreskin melanocytes||Heart (fetal)||Kidney (fetal)||Lung (fetal)||H9 neuron cells||Panc1||adrenal gland	07	85554001	85554952	07	85183317	85184268
SEMA3D	SEMA3D	GH07J085683	Enhancer	0.03978902	Ensembl	-432767	19	ATF2||CEBPB||JUND||EP300||JUN||CREB1||ATF7	piR-55948-106||HSALNG0059333||GRM3||HSALNG0020226-481||HSALNG0059334	Endothelial cells of umbilical vein (CB)||H9 neural progenitor cells||H9 neuron cells	07	85682800	85683219	07	85312116	85312535
SEMA3D	SEMA3D	GH07J084535	Enhancer	0.0231512	ENCODE||Ensembl	714037	32	RCOR1||ZNF217||MBD2||FOXA2||CTBP1||GATA3||TCF7L2||SMARCE1||FOXA1||PKNOX1||DPF2||RFX1||POLR2A||NCOA3||GATA2||CREB1||RAD21||ESRRA||EP300||FOS||CHD2||BMI1||GATAD2B	LINC03017||SEMA3A||RF00017-6491||CM034957-238	A549||H1 mesenchymal stem cells||Adrenal gland (fetal)||H9 hepatocytes||Large intestine (fetal)||Placenta||Small intestine (fetal)||HeLa-S3||MCF-7||Panc1||trophoblast cell||large intestine||placenta	07	84535040	84537371	07	84164356	84166687
SEMA3D	SEMA3D	GH07J084696	Enhancer	0.02723473	ENCODE||Ensembl||RefSeq	552693	26	CEBPB||EP300||STAT3||TCF7L2||JUND||FOS	RF01061-169||lnc-SEMA3D-6||HSALNG0059311||SEMA3A	EPC (VB)||Endothelial cells of umbilical vein||Endothelial cells of umbilical vein (CB)||H1 mesenchymal stem cells||Mesenchymal stem cells (BM||VB)||Adrenal gland (fetal)||Astrocytes||Osteoblasts||HeLa-S3||mesenchymal stem cell||astrocyte||endothelial cell of umbilical vein||fibroblast of lung||IMR-90||mammary epithelial cell||adrenal gland	07	84696701	84698399	07	84326017	84327715
SEMA3D	SEMA3D	GH07J084714	Enhancer	0.02936086	Ensembl||RefSeq	535205	25	SCRT1||CTBP1||PKNOX1||SCRT2	lnc-SEMA3D-6||piR-34009-025||HSALNG0059311||SEMA3A	HUES48||H9 neural progenitor cells||UCSF-4||Heart (fetal)||iPS-20b||H1 trophoblast	07	84714875	84715200	07	84344191	84344516
SEMA3D	SEMA3D	GH07J084533	Enhancer	0.02362368	Ensembl	716842	32	POLR2A||RAD21	LINC03017||SEMA3A||RF00017-6491||CM034957-238	A549||H1-hESC||HUES48||HUES6||HUES64||H9 neural progenitor cells||UCSF-4||GM23338 bipolar neurons||Fibroblast of dermis||iPS-15b||iPS-20b||iPS DF 6.9	07	84533201	84533600	07	84162517	84162916
SEMA3D	SEMA3D	GH07J084532	Enhancer	0.02362368	Ensembl	717499	32	CEBPB||EP300	LINC03017||SEMA3A||RF00017-6491||CM034957-238	A549||H1-hESC||HUES48||HUES6||HUES64||HeLa-S3||PC-3||UCSF-4||Adrenal gland (fetal)||Fibroblast of dermis||Foreskin melanocytes||Heart (fetal)||iPS-15b||iPS-20b||Keratinocytes||Large intestine (fetal)||Small intestine (fetal)	07	84532487	84533000	07	84161803	84162316
SEMA3D	SEMA3D	GH07J084531	Promoter	0.02362368	Ensembl	717999	34	CEBPB||EP300	LINC03017||lnc-SEMA3A-1||RPL7P30||SEMA3A||CM034957-238	A549||H1-hESC||HUES48||HUES6||HUES64||HeLa-S3||PC-3||UCSF-4||Adrenal gland (fetal)||Fibroblast of dermis||Foreskin melanocytes||Heart (fetal)||iPS-15b||iPS-20b||Keratinocytes||Large intestine (fetal)||Small intestine (fetal)	07	84532001	84532486	07	84161317	84161802
SEMA3D	SEMA3D	GH07J084813	Enhancer	0.03773039	RefSeq||VISTA	436169	24	ATF2	lnc-SEMA3D-2||lnc-SEMA3D-6||piR-34009-025||HSALNG0059311||SEMA3A||ENSG00000235243	eye||nose	07	84813318	84814830	07	84442634	84444146
SEMA3D	SEMA3D	GH07J084811	Enhancer	0.03773039	Ensembl	438742	24	EZH2	lnc-SEMA3D-2||lnc-SEMA3D-6||piR-34009-025||HSALNG0059311||SEMA3A||ENSG00000235243	NHLF||Aorta||Fibroblast of dermis||Muscle leg (fetal)||Mammary epithelial cells||HSMM myotube||Osteoblasts	07	84811201	84811800	07	84440517	84441116
SEMA3D	SEMA3D	GH07J085686	Enhancer	0.03773039	RefSeq	-436690	20	TCF12||ATF2||CREB1	piR-44110-073||HSALNG0059333||GRM3||HSALNG0020226-481||HSALNG0059334		07	85686672	85687194	07	85315988	85316510
SEMA3D	SEMA3D	GH07J084528	Promoter/Enhancer	0.02463612	ENCODE||Ensembl	720442	34	RCOR1||BRCA1||CEBPB||EP300||ZNF217||FEZF1||CUX1||STAT3||CTBP1||TCF7L2||ZNF316||ZNF843||GATA3||PRDM6||MAFK||JUND||SMARCE1||FOXA1||MAFF||ZNF362||RAD51||DPF2||ZHX1||ATF4||NCOA3||ZFP36||CREB1||ZNF366||KLF10||PKNOX1||OSR2||ZNF629||FOS||ATF7||ZBTB20||GATAD2B	LINC03017||lnc-SEMA3A-1||RPL7P30||SEMA3A	A549||Endothelial cells of umbilical vein (CB)||H1 mesenchymal stem cells||Adrenal gland (fetal)||Fibroblast of dermis||hESC endodermal cells||Foreskin keratinocytes||H9 hepatocytes||Large intestine (fetal)||Placenta||H1 trophoblast||HCT116||HeLa-S3||MCF-7||Panc1||mesenchymal stem cell||astrocyte||endothelial cell of umbilical vein||fibroblast of dermis||foreskin fibroblast||keratinocyte||mammary…	07	84528602	84530999	07	84157918	84160315
SEMA3D	SEMA3D	GH07J084688	Enhancer	0.02537858	ENCODE||Ensembl	561542	26	CEBPB||JUND||EP300||STAT3||SPI1||PRDM10	RF01061-169||lnc-SEMA3D-6||HSALNG0059311||SEMA3A	A549||A673||Skeletal muscle myoblasts||Endothelial cells of umbilical vein||Endothelial cells of umbilical vein (CB)||HeLa-S3||PC-3||SK-N-SH||Astrocytes||Fibroblast of dermis||Foreskin keratinocytes||Foreskin melanocytes||Keratinocytes||Mammary epithelial cells||Mammary myoepithelial cells||H9 neuron cells||endothelial cell of umbilical vein||mammary epithelial cell	07	84688001	84689400	07	84317317	84318716
SEMA3D	SEMA3D	GH07J084686	Enhancer	0.02537858	Ensembl	563543	26	JUND	RF01061-169||lnc-SEMA3D-6||HSALNG0059311||SEMA3A	A549||HeLa-S3||SK-N-SH||Fibroblast of dermis||Fibroblast of foreskin||Foreskin keratinocytes||Keratinocytes||Mammary epithelial cells||Small intestine	07	84686600	84686800	07	84315916	84316116
SEMA3D	SEMA3D	GH07J084687	Enhancer	0.02537858	Ensembl	564742	26	CTCF||ZBTB20	RF01061-169||lnc-SEMA3D-6||HSALNG0059311||SEMA3A	A549||HeLa-S3||SK-N-SH||Fibroblast of dermis||Foreskin keratinocytes||Foreskin melanocytes||Keratinocytes||Mammary epithelial cells	07	84685401	84685600	07	84314717	84314916
SEMA3D	SEMA3D	GH07J084524	Enhancer	0.02514234	ENCODE||Ensembl	725051	37	CEBPB||EP300||NFE2||MAFK||MAFF||NFE2L2	piR-39341-359||HSALNG0059303||SEMA3A	A549||EPC (VB)||Endothelial cells of umbilical vein (CB)||H1 mesenchymal stem cells||Mesenchymal stem cells (BM||VB)||Fibroblast of dermis||Fibroblast of foreskin||Mammary epithelial cells||Osteoblasts||HeLa-S3||Panc1||endothelial cell of umbilical vein||fibroblast of dermis||fibroblast of lung||foreskin fibroblast||IMR-90||mammary epithelial cell	07	84524476	84525908	07	84153792	84155224
SEMA3D	SEMA3D	GH07J085976	Enhancer	0.02514234	Ensembl	-726358	26		RF00017-6492||HSALNG0059346||HSALNG0059344||GRM3||HSALNG0020226-481	H1-hESC||H9||HUES48||HUES6||HUES64||UCSF-4||iPS-15b||iPS-20b||iPS DF 6.9	07	85976401	85976800	07	85605717	85606116
SEMA3D	SEMA3D	GH07J085975	Enhancer	0.02514234	Ensembl	-725458	26		RF00017-6492||HSALNG0059346||HSALNG0059344||GRM3||HSALNG0020226-481	H1-hESC||HUES48||HUES6||HUES64||iPS-15b||iPS-20b	07	85975601	85975800	07	85604917	85605116
SEMA3D	SEMA3D	GH07J084685	Enhancer	0.02628978	Ensembl	565142	26	CEBPB||MAFF||ZNF316||CTCF||MAFK||MAFG||EMSY	RF01061-169||lnc-SEMA3D-6||HSALNG0059311||SEMA3A	A549||HeLa-S3||SK-N-SH||Fibroblast of dermis||Foreskin keratinocytes||Foreskin melanocytes||Keratinocytes||Mammary epithelial cells	07	84685001	84685200	07	84314317	84314516
SEMA3D	SEMA3D	GH07J084510	Enhancer	0.0241974	ENCODE||Ensembl	739642	39		SEMA3A||piR-47402-034	H1-hESC||Skeletal muscle myoblasts||HUES48||HUES6||HUES64||NHLF||H9 neural progenitor cells||UCSF-4||Aorta||Astrocytes||GM23338 bipolar neurons||Fibroblast of dermis||Fibroblast of foreskin||Foreskin keratinocytes||iPS-20b||Mammary epithelial cells||HSMM myotube||H9 neuron cells||Osteoblasts||astrocyte||fibroblast of dermis||foreskin fibroblast	07	84510201	84511000	07	84139517	84140316
SEMA3D	SEMA3D	GH07J084513	Enhancer	0.0241974	ENCODE	736983	39		SEMA3A||piR-47402-034	muscle of leg||muscle of trunk	07	84513185	84513334	07	84142501	84142650
SEMA3D	SEMA3D	GH07J084514	Enhancer	0.0241974	Ensembl	736342	39		SEMA3A||piR-47402-034	HUES48||HUES6||HUES64||GM23338 bipolar neurons||Fibroblast of dermis||Heart (fetal)||iPS-15b||H9 neuron cells	07	84513801	84514000	07	84143117	84143316
SEMA3D	SEMA3D	GH07J084677	Enhancer	0.02639102	Ensembl	572842	26	CEBPB||EP300||STAT3||TCF7L2||ATF4||ATF3	RF01061-169||lnc-SEMA3D-6||HSALNG0059311||SEMA3A	H1-hESC||HUES48||HUES6||HUES64||Endothelial cells of umbilical vein||HeLa-S3||Fibroblast of dermis||Foreskin keratinocytes||iPS-15b||Keratinocytes||Lung (fetal)||Mammary epithelial cells||Osteoblasts	07	84677201	84677601	07	84306517	84306917
SEMA3D	SEMA3D	GH07J085821	Enhancer	0.02639102	FANTOM5	-571117	24		HSALNG0059339-002||GRM3||HSALNG0020226-481||HSALNG0059339-001		07	85821132	85821588	07	85450448	85450904
SEMA3D	SEMA3D	GH07J084509	Enhancer	0.02318495	ENCODE	741470	39		SEMA3A||piR-47402-034	muscle of leg||muscle of trunk	07	84508765	84508780	07	84138081	84138096
SEMA3D	SEMA3D	GH07J084508	Enhancer	0.02318495	ENCODE	741383	39		SEMA3A||piR-47402-034	muscle of leg||muscle of trunk	07	84508805	84508914	07	84138121	84138230
SEMA3D	SEMA3D	GH07J084673	Enhancer	0.02615479	ENCODE	575311	26	ZNF184||NCOR1||CEBPG||CEBPB||NFIC||SMARCA4||ZBTB10||MAX||EP300||FEZF1||RAD21||ZNF639||MBD2||RFX5||SMC3||STAT3||CTBP1||TRIM22||TCF7L2||TAL1||ZNF843||PRDM6||KLF16||STAT5A||ZNF24||HDAC2||BATF||ZSCAN23||ZEB2||INSM2||ZNF189||PKNOX1||IKZF1||ZNF362||ZNF664||NR2F1||ZNF518A||ZBTB21||POLR2A||TEAD4||NFIB||TCF12||SP7||ZNF398||JUNB||ZNF217||DPF2||MEIS2||PRDM4||GATA2||ARID1B||ZNF366||KLF10||ZXDB||SP3||ATF3||TA…	RF01061-169||lnc-SEMA3D-6||HSALNG0059311||SEMA3A	HeLa-S3||Panc1||endothelial cell of umbilical vein||keratinocyte||mammary epithelial cell||placenta	07	84673849	84676014	07	84303165	84305330
SEMA3D	SEMA3D	GH07J085828	Enhancer	0.02615479	Ensembl	-578758	26	CEBPB	RF00017-6492||HSALNG0059346||GRM3||HSALNG0020226-481	A549||HUES48||HUES6||HUES64||MCF-7||H9 neural progenitor cells||PC-3||UCSF-4||GM23338 bipolar neurons||Foreskin melanocytes||Heart (fetal)||iPS-20b||Lung (fetal)||H9 neuron cells||Stomach (fetal)	07	85828601	85829400	07	85457917	85458716
SEMA3D	SEMA3D	GH07J084668	Enhancer	0.02615479	ENCODE||Ensembl	580642	26	IKZF1||TEAD4||NR2F2||NR2F1	RF01061-169||lnc-SEMA3D-6||HSALNG0059311||HSALNG0059310||SEMA3A	Common myeloid progenitor CD34+||DND-41||EPC (VB)||Endothelial cells of umbilical vein||Endothelial cells of umbilical vein (CB)||SK-N-SH||Foreskin melanocytes||endothelial cell of umbilical vein||adrenal gland	07	84668801	84670400	07	84298117	84299716
SEMA3D	SEMA3D	GH07J086009	Enhancer	0.02426489	Ensembl	-759058	26	POLR2A	RF00017-6492||HSALNG0059346||HSALNG0059344||GRM3||HSALNG0020226-481	HUES48||HUES64||H9 neural progenitor cells||iPS-15b||iPS-20b	07	86009201	86009400	07	85638517	85638716
SEMA3D	SEMA3D	GH07J084664	Enhancer	0.02726847	Ensembl	585242	28	ZNF316||JUND||GATA2||POLR2A||CHD2||EP300	RF01061-169||lnc-SEMA3D-6||RF01061-168||HSALNG0059310||SEMA3A	A673||H9||HUES48||HUES6||HUES64||HeLa-S3||MCF-7||H1 mesenchymal stem cells||H9 neural progenitor cells||PC-3||SK-N-SH||UCSF-4||GM23338 bipolar neurons||Foreskin keratinocytes||Foreskin melanocytes||H9 hepatocytes||iPS-20b||Keratinocytes||Lung (fetal)||Mammary epithelial cells||Mammary myoepithelial cells||H9 neuron cells||Cortex neurosphere||Placenta	07	84664401	84665601	07	84293717	84294917
SEMA3D	SEMA3D	GH07J084663	Enhancer	0.02726847	Ensembl	586942	28	PRDM10||CEBPB	lnc-SEMA3D-6||RF01061-168||HSALNG0059310||SEMA3A	HeLa-S3||MCF-7||PC-3||SK-N-SH||Fibroblast of dermis||Lung (fetal)||Mammary myoepithelial cells||Osteoblasts	07	84663201	84663400	07	84292517	84292716
SEMA3D	SEMA3D	GH07J085840	Enhancer	0.0250411	Ensembl	-590458	26	HLF||PRDM10||CEBPB	RF00017-6492||HSALNG0059346||GRM3||HSALNG0020226-481	H9 neural progenitor cells||H9 hepatocytes||Lung (fetal)||H9 neuron cells||Cortex neurosphere	07	85840401	85841000	07	85469717	85470316
SEMA3D	SEMA3D	GH07J085848	Enhancer	0.02568231	Ensembl	-598558	26		RF00017-6492||HSALNG0059346||GRM3||HSALNG0020226-481	HUES64||H9 neural progenitor cells||GM23338 bipolar neurons||Lung (fetal)||H9 neuron cells||Cortex neurosphere	07	85848601	85849001	07	85477917	85478317
SEMA3D	SEMA3D	GH07J084647	Enhancer	0.02696474	ENCODE||Ensembl||VISTA	601548	29	ZNF316||MAFK||JUND||MAFF||EP300||EMSY	lnc-SEMA3D-6||HSALNG0059310||SEMA3A||HSALNG0059308	neural tube||hindbrain (rhombencephalon)||EPC (VB)||Skeletal muscle myoblasts||Endothelial cells of umbilical vein (CB)||H1 mesenchymal stem cells||Mesenchymal stem cells (BM||VB)||SK-N-SH||Astrocytes||Fibroblast of dermis||Fibroblast of foreskin||Muscle leg (fetal)||Muscle trunk (fetal)||mesenchymal stem cell||myotube||astrocyte||endothelial cell of umbilical vein||fibroblast of dermis||fibrobla…	07	84647180	84650210	07	84276496	84279526
SEMA3D	SEMA3D	GH07J084640	Enhancer	0.02544608	Ensembl	609342	30	EZH2	lnc-SEMA3D-6||SEMA3A||piR-32023-223||HSALNG0059308	A673||H1-hESC||HUES48||HUES6||HUES64||UCSF-4||hESC endodermal cells||iPS-15b||iPS-20b	07	84640601	84641200	07	84269917	84270516
SEMA3D	SEMA3D	GH07J085857	Enhancer	0.02544608	Ensembl	-607458	26		RF00017-6492||HSALNG0059346||GRM3||HSALNG0020226-481	H1-hESC||HUES48||HUES64||H1 mesenchymal stem cells||UCSF-4||iPS-15b	07	85857601	85857800	07	85486917	85487116
SEMA3D	SEMA3D	GH07J084636	Enhancer	0.02639102	ENCODE||Ensembl||RefSeq||VISTA	611918	30	STAT3||MAFK||JUND||MAFF||SIN3A||BHLHE40||POLR2A||RAD21||CTCF||EP300||USF1	lnc-SEMA3D-6||SEMA3A||piR-32023-223||HSALNG0059308	hindbrain (rhombencephalon)||dorsal root ganglion||A549||EPC (VB)||Skeletal muscle myoblasts||Endothelial cells of umbilical vein||M0 macrophage (VB)||M1 macrophage (VB)||H1 mesenchymal stem cells||Mesenchymal stem cells (BM||VB)||NHLF||SK-N-SH||Adrenal gland (fetal)||Astrocytes||Fibroblast of dermis||hESC endodermal cells||Fibroblast of foreskin||Foreskin keratinocytes||Foreskin melanocytes||H9 …	07	84636402	84640248	07	84265718	84269564
SEMA3D	SEMA3D	GH07J085884	Enhancer	0.0249736	Ensembl	-634658	26		RF00017-6492||HSALNG0059346||GRM3||HSALNG0020226-481	H1-hESC||HUES48||HUES6||HUES64||GM23338 bipolar neurons||iPS-15b||iPS DF 6.9	07	85884601	85885200	07	85513917	85514516
SEMA3D	SEMA3D	GH07J084615	Enhancer	0.0249736	Ensembl	634843	31	CTCF||MAX||RAD51||RAD21	lnc-SEMA3D-6||SEMA3A||RF00017-6491||piR-32023-223	EPC (VB)||Endothelial cells of umbilical vein||M0 macrophage (VB)||M1 macrophage (CB)||M1 macrophage (VB)||M2 macrophage (CB)||M2 macrophage (VB)||Fibroblast of dermis	07	84615001	84615799	07	84244317	84245115
SEMA3D	SEMA3D	GH07J084617	Enhancer	0.0249736	Ensembl	632742	31		lnc-SEMA3D-6||SEMA3A||RF00017-6491||piR-32023-223	A673||MCF-7||PC-3||SK-N-SH||Fibroblast of dermis||Osteoblasts	07	84617401	84617600	07	84246717	84246916
SEMA3D	SEMA3D	GH07J084619	Enhancer	0.0249736	FANTOM5	630896	31		lnc-SEMA3D-6||SEMA3A||RF00017-6491||piR-32023-223		07	84619341	84619352	07	84248657	84248668
SEMA3D	SEMA3D	GH07J084588	Enhancer	0.02436614	RefSeq	661166	31		lnc-SEMA3D-6||SEMA3A||RF00017-6491||piR-32023-223		07	84588477	84589676	07	84217793	84218992
SEMA3D	SEMA3D	GH07J085924	Enhancer	0.02429864	Ensembl	-674658	26		RF00017-6492||HSALNG0059346||HSALNG0059344||GRM3||HSALNG0020226-481	H1-hESC||HUES48||HUES6||MCF-7||UCSF-4||iPS-15b||iPS-20b	07	85924801	85925000	07	85554117	85554316
SEMA3D	SEMA3D	GH07J085928	Enhancer	0.02352243	ENCODE||Ensembl||RefSeq	-678258	26	TCF12||POU5F1	RF00017-6492||HSALNG0059346||HSALNG0059344||GRM3||HSALNG0020226-481	H1-hESC||H9||HUES48||HUES6||HUES64||UCSF-4||GM23338 bipolar neurons||iPS-15b||iPS-20b	07	85927601	85929400	07	85556917	85558716
SEMA3D	SEMA3D	GH07J084565	Enhancer	0.02659351	Ensembl	684942	31		LINC03017||lnc-SEMA3D-6||SEMA3A||RF00017-6491||piR-32023-223||CM034957-238	H1-hESC||H9||HUES48||HUES6||HUES64||H9 neural progenitor cells||iPS DF 6.9||H9 neuron cells	07	84565001	84565600	07	84194317	84194916
SEMA3D	SEMA3D	GH07J085930	Enhancer	0.02659351	Ensembl	-680058	26	FOXA2||FOS	RF00017-6492||HSALNG0059346||HSALNG0059344||GRM3||HSALNG0020226-481	HUES48||HUES6||HUES64||MCF-7||UCSF-4||iPS-15b||iPS-20b	07	85930201	85930400	07	85559517	85559716
SEMA3D	SEMA3D	GH07J084561	Enhancer	0.02477111	Ensembl	688542	31		LINC03017||SEMA3A||RF00017-6491||piR-32023-223||CM034957-238	H9 neural progenitor cells||H9 neuron cells	07	84561601	84561800	07	84190917	84191116
SEMA3D	SEMA3D	GH07J085946	Enhancer	0.02277998	FANTOM5	-696731	26		RF00017-6492||HSALNG0059346||HSALNG0059344||GRM3||HSALNG0020226-481		07	85946873	85947074	07	85576189	85576390
ITGBL1	ITGBL1	GH13J101448	Promoter/Enhancer	260.4482	ENCODE||EPDnew||Ensembl||RefSeq||FANTOM5	610	0	CEBPB||JUND||MAX||DEK||EP300||PRDM1||CTCF||RAD21||RFX5||STAT3||TCF7L2||USF2||MAFK||MAFF||REST||ATF2||POLR2A||BHLHE40||CHD1||PATZ1||FOS||SMC3||USF1||SIN3A||SCRT2	NALCN||HMGB3P7||FGF14||lnc-PCCA-4	A549||A673||B cells||Common myeloid progenitor CD34+||EPC (VB)||H1-hESC||H9||Skeletal muscle myoblasts||Endothelial cells of umbilical vein||HepG2||M1 macrophage (CB)||Mesenchymal stem cells (BM||VB)||NHLF||H1 neural progenitor cells||PC-3||SK-N-SH||Adrenal gland (fetal)||Astrocytes||Fibroblast of dermis||Esophagus||Fibroblast of foreskin||Foreskin keratinocytes||Foreskin melanocytes||Heart (feta…	13	101448525	101457880	13	102100876	102110231
ITGBL1	ITGBL1	GH13J101465	Enhancer	0.414933	Ensembl	13608	0	JUND||BCL6||EP300	FGF14||lnc-PCCA-4	A549||A673||Endothelial cells of umbilical vein||NHLF||PC-3||Astrocytes||Fibroblast of dermis||Fibroblast of foreskin||Foreskin keratinocytes||Keratinocytes||Mammary epithelial cells||Mammary myoepithelial cells||Osteoblasts	13	101465801	101466600	13	102118152	102118951
ITGBL1	ITGBL1	GH13J101473	Enhancer	4.910073	ENCODE||Ensembl||RefSeq	21569	0	ZNF654||CTCF||RAD21||SMC3||BHLHE40||POLR2A||EP300	FGF14||HMGB3P7||lnc-PCCA-4	A549||EPC (VB)||Skeletal muscle myoblasts||Endothelial cells of umbilical vein (CB)||HeLa-S3||NHLF||SK-N-SH||Aorta||Fibroblast of foreskin||iPS DF 19.11||Lung||HSMM myotube||Osteoblasts||Right atrium||Thymus||myotube||astrocyte||fibroblast of dermis||fibroblast of lung||foreskin fibroblast||IMR-90||skeletal muscle myoblast||H1-hESC	13	101473125	101475199	13	102125476	102127550
ITGBL1	ITGBL1	GH13J101425	Promoter	260.9387	EPDnew	-26772	0	SPI1	RF00994-293||NALCN		13	101425791	101425850	13	102078142	102078201
ITGBL1	ITGBL1	GH13J101424	Enhancer	10.9387	RefSeq	-27988	0	BHLHE40	RF00994-293||NALCN		13	101424458	101424752	13	102076809	102077103
ITGBL1	ITGBL1	GH13J101472	Enhancer	0.3771689	Ensembl	19708	0		FGF14||lnc-PCCA-4	H1-hESC||HUES48||HUES6||HUES64||NHLF||iPS-15b	13	101472201	101472400	13	102124552	102124751
ITGBL1	ITGBL1	GH13J101486	Enhancer	10.86851	Ensembl	34608	0	CEBPB||RFX5||MAFF||MAFK	NALCN||FGF14||lnc-PCCA-4	Endothelial cells of umbilical vein||Endothelial cells of umbilical vein (CB)||HeLa-S3||PC-3||PC-9||Aorta||Fibroblast of foreskin||Keratinocytes||Left ventricle||Mammary myoepithelial cells||Osteoblasts	13	101486800	101487601	13	102139151	102139952
ITGBL1	ITGBL1	GH13J101499	Enhancer	0.2569919	Ensembl	46808	0		RNU1-24P||FGF14||HMGB3P7||lnc-PCCA-4	Skeletal muscle myoblasts||PC-3||PC-9||Fibroblast of dermis||Osteoblasts	13	101498801	101500000	13	102151152	102152351
ITGBL1	ITGBL1	GH13J101501	Enhancer	0.2569919	Ensembl	48708	0		RNU1-24P||FGF14||lnc-PCCA-4	A673||HUES48||PC-3||SK-N-SH||Fibroblast of dermis||HSMM myotube||Osteoblasts||H1 trophoblast	13	101501201	101501400	13	102153552	102153751
ITGBL1	ITGBL1	GH13J101512	Enhancer	10.82598	ENCODE||Ensembl	59908	0	JUND||POLR2A||EP300	FGF14||lnc-PCCA-4	A673||DND-41||EPC (VB)||H9||Skeletal muscle myoblasts||HUES48||HUES6||HUES64||Endothelial cells of umbilical vein||Endothelial cells of umbilical vein (CB)||H1 mesenchymal stem cells||NHLF||H9 neural progenitor cells||PC-3||PC-9||SK-N-SH||UCSF-4||Aorta||Astrocytes||Fibroblast of dermis||hESC endodermal cells||Fibroblast of foreskin||Foreskin keratinocytes||iPS-20b||Keratinocytes||Mammary epitheli…	13	101511201	101513800	13	102163552	102166151
ITGBL1	ITGBL1	GH13J101492	Enhancer	15.89906	ENCODE||Ensembl	40462	0	ZNF146	RNU1-24P||FGF14||lnc-PCCA-4	A673||H1-hESC||Skeletal muscle myoblasts||Endothelial cells of umbilical vein||Endothelial cells of umbilical vein (CB)||SK-N-SH||Fibroblast of dermis||HSMM myotube||H9 neuron cells||Osteoblasts||H1 trophoblast||myotube||endothelial cell of umbilical vein||skeletal muscle myoblast	13	101492135	101493975	13	102144486	102146326
ITGBL1	ITGBL1	GH13J101488	Promoter/Enhancer	0.2893901	ENCODE||Ensembl	37467	0	CEBPB||JUND||EP300||STAT3||TBP||YY1||ATF2||POLR2A||JUN||EZH2||ATF7	FGF14||lnc-PCCA-4	EPC (VB)||Endothelial cells of umbilical vein||HeLa-S3||PC-3||PC-9||Foreskin keratinocytes||Keratinocytes||Mammary epithelial cells||Osteoblasts||endothelial cell of umbilical vein	13	101488671	101491448	13	102141022	102143799
ITGBL1	ITGBL1	GH13J101397	Promoter/Enhancer	9.890382	ENCODE||Ensembl	-53999	2	JUND||MAFK||POLR2A||EP300||FOS	MK280144-154||NALCN||TMTC4	Skeletal muscle myoblasts||Endothelial cells of umbilical vein (CB)||H1 mesenchymal stem cells||Mesenchymal stem cells (BM||VB)||SK-N-SH||Aorta||Astrocytes||Fibroblast of dermis||Fibroblast of foreskin||Foreskin keratinocytes||Osteoblasts||H1 trophoblast||Panc1||mesenchymal stem cell||astrocyte||fibroblast of lung||foreskin fibroblast||IMR-90||skeletal muscle myoblast	13	101397370	101399817	13	102049721	102052168
ITGBL1	ITGBL1	GH13J101506	Enhancer	0.2395778	Ensembl	54008	0		RNU1-24P||FGF14||lnc-PCCA-4	H1-hESC||HUES48||HUES64||UCSF-4||iPS-15b||iPS-20b||iPS DF 6.9||Mammary myoepithelial cells	13	101506401	101506800	13	102158752	102159151
ITGBL1	ITGBL1	GH13J101552	Enhancer	0.1462643	ENCODE||Ensembl	100638	3	CEBPB	RNU1-24P||piR-57195-082||FGF14||HMGB3P7||HSALNG0020226-130	A673||Skeletal muscle myoblasts||HeLa-S3||H9 neural progenitor cells||PC-3||SK-N-SH||GM23338 bipolar neurons||Fibroblast of dermis||Kidney (fetal)||Mammary epithelial cells||Mammary myoepithelial cells||HSMM myotube||Osteoblasts||myotube||foreskin fibroblast||skeletal muscle myoblast	13	101552601	101553860	13	102204952	102206211
ITGBL1	ITGBL1	GH13J101554	Enhancer	0.1462643	Ensembl	102008	3	MNT	RNU1-24P||piR-57195-082||FGF14||HSALNG0020226-130	A673||Common myeloid progenitor CD34+||Erythroblasts (CB)||Skeletal muscle myoblasts||PC-3||GM23338 bipolar neurons||Fibroblast of dermis||Foreskin keratinocytes||Mammary epithelial cells||Mammary myoepithelial cells||HSMM myotube||Osteoblasts	13	101554400	101554801	13	102206751	102207152
ITGBL1	ITGBL1	GH13J101556	Enhancer	0.1462643	Ensembl	104308	3	CEBPB	piR-57195-082||FGF14||HSALNG0020226-130	A673||HeLa-S3||SK-N-SH||GM23338 bipolar neurons||Fibroblast of dermis||Left ventricle||Osteoblasts	13	101556800	101557001	13	102209151	102209352
ITGBL1	ITGBL1	GH13J101514	Enhancer	0.2151442	ENCODE	62292	0	CTCF||ZNF654||RAD21||SMC3||HNF4A||HNF4G	FGF14||lnc-PCCA-4	Panc1||T-cell	13	101514830	101514939	13	102167181	102167290
ITGBL1	ITGBL1	GH13J101516	Enhancer	0.2151442	Ensembl||dbSUPER	63908	0	JUND||EP300	FGF14||lnc-PCCA-4	A673||PC-3||PC-9||Fibroblast of dermis||HSMM myotube||Osteoblasts||u87	13	101516401	101516600	13	102168752	102168951
ITGBL1	ITGBL1	GH13J101519	Enhancer	0.2151442	Ensembl	61508	0		FGF14||lnc-PCCA-4	A673||Skeletal muscle myoblasts||PC-3||PC-9||Fibroblast of dermis||Fibroblast of foreskin||HSMM myotube	13	101514001	101514200	13	102166352	102166551
ITGBL1	ITGBL1	GH13J101520	Enhancer	0.2077196	ENCODE||Ensembl||dbSUPER	68554	0	JUND||MAFK||ATF2||CREB1||POLR2A||EP300||ATF7	RNU1-24P||NALCN||FGF14||HMGB3P7||lnc-PCCA-4	CD4+ ab T cells||CD4+ ab T cells (PB)||CD8+ ab T cells (PB)||Central memory CD4+ ab T cells (VB)||DND-41||Effector memory CD8+ ab T cells (VB)||EPC (VB)||Endothelial cells of umbilical vein (CB)||M1 macrophage (VB)||NHLF||T cells (PB)||Aorta||Fibroblast of foreskin||iPS DF 19.11||Osteoblasts||u87||fibroblast of lung||foreskin fibroblast||skeletal muscle myoblast||T-cell	13	101520202	101522091	13	102172553	102174442
ITGBL1	ITGBL1	GH13J101517	Enhancer	0.2077196	Ensembl	65108	0		RNU1-24P||NALCN||FGF14||lnc-PCCA-4	A673||DND-41||H1-hESC||HUES48||HUES6||HUES64||UCSF-4||iPS-15b||iPS-20b||iPS DF 6.9||HSMM myotube	13	101517401	101518000	13	102169752	102170351
ITGBL1	ITGBL1	GH13J101523	Enhancer	0.1986076	ENCODE||Ensembl||dbSUPER	71008	0	MAFF||MAFK||JUND||POLR2A||CEBPB||EP300	RNU1-24P||FGF14||HMGB3P7||lnc-PCCA-4	A549||A673||DND-41||Skeletal muscle myoblasts||Endothelial cells of umbilical vein||NHLF||PC-3||SK-N-SH||Aorta||Fibroblast of dermis||hESC endodermal cells||Fibroblast of foreskin||Foreskin melanocytes||Mammary epithelial cells||Mammary myoepithelial cells||HSMM myotube||H9 neuron cells||u87||Panc1||myotube||fibroblast of dermis||fibroblast of lung||foreskin fibroblast||skeletal muscle myoblast	13	101522801	101524400	13	102175152	102176751
ITGBL1	ITGBL1	GH13J101535	Enhancer	0.1777176	Ensembl	82808	0	MAFK||JUND	RNU1-24P||FGF14||lnc-PCCA-4	A549||Skeletal muscle myoblasts||Endothelial cells of umbilical vein||PC-3||SK-N-SH||Aorta||Fibroblast of foreskin||Mammary epithelial cells||HSMM myotube||Osteoblasts	13	101535001	101535800	13	102187352	102188151
ITGBL1	ITGBL1	GH13J101529	Enhancer	0.1872683	ENCODE||Ensembl||dbSUPER	77332	0	IKZF1||BHLHE40||RAD51||IKZF2||ZNF687||RELB	NALCN||HMGB3P7||FGF14||lnc-PCCA-4	Central memory CD4+ ab T cells (VB)||Erythroblasts (CB)||M2 macrophage (VB)||NHLF||Astrocytes||Fibroblast of dermis||Fibroblast of foreskin||HSMM myotube||Osteoblasts||u87||Panc1||fibroblast of lung||foreskin fibroblast||skeletal muscle myoblast	13	101529050	101530800	13	102181401	102183151
ITGBL1	ITGBL1	GH13J101759	Enhancer	0.05521191	Ensembl||FANTOM5	307739	16		piR-50444-130||FGF14||HMGB3P7||HSALNG0099008	H1-hESC||H9||HUES48||HUES6||HUES64||H9 neural progenitor cells||UCSF-4||iPS-15b||iPS-20b||iPS DF 6.9||H9 neuron cells	13	101759863	101760800	13	102412213	102413150
ITGBL1	ITGBL1	GH13J101758	Enhancer	0.05521191	Ensembl	306608	16	ATF2	piR-50444-130||FGF14||HMGB3P7||HSALNG0099008	H1-hESC||H9||HUES48||HUES64||PC-3||UCSF-4||Fibroblast of foreskin||iPS-15b||iPS-20b||iPS DF 6.9||H9 neuron cells||Osteoblasts	13	101758601	101759800	13	102410951	102412150
ITGBL1	ITGBL1	GH13J101649	Enhancer	0.07974678	ENCODE||Ensembl	196882	4	SP1||CEBPB||ATF3||MAX||YY1||EP300||CEBPA||PRDM1||RAD21||RFX5||FOXA2||STAT3||RXRA||TCF7L2||ZBTB33||JUND||HNF4A||POLR2A||HNF4G||EGR1||FOS	piR-47474-002||FGF14||HSALNG0020226-130	A549||Endothelial cells of umbilical vein (CB)||HeLa-S3||M0 macrophage (VB)||M1 macrophage (VB)||M2 macrophage (VB)||NHLF||PC-3||PC-9||Adrenal gland (fetal)||Panc1||skeletal muscle myoblast||adrenal gland	13	101648726	101650223	13	102301076	102302573
ITGBL1	ITGBL1	GH13J101585	Enhancer	0.1187933	ENCODE	132733	3		piR-57195-082||FGF14||HSALNG0020226-130	mesenchymal stem cell||foreskin fibroblast	13	101585251	101585400	13	102237601	102237750
ITGBL1	ITGBL1	GH13J101623	Enhancer	0.09152488	ENCODE	171693	4	CEBPB||FOXA2||RARA||ATF2||JUNB||HLF||POLR2A||RAD21||BACH1	piR-47474-002||FGF14||HSALNG0020226-130	Panc1||mesenchymal stem cell||B cell||endothelial cell of umbilical vein||natural killer cell||T-cell||adrenal gland	13	101623287	101625285	13	102275637	102277635
ITGBL1	ITGBL1	GH13J101626	Enhancer	0.09152488	ENCODE	174635	4	MLLT1||YY1||IRF4||TRIM22||CBFB||BHLHE40||BATF||PAX5||ZNF24||IKZF1||BMI1||MTA3||NR2F1||TCF7||ATF2||ZNF652||JUNB||ZNF217||ARID3A||MAFK||IKZF2||MTA2||DPF2||RELB||ARNT||ZBTB40||RUNX3	piR-47474-002||FGF14||HMGB3P7||HSALNG0020226-130	GM12878||Panc1||B cell||common myeloid progenitor, CD34-positive||natural killer cell||T-cell	13	101626399	101628057	13	102278749	102280407
ITGBL1	ITGBL1	GH13J101893	Enhancer	0.03881033	Ensembl	440908	22		MIR2681||lnc-NALCN-2||FGF14	H1 neural progenitor cells||SK-N-SH||hESC endodermal cells||Heart (fetal)||Left ventricle||Right ventricle||H1 trophoblast	13	101893401	101893600	13	102545751	102545950
ITGBL1	ITGBL1	GH13J101334	Enhancer	5.028139	Ensembl||RefSeq	-118192	4		piR-35674-132||NALCN||TMTC4||HSALNG0098998	H1-hESC||H9||HUES48||HUES6||HUES64||H9 neural progenitor cells||UCSF-4||Brain (fetal)||iPS-20b||H9 neuron cells	13	101334001	101334800	13	101986352	101987151
ITGBL1	ITGBL1	GH13J101572	Enhancer	0.1305039	Ensembl	119708	3		piR-57195-082||FGF14||HSALNG0020226-130	HUES64||Endothelial cells of umbilical vein||PC-3||SK-N-SH||Fibroblast of dermis||Esophagus||Fibroblast of foreskin||iPS-20b||HSMM myotube||Osteoblasts	13	101572201	101572401	13	102224552	102224752
ITGBL1	ITGBL1	GH13J101567	Enhancer	0.1305039	Ensembl	115108	3		piR-57195-082||FGF14||HSALNG0020226-130	A673||Skeletal muscle myoblasts||SK-N-SH||GM23338 bipolar neurons||HSMM myotube||Osteoblasts	13	101567601	101567800	13	102219952	102220151
ITGBL1	ITGBL1	GH13J101764	Enhancer	0.05203959	Ensembl	311908	16		piR-50444-130||FGF14||HSALNG0099008	H1-hESC||HUES48||HUES64||UCSF-4||GM23338 bipolar neurons||iPS-15b||iPS-20b	13	101764401	101764600	13	102416751	102416950
ITGBL1	ITGBL1	GH13J101683	Enhancer	0.0678337	Ensembl	231308	7		lnc-TPP2-8||HSALNG0143898||FGF14	A549||Skeletal muscle myoblasts||PC-3||SK-N-SH||Fibroblast of dermis||Fibroblast of foreskin||Mammary epithelial cells||Mammary myoepithelial cells||Osteoblasts	13	101683801	101684000	13	102336151	102336350
ITGBL1	ITGBL1	GH13J101724	Enhancer	0.05659558	FANTOM5	272253	15		RNU1-24P||lnc-NALCN-1||FGF14||HSALNG0099008		13	101724796	101724896	13	102377146	102377246
ITGBL1	ITGBL1	GH13J101917	Enhancer	0.0411052	ENCODE	463953	22	YY1||CTCF||RAD21||POLR2A||EZH2||SMC3	MIR2681||lnc-NALCN-2||FGF14	iPS DF 19.11||neural stem progenitor cell	13	101916471	101916620	13	102568821	102568970
ITGBL1	ITGBL1	GH13J101916	Promoter	0.0411052	EPDnew	464058	22	YY1||CTCF||RAD21||POLR2A||EZH2||SMC3	MIR2681||lnc-NALCN-2||FGF14		13	101916621	101916680	13	102568971	102569030
ITGBL1	ITGBL1	GH13J101920	Promoter	0.0411052	Ensembl	464592	22	ZBTB26||EZH2	MIR2681||lnc-NALCN-2||FGF14	A549||A673||B cells||B cells (PB)||CD14+ monocytes||CD14+ monocytes (PB)||CD4+CD25+ ab regulatory T cells (PB)||CD4+ ab T cells||CD4+ ab T cells (PB)||CD4+ ab memory T cells (PB)||CD8+ ab T cells (CB)||CD8+ ab T cells (PB)||Common myeloid progenitor CD34+||DND-41||Erythroblasts (CB)||Effector memory CD4+ ab T cells (PB)||Effector memory CD8+ ab T cells (VB)||EPC (VB)||GM12878||H1-hESC||H9||HCT116…	13	101916935	101917435	13	102569285	102569785
ITGBL1	ITGBL1	GH13J101913	Enhancer	0.0411052	FANTOM5	460905	22		MIR2681||lnc-NALCN-2||FGF14		13	101913351	101913645	13	102565701	102565995
ITGBL1	ITGBL1	GH13J101918	Enhancer	0.03840535	RefSeq	465934	22	POLR2A||REST||RAD21||EZH2	MIR2681||lnc-NALCN-2||FGF14		13	101918276	101918777	13	102570626	102571127
ITGBL1	ITGBL1	GH13J101691	Enhancer	0.06429015	Ensembl	238708	7		lnc-TPP2-8||HSALNG0143898||FGF14	Skeletal muscle myoblasts||NHLF||SK-N-SH||Fibroblast of dermis||Fibroblast of foreskin||Mammary epithelial cells||HSMM myotube||Osteoblasts	13	101691201	101691401	13	102343551	102343751
ITGBL1	ITGBL1	GH13J101688	Enhancer	0.06429015	RefSeq	236332	7		lnc-TPP2-8||HSALNG0143898||FGF14		13	101688809	101689040	13	102341159	102341390
ITGBL1	ITGBL1	GH13J101689	Enhancer	0.06429015	FANTOM5	236625	7		lnc-TPP2-8||HSALNG0143898||FGF14		13	101689208	101689228	13	102341558	102341578
ITGBL1	ITGBL1	GH13J101612	Enhancer	0.1021555	Ensembl	159808	4	SP1||FOXA2||RXRA||RARA||JUND||ATF2||HNF4A||ATF7	piR-47474-002||FGF14||HSALNG0020226-130	A549||Erythroblasts (CB)||Skeletal muscle myoblasts||HepG2||H1 neural progenitor cells||PC-3||SK-N-SH||Aorta||Fibroblast of dermis||HSMM myotube||H9 neuron cells||Osteoblasts	13	101611201	101613600	13	102263551	102265950
ITGBL1	ITGBL1	GH13J101841	Enhancer	0.04596493	Ensembl	389608	21		lnc-NALCN-2||lnc-ITGBL1-3||FGF14	A673||H1-hESC||H9||HUES48||HUES6||HUES64||SK-N-SH||UCSF-4||Fibroblast of foreskin||Foreskin keratinocytes||iPS-15b||iPS-20b||Left ventricle||H9 neuron cells	13	101841601	101842800	13	102493951	102495150
ITGBL1	ITGBL1	GH13J101922	Enhancer	0.04083521	Ensembl	470008	22		MIR2681||lnc-NALCN-2||FGF14	HUES64||iPS-15b	13	101922201	101923000	13	102574551	102575350
ITGBL1	ITGBL1	GH13J101780	Enhancer	0.05018344	Ensembl	328308	19		RNU1-24P||RF00003-014||FGF14||HMGB3P7	SK-N-SH||UCSF-4||Brain (fetal)||iPS-15b||H9 neuron cells	13	101780801	101781000	13	102433151	102433350
ITGBL1	ITGBL1	GH13J101576	Enhancer	0.1281078	ENCODE||Ensembl	124239	3	SP1||ATF3||MAX||YY1||EP300||CEBPA||RAD21||HOMEZ||RFX5||KDM6A||FOXA2||SMAD4||RXRA||MIER3||TCF7L2||TEAD3||FOSL2||RARA||ZBTB33||BCL6||JUND||FOXP1||SOX5||TBX3||HMG20A||HNF4A||FOXA1||HHEX||RXRB||REST||ELF3||CEBPG||ARID3A||EGR1||SOX13||HNF1A||ZNF644||ZNF384||MLX||SP5||SMC3||HLF||MIXL1||GATAD2A||TCF7||ZBTB26||HNF4G||ZGPAT||FOXA3||RERE||TEAD1	piR-57195-082||FGF14||HMGB3P7||HSALNG0020226-130	Endothelial cells of umbilical vein (CB)||HeLa-S3||HepG2||PC-3||fibroblast of lung	13	101576260	101577403	13	102228611	102229754
ITGBL1	ITGBL1	GH13J101845	Enhancer	0.04353506	Ensembl	393108	21		lnc-NALCN-2||lnc-ITGBL1-3||FGF14	H1-hESC||HUES48||HUES6||HUES64||NHLF||H9 neural progenitor cells||PC-3||SK-N-SH||UCSF-4||Fibroblast of dermis||hESC endodermal cells||Fibroblast of foreskin||iPS-15b||iPS-20b||H9 neuron cells	13	101845401	101846000	13	102497751	102498350
ITGBL1	ITGBL1	GH13J101846	Enhancer	0.04353506	Ensembl	394108	21		lnc-NALCN-2||lnc-ITGBL1-3||FGF14	A673||H1-hESC||HUES48||HUES6||HUES64||SK-N-SH||UCSF-4||GM23338 bipolar neurons||iPS-15b||iPS-20b||H9 neuron cells||Cortex neurosphere	13	101846401	101847000	13	102498751	102499350
ITGBL1	ITGBL1	GH13J101785	Enhancer	0.05075716	FANTOM5	332926	19		RNU1-24P||RF00003-014||HMGB3P7||FGF14		13	101785350	101785687	13	102437700	102438037
ITGBL1	ITGBL1	GH13J101739	Enhancer	0.05720305	Ensembl||RefSeq	287168	16	SP1||ATF3||YY1||FOXA2||RXRA||SMARCA5||ZBTB33||JUND||ELF1||ZNF24||HNF4A||IKZF1||FOXA1||RAD21||REST||MAX||CEBPG||PKNOX1||IKZF2||TAF1||MTA2||DPF2||NBN||EGR1||RELB||ARNT	RNU1-24P||piR-50444-130||FGF14||HSALNG0099008	GM12878||HUES48||HUES6||HUES64||Kidney (fetal)||Sigmoid colon	13	101739601	101739921	13	102391951	102392271
ITGBL1	ITGBL1	GH13J101741	Enhancer	0.05720305	Ensembl	289308	16	EBF1||IKZF1||MTA2	RNU1-24P||piR-50444-130||FGF14||HSALNG0099008	HUES48||HUES6||HUES64||UCSF-4||GM23338 bipolar neurons||iPS-20b	13	101741801	101742000	13	102394151	102394350
ITGBL1	ITGBL1	GH13J101699	Enhancer	0.06317646	Ensembl	248012	8		RNU1-24P||HSALNG0099002||HSALNG0143898||FGF14	Aorta||Esophagus||CD14+CD16- monocytes (VB)||Neutrophilic myelocytes (BM)||Neutrophils (CB)||Neutrophils (VB)	13	101700201	101701008	13	102352551	102353358
ITGBL1	ITGBL1	GH13J101639	Enhancer	0.08443777	ENCODE||Ensembl	187768	4	CEBPB||JUND||POLR2A||EP300	piR-47474-002||FGF14||HSALNG0020226-130	A549||A673||EPC (VB)||Skeletal muscle myoblasts||Endothelial cells of umbilical vein||Endothelial cells of umbilical vein (CB)||H1 mesenchymal stem cells||Mesenchymal stem cells (BM||VB)||PC-3||Fibroblast of foreskin||Foreskin keratinocytes||HSMM myotube||HeLa-S3||Panc1||mesenchymal stem cell||myotube||endothelial cell of umbilical vein||foreskin fibroblast||keratinocyte||mammary epithelial cell|…	13	101639202	101641520	13	102291552	102293870
ITGBL1	ITGBL1	GH13J101580	Enhancer	0.1265217	ENCODE||Ensembl||RefSeq	126908	3	CEBPA||FEZF1||FOXA2||CREM||FOXP1||SOX5||HMG20A||ZNF652||GATA4||ELF3||NFIA||HNF1A||GATAD2A||TCF7||POLR2A||SOX13||RAD21||ZGPAT||FOXA3||TEAD1	piR-57195-082||FGF14||HSALNG0020226-130	A673||DND-41||EPC (VB)||Endothelial cells of umbilical vein||Endothelial cells of umbilical vein (CB)||HeLa-S3||SK-N-SH||Astrocytes||GM23338 bipolar neurons||endothelial cell of umbilical vein	13	101579002	101580000	13	102231353	102232351
ITGBL1	ITGBL1	GH13J101799	Enhancer	0.04667364	Ensembl	346808	19		RNU1-24P||RF00003-014||FGF14||HMGB3P7	H1-hESC||HUES48||HUES6||HUES64||SK-N-SH||UCSF-4||GM23338 bipolar neurons||hESC endodermal cells||iPS-20b||iPS DF 6.9||H9 neuron cells	13	101799001	101799800	13	102451351	102452150
ITGBL1	ITGBL1	GH13J101706	Enhancer	0.06466138	ENCODE||Ensembl	254108	8	SP1||YY1||CEBPA||GABPA||FOXA2||RXRA||ZBTB33||MYC||MAX||BHLHE40||SPI1||JUND||POLR2A||HNF4A||RAD21||EGR1||CEBPB||FOS	HSALNG0099002||HSALNG0143898||FGF14||HMGB3P7	CD14+ monocytes||Common myeloid progenitor CD34+||Central memory CD4+ ab T cells (VB)||DND-41||EPC (VB)||Endothelial cells of umbilical vein (CB)||M0 macrophage (VB)||M1 macrophage (VB)||H1 mesenchymal stem cells||NHLF||GM23338 bipolar neurons||Eosinophil (VB)||Mammary epithelial cells||CD14+CD16- monocytes (CB)||CD14+CD16- monocytes (VB)||HSMM myotube||Neutrophilic myelocytes (BM)||Neutrophils (…	13	101705601	101707800	13	102357951	102360150
ITGBL1	ITGBL1	GH13J101867	Enhancer	0.04134144	ENCODE||Ensembl	415408	21	TCF12||NANOG	lnc-NALCN-2||lnc-ITGBL1-3||FGF14	A673||H1-hESC||HUES48||HUES6||HUES64||MM.1S||H9 neural progenitor cells||UCSF-4||GM23338 bipolar neurons||Brain (fetal)||hESC endodermal cells||Heart (fetal)||iPS-15b||iPS-20b||iPS DF 6.9||H9 neuron cells||Right atrium||H9	13	101866801	101869200	13	102519151	102521550
ITGBL1	ITGBL1	GH13J101618	Enhancer	0.09614836	ENCODE	166013	4	SP1||RXRA||JUND||HNF4A||ATF3	piR-47474-002||FGF14||HSALNG0020226-130	natural killer cell||T-cell	13	101618531	101618680	13	102270881	102271030
ITGBL1	ITGBL1	GH13J101620	Enhancer	0.09614836	Ensembl	168808	4		piR-47474-002||FGF14||HSALNG0020226-130	A549||Skeletal muscle myoblasts||HUES48||HUES6||HUES64||H9 neural progenitor cells||PC-3||PC-9||SK-N-SH||UCSF-4||GM23338 bipolar neurons||Fibroblast of dermis||iPS-15b||iPS-20b||Mammary epithelial cells||Mammary myoepithelial cells||HSMM myotube||H9 neuron cells||Osteoblasts||H1 trophoblast	13	101620801	101622000	13	102273151	102274350
ITGBL1	ITGBL1	GH13J101751	Enhancer	0.05612311	ENCODE||Ensembl||RefSeq||FANTOM5	299028	16	BRCA1||CEBPB||EP300||RFX5||STAT3||USF2||MAFF	RNU1-24P||piR-50444-130||TPP2||NALCN||FGF14||HMGB3P7||HSALNG0099008	Endothelial cells of umbilical vein (CB)||M0 macrophage (VB)||M1 macrophage (VB)||M2 macrophage (VB)||H1 mesenchymal stem cells||Astrocytes||GM23338 bipolar neurons||HeLa-S3||mesendoderm||trophoblast cell||placenta	13	101751002	101752240	13	102403352	102404590
ITGBL1	ITGBL1	GH13J101969	Enhancer	0.02794344	Ensembl	518008	23		MIR2681||LIPT1P1||FGF14	H1-hESC||H9||H1 neural progenitor cells||iPS-20b||iPS DF 19.11	13	101970002	101971199	13	102622352	102623549
ITGBL1	ITGBL1	GH13J101876	Enhancer	0.04235388	ENCODE||Ensembl||RefSeq	423607	22	SP1||JUND||ATF3||YY1||CEBPA||FOXA2||RXRA||RARA||ZBTB33||SOX5||HMG20A||HMG20B||FOXA1||RAD21||RFX1||REST||MAX||JUN||CEBPG||HNF4A||ARID3A||HLF||GATAD2A||NFKBIZ||FOS||SOX13||RFX3||ZGPAT||FOXA3||RERE||EP300||TEAD1	MIR2681||lnc-NALCN-2||FGF14	Endothelial cells of umbilical vein||NHLF||PC-3||HSMM myotube||HepG2||astrocyte	13	101875801	101876599	13	102528151	102528949
ITGBL1	ITGBL1	GH13J101875	Promoter	0.04235388	Ensembl	422762	22		MIR2681||lnc-NALCN-2||FGF14	MM.1S	13	101875284	101875426	13	102527634	102527776
ITGBL1	ITGBL1	GH13J101974	Enhancer	0.02612104	FANTOM5	522244	23		MIR2681||LIPT1P1||FGF14		13	101974660	101975013	13	102627010	102627363
ITGBL1	ITGBL1	GH13J101708	Enhancer	0.06395267	Ensembl||RefSeq	255782	8		MK280144-155||HSALNG0099002||HSALNG0143898||FGF14	DND-41||H1-hESC||H9||HUES48||HUES6||HUES64||H1 mesenchymal stem cells||UCSF-4||iPS-15b||iPS-20b||iPS DF 6.9	13	101707949	101708800	13	102360299	102361150
ITGBL1	ITGBL1	GH13J102004	Enhancer	0.02723473	Ensembl	551786	24		LIPT1P1||HSALNG0099012||FGF14	A673||SK-N-SH||Left ventricle||HSMM myotube	13	102004158	102004600	13	102656508	102656950
ITGBL1	ITGBL1	GH13J102386	Enhancer	0.02224001	Ensembl	934108	45	NR2F2	FGF14||CM034963-215||CM034963-214||FGF14-IT1	A673||HUES48||HUES64||H9 neural progenitor cells||UCSF-4||GM23338 bipolar neurons||H9 neuron cells	13	102386600	102386801	13	103038950	103039151
ITGBL1	ITGBL1	GH13J102170	Enhancer	0.02362368	Ensembl	717808	35		lnc-TPP2-7||FGF14||FGF14-AS1||FGF14-IT1||HSALNG0099014	Common myeloid progenitor CD34+||H1-hESC||H9||HUES48||HUES6||HUES64||H9 neural progenitor cells||UCSF-4||GM23338 bipolar neurons||iPS-15b||iPS DF 19.11||H9 neuron cells	13	102170201	102170600	13	102822551	102822950
ITGBL1	ITGBL1	GH13J102172	Enhancer	0.02362368	Ensembl	719908	35	JUND	lnc-TPP2-7||FGF14||HSALNG0099014	HUES48||HUES6||HUES64||iPS-15b	13	102172401	102172600	13	102824751	102824950
ITGBL1	ITGBL1	GH13J102011	Enhancer	0.02699849	FANTOM5	558671	24		LIPT1P1||HSALNG0099012||FGF14		13	102011077	102011451	13	102663427	102663801
ITGBL1	ITGBL1	GH13J102393	Promoter/Enhancer	0.02116007	ENCODE||EPDnew||Ensembl||RefSeq||CraniofacialAtlas	942029	47	SP1||MGA||ZBTB26||BCLAF1||ZNF207||MLLT1||POLR2A||ZBTB10||YY1||ZNF592||NR2C1||ETS1||CTCF||SIN3A||ZIC2||HCFC1||GABPA||RXRA||ZBTB33||MAX||CBFB||ZHX1||BHLHE40||ASH2L||ZEB2||ELF1||ZBTB48||ZNF189||ZNF24||REST||IKZF1||BMI1||SCRT1||RB1||TAF1||RFX1||NR2F1||ZNF518A||RAD21||BACH1||ZBTB40||ATF2||CSDE1||STAT1||NR2F6||E2F7||HDAC1||HNF4A||L3MBTL2||ZNF561||KLF5||GMEB1||NKRF||GABPB1||SMAD5||YY2||TBL1XR1||ATF1||TB…	FGF14-AS2||FGF14||CM034963-214||CM034963-216||FGF14-AS1||FGF14-IT1	GM12878||Panc1||mesendoderm||iPS DF 19.11||iPS DF 6.9||B cell||common myeloid progenitor, CD34-positive||fibroblast of lung||foreskin fibroblast||foreskin melanocyte||IMR-90||mammary epithelial cell||natural killer cell||T-cell||trophoblast cell||H1-hESC||H9||neural stem progenitor cell||adrenal gland||female gonad||large intestine||muscle of leg||muscle of trunk||pancreas||placenta||psoas muscle…	13	102393651	102395593	13	103046001	103047943
ITGBL1	ITGBL1	GH13J102394	Enhancer	0.02116007	Ensembl	940608	45		FGF14-AS2||FGF14||CM034963-215||CM034963-214||CM034963-216||FGF14-AS1||FGF14-IT1	A673||CD4+ ab T cells||Common myeloid progenitor CD34+||SK-N-SH||hESC endodermal cells||Fibroblast of foreskin||Foreskin keratinocytes||Mammary epithelial cells||Mammary myoepithelial cells||Ganglion eminence neurosphere||Right ventricle||Sigmoid colon	13	102393001	102393400	13	103045351	103045750
ITGBL1	ITGBL1	GH13J102174	Enhancer	0.02463612	FANTOM5	722587	35		lnc-TPP2-7||FGF14||HSALNG0099014		13	102174983	102175377	13	102827333	102827727
ITGBL1	ITGBL1	GH13J102399	Enhancer	0.02095758	ENCODE||FANTOM5	947649	48	CTCF||ZIC2||SIN3A||HNF4A||RAD21||ZFP36||TBP||EGR2||POLR2A||TAF1||SMC3||EZH2||ZFHX2||KDM1A	BIVM||FGF14-AS2||FGF14||CM034963-216||FGF14-IT1	brain||foreskin fibroblast	13	102399326	102401157	13	103051676	103053507
ITGBL1	ITGBL1	GH13J102402	Promoter/Enhancer	0.02095758	ENCODE||Ensembl	949792	48	CTCF||SIN3A||TAF1||RAD21||SP1||MAX||POLR2A||YY1||USF1	FGF14||CM034963-216||FGF14-IT1	A549||A673||B cells||B cells (PB)||CD14+ monocytes||CD14+ monocytes (PB)||CD4+CD25+ ab regulatory T cells (PB)||CD4+ ab T cells||CD4+ ab T cells (PB)||CD4+ ab memory T cells (PB)||CD8+ ab T cells (PB)||Common myeloid progenitor CD34+||DND-41||Erythroblasts (CB)||Effector memory CD4+ ab T cells (PB)||Effector memory CD8+ ab T cells (VB)||EPC (VB)||GM12878||H1-hESC||H9||HCT116||Skeletal muscle myob…	13	102401823	102402947	13	103054173	103055297
ITGBL1	ITGBL1	GH13J102012	Enhancer	0.02537858	Ensembl	560408	25		RNY1P2||HSALNG0099012||FGF14||RF00019-045	Aorta||hESC endodermal cells||Esophagus||Left ventricle||Right atrium	13	102012801	102013200	13	102665151	102665550
ITGBL1	ITGBL1	GH13J102190	Enhancer	0.0241974	ENCODE||Ensembl||RefSeq	739540	35	SP1||CEBPB||JUND||YY1||EP300||STAT3||RXRA||TCF7L2||ZBTB33||HNF4A||RAD21||POLR2A||MAX||ATF3||NR2F2	lnc-TPP2-7||FGF14||HSALNG0099014	Endothelial cells of umbilical vein (CB)||HeLa-S3||H9 neural progenitor cells||SK-N-SH||Astrocytes||Fibroblast of foreskin||Foreskin keratinocytes||astrocyte||fibroblast of lung||foreskin fibroblast||keratinocyte||mammary epithelial cell	13	102190755	102193511	13	102843105	102845861
ITGBL1	ITGBL1	GH13J102195	Enhancer	0.02318495	ENCODE||Ensembl	743803	35	CTCF||EP300||RAD21||HNF4A||JUND||GATA2||POLR2A||CHD2||SMC3	lnc-TPP2-7||FGF14||HSALNG0099014	EPC (VB)||Endothelial cells of umbilical vein||Endothelial cells of umbilical vein (CB)||HeLa-S3||SK-N-SH||hESC endodermal cells||Fibroblast of foreskin||H9 neuron cells||Cortex neurosphere||fibroblast of lung||foreskin fibroblast||mammary epithelial cell	13	102195393	102197398	13	102847743	102849748
ITGBL1	ITGBL1	GH13J102198	Enhancer	0.02379242	ENCODE||Ensembl	746494	35	SP1||CEBPB||YY1||EP300||STAT3||FOXA2||RXRA||JUND||HNF4A||EGR1||ATF3||FOS	FGF14-AS2||lnc-TPP2-7||FGF14||HSALNG0099014	HeLa-S3||NHLF||SK-N-SH||Fibroblast of foreskin||foreskin fibroblast||mammary epithelial cell	13	102198498	102199676	13	102850848	102852026
ITGBL1	ITGBL1	GH13J102212	Enhancer	0.02348869	ENCODE||Ensembl	760608	35	POLR2A	lnc-TPP2-7||FGF14||HSALNG0099014	A673||H1-hESC||H9||HUES48||HUES6||HUES64||H9 neural progenitor cells||UCSF-4||GM23338 bipolar neurons||hESC endodermal cells||iPS-15b||iPS-20b||Lung (fetal)||H9 neuron cells||Cortex neurosphere||iPS DF 6.9	13	102212401	102214000	13	102864751	102866350
ITGBL1	ITGBL1	GH13J102046	Enhancer	0.0250411	Ensembl	593304	29	POLR2A||RAD21	HSALNG0099013||FGF14||MIR4705	H9 neural progenitor cells||hESC endodermal cells||H9 neuron cells	13	102045801	102045993	13	102698151	102698343
ITGBL1	ITGBL1	GH13J102045	Promoter	0.0250411	Ensembl	593651	30	POLR2A||RAD21	piR-30449-047||FGF14||MIR4705	H9 neural progenitor cells||hESC endodermal cells||H9 neuron cells	13	102045994	102046494	13	102698344	102698844
ITGBL1	ITGBL1	GH13J102233	Enhancer	0.02429864	Ensembl	781108	36	SP1||ATF3||YY1||FOXA2||RXRA||JUND||FOXA1||ATF2||MAX||HNF4A||CREB1||GABPA	RPL39P29||lnc-TPP2-7||FGF14	A673||HUES48||HUES6||HUES64||UCSF-4||Fibroblast of foreskin	13	102233601	102233800	13	102885951	102886150
ITGBL1	ITGBL1	GH13J102235	Enhancer	0.02429864	Ensembl	783108	36	SP1||FOXA2||RXRA||JUND||FOXA1||RAD21||HNF4A||ATF3||GABPA	RPL39P29||lnc-TPP2-7||FGF14	HUES48||HUES6||HUES64||HepG2||GM23338 bipolar neurons||hESC endodermal cells||iPS-15b||iPS-20b	13	102235601	102235800	13	102887951	102888150
ITGBL1	ITGBL1	GH13J102237	Enhancer	0.02429864	Ensembl	784508	36		RPL39P29||lnc-TPP2-7||FGF14	A673||HUES6||HUES64||HepG2||H1 neural progenitor cells||UCSF-4||hESC endodermal cells||iPS-20b||H9 neuron cells||Cortex neurosphere	13	102237001	102237201	13	102889351	102889551
ITGBL1	ITGBL1	GH13J102068	Enhancer	0.02524359	RefSeq	615943	30		piR-30449-047||piR-33422-121||piR-33303-061||FGF14||MIR4705		13	102068285	102068786	13	102720635	102721136
ITGBL1	ITGBL1	GH13J102069	Enhancer	0.02524359	RefSeq	616444	31		piR-30449-047||piR-33422-121||piR-33303-061||FGF14		13	102068787	102069286	13	102721137	102721636
ITGBL1	ITGBL1	GH13J102261	Enhancer	0.0240624	Ensembl	809507	36		RPL39P29||lnc-TPP2-7||FGF14||FGF14-AS1||FGF14-IT1	A673||H1-hESC||HUES48||HUES6||HUES64||SK-N-SH||GM23338 bipolar neurons||iPS-15b	13	102262000	102262200	13	102914350	102914550
ITGBL1	ITGBL1	GH13J102260	Enhancer	0.0240624	Ensembl	808052	36		RPL39P29||lnc-TPP2-7||FGF14||FGF14-AS1||FGF14-IT1	HUES6||SK-N-SH||iPS-20b||iPS DF 19.11	13	102260291	102260999	13	102912641	102913349
ITGBL1	ITGBL1	GH13J102072	Enhancer	0.02331994	Ensembl	620208	33		piR-33303-061||FGF14||L13713-069	H1-hESC||HUES48||HUES6||HUES64||UCSF-4||iPS-15b||iPS-20b	13	102072601	102073000	13	102724951	102725350
ITGBL1	ITGBL1	GH13J102276	Enhancer	0.02392741	ENCODE	823593	37	HLF	RPL39P29||HSALNG0099016||FGF14	muscle of leg||muscle of trunk	13	102276111	102276260	13	102928461	102928610
ITGBL1	ITGBL1	GH13J102277	Enhancer	0.02392741	Ensembl	824908	37	REST	RPL39P29||HSALNG0099016||LOC107984615||FGF14	A673||Skeletal muscle myoblasts||HUES6||Fibroblast of foreskin||Left ventricle||Right ventricle||Stomach (fetal)||Muscle trunk (fetal)	13	102277401	102277600	13	102929751	102929950
ITGBL1	ITGBL1	GH13J102278	Enhancer	0.02335369	Ensembl	825608	38		HSALNG0099016||LOC107984615||FGF14||FGF14-IT1	A673||H9||H1 neural progenitor cells||Fibroblast of foreskin||iPS-20b||Left ventricle	13	102278001	102278400	13	102930351	102930750
ITGBL1	ITGBL1	GH13J102091	Enhancer	0.02531108	ENCODE	638823	34	CTCF||YY1||RAD21	FGF14||HSALNG0099014||L13713-069	iPS DF 19.11||H1-hESC	13	102091371	102091460	13	102743721	102743810
ITGBL1	ITGBL1	GH13J102090	Enhancer	0.02531108	FANTOM5	637855	34		FGF14||HSALNG0099014||L13713-069		13	102090277	102090618	13	102742627	102742968
ITGBL1	ITGBL1	GH13J102285	Enhancer	0.02365743	ENCODE||Ensembl	833892	39	SP1||CEBPB||ATF3||YY1||EP300||CEBPA||FOXA2||RXRA||ZBTB33||JUND||HNF4A||RAD21||REST||MAX||CEBPG||ARID3A||FOS	HSALNG0099016||HSALNG0099018||LOC107984615||FGF14||FGF14-IT1||ENSG00000279702	SK-N-SH||Astrocytes||Fibroblast of foreskin||Foreskin keratinocytes||Mammary epithelial cells||Placenta||HeLa-S3||mesenchymal stem cell||astrocyte||fibroblast of lung||foreskin fibroblast||IMR-90||keratinocyte||mammary epithelial cell||skeletal muscle myoblast	13	102285643	102287326	13	102937993	102939676
ITGBL1	ITGBL1	GH13J102290	Enhancer	0.02385991	Ensembl	837108	39		HSALNG0099016||HSALNG0099018||LOC107984615||FGF14||FGF14-IT1||ENSG00000279702	A673||HeLa-S3||H1 mesenchymal stem cells||H9 neural progenitor cells||SK-N-SH||Fibroblast of foreskin||Foreskin keratinocytes||Keratinocytes||Mammary epithelial cells||H9 neuron cells||Cortex neurosphere	13	102289601	102289800	13	102941951	102942150
ITGBL1	ITGBL1	GH13J102291	Enhancer	0.02385991	Ensembl	839308	39	SP1||ATF3||YY1||MAFF||RXRA||ZBTB33||ZNF316||JUND||MAFK||NFE2||NFE2L2||HNF4A||MAFG||RAD21||REST||BACH1||EMSY||SCRT2	FGF14-AS2||HSALNG0099016||HSALNG0099018||LOC107984615||FGF14||FGF14-AS1||FGF14-IT1||ENSG00000279702	A673||HUES48||HUES6||HUES64||H1 mesenchymal stem cells||Adrenal gland (fetal)||Fibroblast of foreskin||iPS-15b||Right atrium||H1 trophoblast	13	102291801	102292000	13	102944151	102944350
ITGBL1	ITGBL1	GH13J102309	Enhancer	0.02250999	Ensembl	856708	41		HSALNG0144023||HSALNG0099016||HSALNG0099018||LOC107984615||FGF14||CM034963-214||FGF14-IT1||ENSG00000279702	A673||SK-N-SH||Aorta||GM23338 bipolar neurons||Foreskin keratinocytes||Heart (fetal)||Lung||H9 neuron cells||Cortex neurosphere||Ovary	13	102309201	102309400	13	102961551	102961750
ITGBL1	ITGBL1	GH13J102310	Enhancer	0.02250999	Ensembl	858508	41		HSALNG0144023||HSALNG0099016||HSALNG0099018||LOC107984615||FGF14||CM034963-214||FGF14-AS1||FGF14-IT1||ENSG00000279702	A673||HUES6||NHLF||H1 neural progenitor cells||SK-N-SH||Aorta||GM23338 bipolar neurons||Fibroblast of dermis||Esophagus||Fibroblast of foreskin||Foreskin melanocytes||Heart (fetal)||Left ventricle||Lung||Mammary myoepithelial cells||H9 neuron cells||Ovary||Right ventricle	13	102310401	102311800	13	102962751	102964150
ITGBL1	ITGBL1	GH13J102116	Enhancer	0.02436614	ENCODE	664744	34		FGF14||HSALNG0099014||L13713-069	keratinocyte||mammary epithelial cell	13	102116771	102117902	13	102769121	102770252
ITGBL1	ITGBL1	GH13J102317	Enhancer	0.0231512	ENCODE||Ensembl	865332	41	SP1||ATF3||YY1||FOXA2||RXRA||ZBTB33||JUND||HNF4A||FOXA1||RAD21||REST||MAX||EGR1||CHD2||TAF1||HNF4G||NR2F2||GABPA	HSALNG0144023||FGF14-AS2||HSALNG0099018||FGF14||CM034963-214||FGF14-IT1||ENSG00000279702	SK-N-SH||Aorta||Left ventricle||Lung||Right atrium||Sigmoid colon||Stomach (fetal)||muscle of leg||pancreas||stomach	13	102317251	102318599	13	102969601	102970949
ITGBL1	ITGBL1	GH13J102333	Enhancer	0.02281372	Ensembl||RefSeq	881208	42	HLF||NANOG||CEBPB	HSALNG0144023||FGF14-AS2||FGF14||CM034963-214||RF00994-294||FGF14-AS1||FGF14-IT1	A673||H1-hESC||H9||HUES48||HUES6||HUES64||NHLF||H9 neural progenitor cells||SK-N-SH||UCSF-4||GM23338 bipolar neurons||Fibroblast of foreskin||iPS-15b||iPS-20b||iPS DF 6.9||H9 neuron cells||Cortex neurosphere	13	102333401	102334200	13	102985751	102986550
ITGBL1	ITGBL1	GH13J102128	Enhancer	0.02352243	ENCODE||Ensembl	676058	34	SPI1	FGF14||HSALNG0099014||L13713-069	A673||HeLa-S3||H1 mesenchymal stem cells||GM23338 bipolar neurons||Fibroblast of dermis||hESC endodermal cells||Fibroblast of foreskin||Foreskin keratinocytes||Keratinocytes||Mammary epithelial cells||Mammary myoepithelial cells||Thymus||foreskin fibroblast||keratinocyte||mammary epithelial cell	13	102128092	102129210	13	102780442	102781560
ITGBL1	ITGBL1	GH13J102132	Enhancer	0.02352243	FANTOM5	679689	34		FGF14||HSALNG0099014||L13713-069		13	102132107	102132456	13	102784457	102784806
ITGBL1	ITGBL1	GH13J102339	Enhancer	0.02159879	Ensembl	887308	43		FGF14||CM034963-214||RF00994-294||FGF14-AS1||FGF14-IT1	A673||H1-hESC||HUES48||HUES6||HUES64||hESC endodermal cells||iPS-15b||iPS-20b||Cortex neurosphere	13	102339801	102340000	13	102992151	102992350
ITGBL1	ITGBL1	GH13J102341	Enhancer	0.02159879	Ensembl	889308	43		FGF14||CM034963-214||RF00994-294||FGF14-AS1||FGF14-IT1	A673||H1-hESC||H9||HUES48||HUES6||HUES64||UCSF-4||hESC endodermal cells||iPS-20b	13	102341801	102342000	13	102994151	102994350
ITGBL1	ITGBL1	GH13J102352	Enhancer	0.02207126	RefSeq	899829	43		FGF14-AS2||FGF14||CM034963-214||RF00994-294||FGF14-AS1||FGF14-IT1		13	102352171	102352672	13	103004521	103005022
ITGBL1	ITGBL1	GH13J102142	Enhancer	0.02477111	Ensembl	689508	35	CTCF||RAD21	lnc-TPP2-7||FGF14||HSALNG0099014	A673||SK-N-SH||HSMM myotube	13	102142001	102142200	13	102794351	102794550
ITGBL1	ITGBL1	GH13J102355	Enhancer	0.02247624	ENCODE	902833	43		FGF14||CM034963-214||RF00994-294||FGF14-AS1||FGF14-IT1	mesendoderm||placenta	13	102355351	102355500	13	103007701	103007850
ITGBL1	ITGBL1	GH13J102369	Enhancer	0.02072134	Ensembl	916808	45	MGA||ZNF316||NFE2||NFE2L2||MAFG||MAFK||MAFF||L3MBTL2||BACH1||EMSY	FGF14-AS2||FGF14||CM034963-215||CM034963-214||FGF14-AS1||FGF14-IT1	A549||A673||H1-hESC||HUES6||HUES64||K562||H9 neural progenitor cells||PC-9||GM23338 bipolar neurons||Esophagus||Foreskin keratinocytes||Mammary epithelial cells||Mammary myoepithelial cells||Right ventricle	13	102369201	102369601	13	103021551	103021951
ITGBL1	ITGBL1	GH13J102376	Enhancer	0.02217251	Ensembl	923908	45	ATF2||JUND||ATF7||CREB1	FGF14||CM034963-215||CM034963-214||FGF14-IT1	A673||HUES64||H9 neural progenitor cells||UCSF-4||GM23338 bipolar neurons||H9 neuron cells||Cortex neurosphere	13	102376400	102376601	13	103028750	103028951
SLC2A9	SLC2A9	GH04J010053	Enhancer	267.9285	Ensembl	603	1	CEBPA||SOX5||CEBPG||TFDP1	HSALNG0032854||lnc-SLC2A9-3||SLC2A9-AS1||lnc-WDR1-3||DRD5	CD8+ ab T cells (CB)||EPC (VB)||Endothelial cells of umbilical vein (CB)||Adrenal gland (fetal)||Left ventricle||Muscle leg (fetal)||Lung||Right atrium||Right ventricle||Small intestine	04	10053801	10054864	04	10055425	10056488
SLC2A9	SLC2A9	GH04J010054	Promoter	250.669	Ensembl	-210	0		HSALNG0032854||WDR1||lnc-SLC2A9-3||HSALNG0032856	CD8+ ab T cells (CB)||EPC (VB)||Endothelial cells of umbilical vein (CB)||Adrenal gland (fetal)||Left ventricle||Muscle leg (fetal)||Lung||Right atrium||Right ventricle||Small intestine	04	10054865	10055426	04	10056489	10057050
SLC2A9	SLC2A9	GH04J010044	Enhancer	11.44292	ENCODE||Ensembl||FANTOM5||dbSUPER	6936	1	CEBPG||CEBPA||FOXA2||TEAD3||JUND||CREM||MAFK||SPI1||ZNF518A||ATF2||NR2F6||JUN||ARID3A||CREB1||CEBPB||NFIA||HNF1A||NFIL3||ARID4B||NCOR1||GATAD2A||TCF7||ZNF7||ZNF660||SOX13||TEAD1	HSALNG0032854||lnc-SLC2A9-3||SLC2A9-AS1||lnc-WDR1-3||DRD5	CD14+ monocytes||CD14+ monocytes (PB)||CD4+ ab T cells (VB)||CD8+ ab T cells (CB)||Erythroblasts (CB)||EPC (VB)||HCT116||Endothelial cells of umbilical vein||Endothelial cells of umbilical vein (CB)||M0 macrophage (CB)||M0 macrophage (VB)||M1 macrophage (CB)||M1 macrophage (VB)||M2 macrophage (CB)||H9 neural progenitor cells||PC-9||Astrocytes||GM23338 bipolar neurons||hESC endodermal cells||Eosin…	04	10044001	10051999	04	10045625	10053623
SLC2A9	SLC2A9	GH04J010063	Enhancer	18.94905	ENCODE||Ensembl||RefSeq||dbSUPER	-8765	1	CTCF||POLR2A||YY1||RAD21||ZNF511||REST||MAFF||SMAD4||MIER3||TEAD3||FOSL2||RARA||JUND||MAFK||ZNF205||SPI1||MAFG||ZNF3||RXRB||EGR1||SP1||ARID4B||SMC3||MIXL1||GATAD2A||TBP||ATF3||ZBTB33||ZKSCAN8||IRF2||ELF1||PHF8||EZH2||FOXA3||RFXANK||KDM1A||ERF	WDR1||lnc-SLC2A9-3||SLC2A9-AS1||LOC124900665||HSALNG0032856||HSALNG0148285	CD14+ monocytes||CD14+ monocytes (PB)||EPC (VB)||H1-hESC||M0 macrophage (VB)||M1 macrophage (VB)||H1 mesenchymal stem cells||Aorta||Eosinophil (VB)||Esophagus||iPS-20b||iPS DF 19.11||Left ventricle||Lung||CD14+CD16- monocytes (CB)||CD14+CD16- monocytes (VB)||Right atrium||Small intestine||Brain - Cingulate gyrus||Brain - Inferior temporal lobe||HepG2||mesendoderm||CD14-positive monocyte||endothel…	04	10062802	10064599	04	10064426	10066223
SLC2A9	SLC2A9	GH04J010060	Enhancer	0.451111	Ensembl||dbSUPER	-5965	0		WDR1||lnc-SLC2A9-3||HSALNG0032856||HSALNG0148285	M0 macrophage (VB)||M1 macrophage (CB)||M1 macrophage (VB)||M2 macrophage (VB)||Foreskin keratinocytes||CD14+CD16- monocytes (CB)||CD14+ monocytes	04	10060202	10061600	04	10061826	10063224
SLC2A9	SLC2A9	GH04J010040	Promoter	250.4149	EPDnew	14646	2		lnc-WDR1-3||lnc-WDR1-5||DRD5		04	10040260	10040319	04	10041884	10041943
SLC2A9	SLC2A9	GH04J010030	Enhancer	14.55275	ENCODE||Ensembl||CraniofacialAtlas||FANTOM5||dbSUPER	21935	2	PRDM1||SP1||DNMT3B||CEBPG||CEBPB||ATF3||NFIC||CTCF||ZMYM3||IKZF1||CEBPA||MAFF||SAP130||SMAD4||RXRA||MIER3||ZSCAN9||TEAD3||FOSL2||RARA||DMAP1||BCL6||JUND||MAFK||MBD1||SOX5||HMG20A||EGR1||HNF4A||RBPJ||MAFG||NR2F1||LCORL||RXRB||NR2F6||NFIB||ZFP36||ZNF768||ZNF792||ELF3||MAX||JUN||IKZF5||ZNF580||ARID1B||CREB1||NFIA||NFIL3||ZNF644||ARID4B||ZNF24||HLF||GATAD2A||NFKBIZ||CTBP1||NFE2L2||FOS||IRF2||SOX13||E…	lnc-WDR1-3||lnc-WDR1-5||DRD5	monocyte||A549||B cells||CD14+ monocytes||CD14+ monocytes (PB)||Erythroblasts (CB)||EPC (VB)||HUES6||Endothelial cells of umbilical vein (CB)||HepG2||M0 macrophage (CB)||M0 macrophage (VB)||M1 macrophage (CB)||M1 macrophage (VB)||M2 macrophage (CB)||NHLF||Aorta||GM23338 bipolar neurons||hESC endodermal cells||Eosinophil (VB)||Esophagus||Foreskin keratinocytes||Foreskin melanocytes||Keratinocytes|…	04	10030602	10035399	04	10032226	10037023
SLC2A9	SLC2A9	GH04J010074	Enhancer	23.33517	dbSUPER	-21489	5	POLR2A||SMAD5	WDR1||CM034954-046||lnc-SLC2A9-3	Brain - Cingulate gyrus||Brain - Inferior temporal lobe||CD14+ monocytes||Gastric	04	10075577	10077272	04	10077201	10078896
SLC2A9	SLC2A9	GH04J010077	Enhancer	0.3562451	Ensembl||dbSUPER	-22791	6	POLR2A	WDR1||lnc-SLC2A9-3||MIR3138	CD14+ monocytes (PB)||CD4+ ab T cells||H1 mesenchymal stem cells||Natural killer cells (PB)||Aorta||Fibroblast of foreskin||Foreskin melanocytes||Left ventricle||Lung||Psoas muscle||Right ventricle||Small intestine||Brain - Cingulate gyrus||CD14+ monocytes||Gastric	04	10077601	10077852	04	10079225	10079476
SLC2A9	SLC2A9	GH04J010078	Promoter/Enhancer	0.3562451	Ensembl||dbSUPER	-23167	6	POLR2A	WDR1||lnc-SLC2A9-3||MIR3138	CD14+ monocytes (PB)||CD4+ ab T cells||H1 mesenchymal stem cells||Natural killer cells (PB)||Aorta||Fibroblast of foreskin||Foreskin melanocytes||Left ventricle||Lung||Psoas muscle||Right ventricle||Small intestine||CD14+ monocytes||Gastric	04	10077853	10078353	04	10079477	10079977
SLC2A9	SLC2A9	GH04J010079	Promoter/Enhancer	0.3562451	Ensembl||dbSUPER	-23996	7	POLR2A	WDR1||lnc-SLC2A9-3||HSALNG0032860||MIR3138	CD14+ monocytes (PB)||CD4+ ab T cells||H1 mesenchymal stem cells||Natural killer cells (PB)||Aorta||Fibroblast of foreskin||Foreskin melanocytes||Left ventricle||Lung||Psoas muscle||Right ventricle||Small intestine||Brain - Cingulate gyrus||Brain - Inferior temporal lobe||CD14+ monocytes||Gastric	04	10078682	10079182	04	10080306	10080806
SLC2A9	SLC2A9	GH04J010084	Promoter/Enhancer	23.02108	ENCODE||Ensembl||dbSUPER	-29989	8	POLR2A||NFATC1	WDR1||lnc-SLC2A9-4||HSALNG0032860||SLC2A9-AS1||RNA5SP155	H1 mesenchymal stem cells||Aorta||Fibroblast of foreskin||Foreskin keratinocytes||Foreskin melanocytes||Heart (fetal)||iPS DF 19.11||Muscle leg (fetal)||Lung||HSMM myotube||Psoas muscle||Right atrium||Sigmoid colon||Muscle trunk (fetal)||Brain - Cingulate gyrus||Brain - Inferior temporal lobe||HSMM (myotube)||Muscle (fetal)||Skeletal muscle||Stomach smooth muscle||myotube||psoas muscle	04	10083801	10086048	04	10085425	10087672
SLC2A9	SLC2A9	GH04J010028	Enhancer	4.633011	Ensembl	25991	3	NR2F1	lnc-WDR1-8||SLC2A9-AS1||lnc-WDR1-5||DRD5	A549||HUES48||HUES6||HUES64||HepG2||NHLF||PC-3||UCSF-4||Adrenal gland (fetal)||hESC endodermal cells||Esophagus||Foreskin keratinocytes||Keratinocytes||Large intestine (fetal)||Muscle leg (fetal)||Mammary epithelial cells||Osteoblasts||Ovary||Small intestine||H1 trophoblast||Muscle trunk (fetal)	04	10028601	10029289	04	10030225	10030913
SLC2A9	SLC2A9	GH04J010029	Promoter	0.3248256	Ensembl	25591	2	NR2F1	lnc-WDR1-3||lnc-WDR1-5||DRD5	A549||HUES48||HUES6||HUES64||HepG2||NHLF||PC-3||UCSF-4||Adrenal gland (fetal)||hESC endodermal cells||Esophagus||Foreskin keratinocytes||Keratinocytes||Large intestine (fetal)||Muscle leg (fetal)||Mammary epithelial cells||Osteoblasts||Ovary||Small intestine||H1 trophoblast||Muscle trunk (fetal)	04	10029290	10029400	04	10030914	10031024
SLC2A9	SLC2A9	GH04J010081	Enhancer	19.30147	dbSUPER	-27720	7	POLR2A||RBM22	WDR1||HSALNG0032860||MIR3138||RNA5SP155	Brain - Anterior caudate||Brain - Cingulate gyrus||Brain - Inferior temporal lobe||Skeletal muscle	04	10081871	10083441	04	10083495	10085065
SLC2A9	SLC2A9	GH04J010013	Enhancer	11.12676	ENCODE||Ensembl||RefSeq||dbSUPER	39937	5	CTCF||ZNF654||ZMYM3||RAD21||SIN3A||REST||TRIM22||SMC3||EBF1||TEAD3||SMARCA5||YY1||MYC||MAX||BHLHE40||HNF4A||NR2F1||BACH1||NFIA||PAF1||TBL1XR1||ZNF687||KDM1A||RXRA||BCOR||ARNT||RUNX3||SKI	lnc-WDR1-8||LOC124900664||SLC2A9-AS1-001||MN298094||DRD5	Common myeloid progenitor CD34+||H1-hESC||HUES48||HUES64||HepG2||H1 neural progenitor cells||SK-N-SH||UCSF-4||iPS-20b||Muscle leg (fetal)||HSMM myotube||Pancreas||Stomach (fetal)||H1 trophoblast||Muscle trunk (fetal)||CD14+ monocytes||GM12878||HCT116||Panc1||H9||neural stem progenitor cell	04	10013797	10016200	04	10015421	10017824
SLC2A9	SLC2A9	GH04J010000	Enhancer	11.371	ENCODE||Ensembl||RefSeq||dbSUPER	52745	8	SP1||YY1||FOXA2||RXRA||EBF1||FOSL2||RARA||ZBTB33||JUND||BHLHE40||RAD51||HNF4A||IKZF1||NR2F1||RAD21||ATF2||TCF12||JUNB||MAX||NKRF||NFIL3||HLF||ZNF692||IKZF2||FOS||CREM||ZNF687||MTA2||EED||EGR1||RELB||ARNT||RUNX3||USF1||ETV6	lnc-WDR1-8||SLC2A9-AS1||SLC2A9-AS1-001||DRD5	EPC (VB)||GM12878||Endothelial cells of umbilical vein (CB)||Foreskin keratinocytes||Keratinocytes||Mammary epithelial cells||M0 macrophage (VB)||M1 macrophage (CB)||M1 macrophage (VB)||M2 macrophage (CB)||M2 macrophage (VB)||CD14+CD16- monocytes (VB)||B cells (VB)||Neutrophils (VB)||CD14+ monocytes||HCC1954||Small intestine||Panc1||keratinocyte||mammary epithelial cell||small intestine||stomach	04	9999402	10004979	04	10001026	10006603
SLC2A9	SLC2A9	GH04J009993	Enhancer	10.94521	ENCODE||Ensembl||dbSUPER	59263	8	ELF1||FOXA2||SAP130||EBF1||FOSL2||TCF7||ELF3||JUNB||XRCC5||ZGPAT	lnc-WDR1-8||HSALNG0032849||SLC2A9-AS1||SLC2A9-AS1-001||DRD5	A549||EPC (VB)||Endothelial cells of umbilical vein (CB)||M0 macrophage (VB)||M1 macrophage (VB)||M2 macrophage (CB)||M2 macrophage (VB)||MCF-7||Adrenal gland (fetal)||Large intestine (fetal)||CD14+CD16- monocytes (VB)||Neutrophils (VB)||Ovary||Sigmoid colon||Small intestine (fetal)||Small intestine||HCC1954||adrenal gland||large intestine||small intestine	04	9993842	9997504	04	9995466	9999128
SLC2A9	SLC2A9	GH04J010112	Enhancer	0.2315795	ENCODE||dbSUPER	-58116	10	POLR2A	WDR1||lnc-SLC2A9-5||RF00001-235||RNA5SP155||HSALNG0032863	Aorta||CD14+ monocytes||CD4+ CD25- CD45RA+ naive primary cells||CD4+ CD25- CD45RO+ memory primary cells||CD4+ CD25- IL17- PMA Th primary cells||Skeletal muscle||GM12878||H1-hESC	04	10112977	10113126	04	10114601	10114750
SLC2A9	SLC2A9	GH04J010113	Enhancer	5.085666	RefSeq||dbSUPER	-58637	10	POLR2A	WDR1||lnc-SLC2A9-5||RF00001-235||RNA5SP155||HSALNG0032863	Aorta||CD14+ monocytes||CD4+ CD25- CD45RA+ naive primary cells||CD4+ CD25- CD45RO+ memory primary cells||CD4+ CD25- IL17+ PMA Th17 primary cells||CD4+ CD25- IL17- PMA Th primary cells||Endothelial cell of umbilical vein||Esophagus||NHLF||Skeletal muscle	04	10113323	10113823	04	10114947	10115447
SLC2A9	SLC2A9	GH04J010005	Promoter/Enhancer	11.09197	ENCODE||Ensembl||RefSeq||dbSUPER	47633	5	POLR2A||SP1||BCLAF1||MLLT1||SSRP1||BCL11A||YY1||JUND||CEBPA||ELF1||HOMEZ||MBD2||THAP11||GABPA||FOXA2||IRF4||CUX1||MAFF||SAP130||CTBP1||SMAD4||TRIM22||ETV4||RXRA||EBF1||MIER3||TEAD3||SMARCA5||FOSL2||RARA||ZBTB33||CBFB||THRB||BCL6||KAT7||TBP||ZNF217||DRAP1||MYC||CREM||MAFK||FOXP1||MAX||ESRRA||BHLHE40||SPI1||SOX5||BATF||SMARCE1||PAX5||FOXA1||STAT5A||HMG20A||NFATC1||HNF4A||RBPJ||HMG20B||IKZF1||RB1||G…	lnc-WDR1-8||HSALNG0032851||LOC124900664||SLC2A9-AS1||SLC2A9-AS1-001||MN298094||DRD5	A549||A673||B cells||B cells (PB)||CD14+ monocytes||CD14+ monocytes (PB)||CD4+CD25+ ab regulatory T cells (PB)||CD4+ ab T cells||CD4+ ab memory T cells (PB)||CD8+ ab T cells (CB)||CD8+ ab T cells (PB)||Common myeloid progenitor CD34+||DND-41||Erythroblasts (CB)||Effector memory CD8+ ab T cells (VB)||EPC (VB)||GM12878||H1-hESC||H9||HCT116||Skeletal muscle myoblasts||HUES48||HUES64||Endothelial cel…	04	10005005	10009601	04	10006629	10011225
SLC2A9	SLC2A9	GH04J010091	Promoter/Enhancer	23.56555	ENCODE||Ensembl||RefSeq||dbSUPER||VISTA	-46823	10	POLR2A||HIC1||JUND||DPF2||SMARCA4||MAX||SMAD5||MNT||BHLHE40||ZIC2||FOXA2||MAFF||EBF1||YY1||ZNF316||CBFB||RBM22||MAFK||SUPT5H||SPI1||NFE2||MYC||MAZ||EGR1||NRF1||MAFG||BACH1||ATF2||ZNF548||ZNF398||JUNB||L3MBTL2||GMEB1||ARID1B||CREM||ZSCAN4||SMARCE1||IKZF1||ZNF366||ZFP3||HLF||ATF3||ZBTB33||EGR2||PATZ1||ZNF692||NFE2L2||FOS||ZNF24||ZNF687||NBN||EED||CBX3||MTA3||RELB||IKZF2||ATF7||CEBPB||EP300||RUNX3||…	WDR1||lnc-SLC2A9-4||SLC2A9-AS1||lnc-SLC2A9-5||RF00001-235||RNA5SP155||HSALNG0032863	A549||A673||B cells||B cells (PB)||CD14+ monocytes||CD14+ monocytes (PB)||CD4+CD25+ ab regulatory T cells (PB)||CD4+ ab T cells||CD4+ ab memory T cells (PB)||CD8+ ab T cells (CB)||CD8+ ab T cells (PB)||Common myeloid progenitor CD34+||DND-41||Erythroblasts (CB)||Effector memory CD8+ ab T cells (VB)||EPC (VB)||GM12878||H1-hESC||H9||HCT116||Skeletal muscle myoblasts||HUES48||HUES64||Endothelial cel…	04	10091195	10112323	04	10092819	10113947
SLC2A9	SLC2A9	GH04J010018	Promoter/Enhancer	274.2459	ENCODE||EPDnew||Ensembl||RefSeq||CraniofacialAtlas||dbSUPER	34037	3	MGA||HDAC2||POLR2A||SP1||CTCF||UBTF||MYC||MAZ||ZNF207||MLLT1||NFIC||ZNF592||ZNF654||ZMYM3||YY1||MBD2||CEBPA||MNT||HOMEZ||SIN3A||REST||ELF1||SAP130||SMAD4||TRIM22||ETV4||SMC3||RXRA||TEAD3||SMARCA5||RARA||SKIL||MAX||BCL6||TBP||DRAP1||NKRF||RAD21||CREM||KDM1A||SUPT5H||BHLHE40||SPI1||GTF2F1||EHMT2||SMARCA4||ZEB2||RAD51||ZBTB33||ZC3H8||NRF1||HNF4A||EP400||IKZF1||RB1||SCRT1||TAF1||GATAD1||BACH1||RLF||Z…	lnc-WDR1-8||lnc-WDR1-5||MN298094||DRD5	A549||A673||B cells||B cells (PB)||CD14+ monocytes||CD14+ monocytes (PB)||CD4+CD25+ ab regulatory T cells (PB)||CD4+ ab T cells||CD4+ ab memory T cells (PB)||CD8+ ab T cells (CB)||CD8+ ab T cells (PB)||Common myeloid progenitor CD34+||DND-41||Erythroblasts (CB)||Effector memory CD8+ ab T cells (VB)||EPC (VB)||GM12878||H1-hESC||H9||HCT116||Skeletal muscle myoblasts||HUES48||HUES64||Endothelial cel…	04	10018377	10023420	04	10020001	10025044
SLC2A9	SLC2A9	GH04J010023	Enhancer	18.02244	ENCODE||FANTOM5||dbSUPER	30680	3	ZNF600||BHLHE40||MNT	lnc-WDR1-8||lnc-WDR1-5||DRD5	CD14+ monocytes||HepG2||CD14-positive monocyte	04	10023604	10024907	04	10025228	10026531
SLC2A9	SLC2A9	GH04J010087	Enhancer	30.43928	ENCODE||Ensembl||dbSUPER	-33923	8	POLR2A||CTCF||ZIC2||RBM22||RAD21	WDR1||lnc-SLC2A9-4||HSALNG0032860||SLC2A9-AS1||RNA5SP155	CD4+ ab T cells||H1 mesenchymal stem cells||Foreskin keratinocytes||Foreskin melanocytes||iPS DF 19.11||Muscle leg (fetal)||Lung||Aorta||CD14+ monocytes||CD4 memory primary cells||CD4+ CD25- CD45RA+ naive primary cells||CD4+ CD25- CD45RO+ memory primary cells||CD4+ CD25- IL17+ PMA Th17 primary cells||CD4+ CD25- IL17- PMA Th primary cells||Colon crypt||Duodenum smooth muscle||Endothelial cell of u…	04	10087001	10090716	04	10088625	10092340
SLC2A9	SLC2A9	GH04J010011	Enhancer	11.37147	Ensembl||RefSeq	42435	5	MGA||SP1||NCOR1||PML||MYC||MLLT1||SMARCA4||YY1||TAL1||STAT5A||NFE2||FOXM1||MTA2||TCF12||MAFG||ATF4||TEAD4||CEBPB||DPF2||ARID1B||CREB1||KLF16||CBFA2T2||TRIM24||SOX6||CBX3||RXRA||EGR1||EP300||CBFA2T3	lnc-WDR1-8||LOC124900664||SLC2A9-AS1-001||MN298094||DRD5	Erythroblasts (CB)||M0 macrophage (VB)||Eosinophil (VB)||Neutrophilic myelocytes (BM)||Neutrophils (CB)||Neutrophils (VB)	04	10011601	10013400	04	10013225	10015024
SLC2A9	SLC2A9	GH04J009987	Enhancer	10.7142	Ensembl||dbSUPER	66583	8	IKZF1||HDGF||SPI1||IKZF2||MTA2||EED	lnc-WDR1-8||HSALNG0032849||SLC2A9-AS1||SLC2A9-AS1-001||DRD5	Endothelial cells of umbilical vein (CB)||M0 macrophage (VB)||M1 macrophage (VB)||CD14+CD16- monocytes (VB)||Thymus||CD14+ monocytes	04	9988001	9988705	04	9989625	9990329
SLC2A9	SLC2A9	GH04J010141	Enhancer	16.5666	Ensembl	-86346	157	SIN3A||RAD21||CTCF||NR2F1	piR-53665||ZNF518B||piR-44240||WDR1||piR-38954||piR-59636||piR-46332||piR-61323||piR-44832||piR-38839||piR-49656||piR-42609||piR-46341||piR-50079||piR-39698-002	HUES48||HUES64||UCSF-4||iPS-20b||Thymus (fetal)	04	10140801	10141762	04	10142425	10143386
SLC2A9	SLC2A9	GH04J010130	Enhancer	16.07162	ENCODE||Ensembl||RefSeq||dbSUPER	-74865	94	BHLHE40||GLIS1||ZNF7	piR-52261-198||ZNF518B||piR-55263||piR-34473||piR-52874||WDR1||piR-35965||piR-48049-061||piR-57810||piR-59650||piR-34807||piR-55070||piR-60480||piR-34314||piR-39486||piR-53431-510||piR-37103||piR-59252||piR-55617||piR-32566||piR-40846||piR-54745||piR-44147||piR-33114||piR-49837||piR-56105	EPC (VB)||Endothelial cells of umbilical vein (CB)||HepG2||SK-N-SH||GM23338 bipolar neurons||Foreskin keratinocytes||Muscle leg (fetal)||Mammary epithelial cells||HSMM (myotube)||Muscle (fetal)||myotube||keratinocyte||skeletal muscle myoblast||psoas muscle	04	10128602	10130999	04	10130226	10132623
SLC2A9	SLC2A9	GH04J010127	Enhancer	15.44663	Ensembl	-72965	80	TAL1||TCF12||CBFA2T2||CBFA2T3	piR-41953||piR-44019||piR-52261-198||ZNF518B||piR-59294||piR-52874||WDR1||piR-35965||piR-38904-031||piR-48049-061||piR-57810||piR-59650||SLC2A9-AS1||piR-34807||piR-55070||piR-39602||piR-43194||piR-53431-510||piR-37103||piR-55617||piR-31715||piR-40154-133||piR-32566||piR-40846||piR-54745||piR-52469||piR-33114||piR-49837||piR-56105||piR-36986||piR-47191	HUES6||SK-N-SH||UCSF-4||Foreskin keratinocytes	04	10127602	10128199	04	10129226	10129823
SLC2A9	SLC2A9	GH04J009977	Enhancer	0.1872683	Ensembl||FANTOM5	76235	10	FEZF1||ZIC2||GLIS1||TRIM28||EGR2||OSR2||GLIS2	HSALNG0032848||HSALNG0032849||SLC2A9-AS1||DRD5	H1-hESC||H9||UCSF-4||GM23338 bipolar neurons||Cortex neurosphere||Pancreas	04	9977601	9979800	04	9979225	9981424
SLC2A9	SLC2A9	GH04J009969	Enhancer	8.755894	ENCODE||Ensembl||RefSeq	84170	12	EBF1||BHLHE40||ELF1||IKZF1||NR2F1||ZNF217||SPI1||IKZF2||ZNF687||TRIM22||MTA2||NBN||DPF2||RELB||RUNX3	SLC2A9-AS1||piR-31534-509||piR-48209-524||DRD5||HSALNG0032847	B cells (PB)||DND-41||MM.1S||Foreskin keratinocytes||B cells (VB)||Placenta||Sigmoid colon||Small intestine||H1 trophoblast||GM12878||B cell||trophoblast cell||placenta	04	9969798	9971733	04	9971422	9973357
SLC2A9	SLC2A9	GH04J009947	Enhancer	9.742487	ENCODE||Ensembl	107135	15	HNF4A||ZNF48	SLC2A9-AS1||DRD5||ENSG00000249219||HSALNG0032847	Left ventricle||Right atrium||Small intestine (fetal)||Small intestine||Stomach (fetal)||small intestine||stomach	04	9947002	9948599	04	9948626	9950223
SLC2A9	SLC2A9	GH04J010157	Enhancer	17.39786	ENCODE||Ensembl||dbSUPER	-105164	191	MGA||SP1||CTCF||ZNF444||ZNF592||SSRP1||ZNF654||YY1||IKZF1||CEBPA||RAD51||ARNT||RAD21||REST||SMC3||TRIM22||FOXA2||RXRA||ZBTB33||SKIL||JUND||MAX||HDAC2||FOXK2||NFATC1||HBP1||HNF4A||ZNF384||BHLHE40||RFX1||TOE1||CEBPG||L3MBTL2||CREM||HLF||ARID2||NCOR1||MNT||ATF1||GATAD2A||ATF3||XRCC5||CTBP1||ZNF24||SOX6||PKNOX1||ATF2||HNF4G||ATF7||SREBF1||USF1||CC2D1A||TFE3||BRD9	ZNF518B||WDR1||piR-57282||lnc-WDR1-2||piR-39519||RNA5SP155	CD4+ ab T cells||CD4+ ab T cells (VB)||Central memory CD4+ ab T cells (VB)||Effector memory CD8+ ab T cells (VB)||HUES48||HUES64||Endothelial cells of umbilical vein||Endothelial cells of umbilical vein (CB)||M0 macrophage (VB)||M1 macrophage (VB)||M2 macrophage (CB)||M2 macrophage (VB)||H1 neural progenitor cells||T cells (PB)||Eosinophil (VB)||Foreskin melanocytes||H9 hepatocytes||iPS-15b||Kidn…	04	10156201	10163999	04	10157825	10165623
SLC2A9	SLC2A9	GH04J009949	Enhancer	9.918484	Ensembl	105135	14	POLR2A||RAD21	DRD5||piR-59483||HSALNG0032847	H1-hESC||HUES48||HUES64||UCSF-4||GM23338 bipolar neurons||iPS-15b||iPS-20b||Left ventricle||H9 neuron cells	04	9949601	9950000	04	9951225	9951624
SLC2A9	SLC2A9	GH04J009952	Enhancer	0.1462643	Ensembl	102235	13	CEBPG||CEBPA||CEBPB||ATF3||ATF7	SLC2A9-AS1||piR-31534-509||DRD5||ENSG00000249219||piR-59483||HSALNG0032847	M1 macrophage (VB)||M2 macrophage (VB)||CD14+CD16- monocytes (CB)||CD14+CD16- monocytes (VB)	04	9952601	9952800	04	9954225	9954424
SLC2A9	SLC2A9	GH04J010149	Enhancer	16.69423	Ensembl||dbSUPER	-96265	187	EBF1||PAX5	piR-34713||ZNF518B||WDR1||piR-50186||piR-34547||lnc-WDR1-2||piR-57101||piR-31291||piR-53743||piR-60433	B cells||B cells (PB)||Common myeloid progenitor CD34+||GM12878||GM23338 bipolar neurons||B cells (VB)||Stomach (fetal)||RPMI-8402	04	10150801	10151600	04	10152425	10153224
SLC2A9	SLC2A9	GH04J010114	Promoter/Enhancer	20.97156	ENCODE||EPDnew||Ensembl||RefSeq||CraniofacialAtlas||FANTOM5||dbSUPER	-64643	27	MIER1||HDAC2||ZBTB26||POLR2A||SP1||NCOR1||PML||MYC||KLF9||MAZ||ZNF207||MLLT1||DPF2||ELK1||NFIC||SSRP1||CTCF||YY1||CHD4||IKZF1||MBD2||KLF11||CEBPA||CHD2||MXD4||SMAD5||MNT||NONO||BHLHE40||ELF1||SIN3A||ARNT||HOMEZ||ZNF639||ZNF511||KDM6A||THAP11||GABPA||FOXA2||REST||NBN||SAP130||SMAD4||RUNX1||TBP||RXRA||EBF1||MIER3||ZSCAN9||TEAD3||FOSL2||RARA||DMAP1||MAX||CBFB||RBM22||MAFK||BCL6||SP2||KAT7||TARDBP||D…	piR-32051||piR-30347||piR-38341||piR-42582||piR-50500||piR-51276||ZNF518B||piR-56533||piR-31494||piR-32075||piR-42709||WDR1||piR-56506||piR-62060||piR-40003||piR-36726||LOC124900666||piR-51152||piR-53181||SLC2A9-AS1||piR-31386||piR-36807||piR-37257||piR-41677||piR-58458||piR-61275||piR-61697||piR-37951||piR-38619||piR-49401||ENSG00000289865||piR-44237||piR-59076||lnc-SLC2A9-5||piR-42319||piR-4782…	blood vessel endothelial cell||monocyte||A549||A673||B cells||B cells (PB)||CD14+ monocytes||CD14+ monocytes (PB)||CD4+CD25+ ab regulatory T cells (PB)||CD4+ ab T cells||CD4+ ab memory T cells (PB)||CD8+ ab T cells (CB)||CD8+ ab T cells (PB)||Common myeloid progenitor CD34+||DND-41||Erythroblasts (CB)||Effector memory CD8+ ab T cells (VB)||EPC (VB)||GM12878||H1-hESC||H9||HCT116||Skeletal muscle m…	04	10114271	10124886	04	10115895	10126510
SLC2A9	SLC2A9	GH04J009990	Enhancer	6.20487	Ensembl||dbSUPER	64235	8	SPI1||CREM	lnc-WDR1-8||HSALNG0032849||SLC2A9-AS1||SLC2A9-AS1-001||DRD5	M0 macrophage (VB)||M1 macrophage (CB)||M1 macrophage (VB)||M2 macrophage (CB)||M2 macrophage (VB)||CD14+CD16- monocytes (CB)||CD14+CD16- monocytes (VB)||Right atrium||CD14+ monocytes	04	9990001	9991400	04	9991625	9993024
SLC2A9	SLC2A9	GH04J010200	Enhancer	16.92883	dbSUPER	-146506	198	NCOR1||DPF2||ZNF592||SMARCA4||HCFC1||REST||NBN||ZNF316||NFE2||EHMT2||ZEB2||NRF1||MAFG||TEAD4||MAFF||HDAC1||MEIS2||ARID1B||TEAD2||CREM||MLLT1||NFATC3||CTBP1||PKNOX1||CBX3||MTA3||TRIM28||GATAD2A||HMBOX1||MTA2||CBFA2T3||EMSY	ZNF518B||WDR1||lnc-DRD5-4||lnc-WDR1-7||ENSG00000271544||ENSG00000248777||LOC100129344	CD4 memory primary cells||K562	04	10200198	10202686	04	10201822	10204310
SLC2A9	SLC2A9	GH04J010203	Enhancer	16.84615	ENCODE||dbSUPER	-149472	198	HDAC2||MTA1||NCOR1||MYC||CEBPG||DPF2||NFIC||ZNF592||SMARCA4||IKZF1||MBD2||TAF9B||NBN||SKIL||MYNN||HLTF||EHMT2||EGR1||NCOA1||ZNF384||EP400||TEAD4||NR2F6||RUNX1||HDAC1||L3MBTL2||KLF1||GMEB1||ARID1B||CEBPB||TEAD2||CREM||MLLT1||PHF21A||SMARCE1||NFATC3||KDM1A||TBL1XR1||ATF1||ATF3||GTF2F1||DDX20||CTBP1||ZNF24||RNF2||TRIM24||SOX6||CBX3||MTA3||TRIM28||ATF7||EP300||FOXK2||CC2D1A||GATAD2A||AFF1||HMBOX1||CB…	ZNF518B||WDR1||lnc-DRD5-4||lnc-WDR1-7||ENSG00000271544||ENSG00000248777	CD4 memory primary cells||K562||myotube||skeletal muscle myoblast	04	10203610	10205206	04	10205234	10206830
SLC2A9	SLC2A9	GH04J009963	Enhancer	8.829334	Ensembl	90935	12		piR-31534-509||piR-48209-524||DRD5||HSALNG0032847	GM12878||H1-hESC||H9||HUES48||HUES64||HepG2||UCSF-4||iPS-15b||iPS-20b||iPS DF 19.11||H9 neuron cells	04	9963801	9964200	04	9965425	9965824
SLC2A9	SLC2A9	GH04J009944	Enhancer	9.91197	RefSeq	110003	15	JUND||ZMYM3	SLC2A9-AS1||DRD5||ENSG00000249219||HSALNG0032847		04	9944333	9945532	04	9945957	9947156
SLC2A9	SLC2A9	GH04J010315	Enhancer	12.8621	VISTA	-263068	215	SAP130||SMAD4||TEAD3||ZNF316||BCL6||PRDM10||SOX5||NRF1||NR2F6||ZNF580||MAFK||NFIL3||ZNF644||ARID4B||KDM1A||MIXL1||GATAD2A||SPI1||XRCC5||RAD21||SOX13||PBX2||EMSY	ZNF518B||WDR1||lnc-DRD5-4||ENSG00000251338||piR-41525-504		04	10315545	10320462	04	10317169	10322086
SLC2A9	SLC2A9	GH04J010495	Enhancer	4.829049	ENCODE||Ensembl||RefSeq	-442592	239	MGA||TCF12||MNT||ETS1||BHLHE40||RAD51||SIN3A||REST||USF2||YY1||TAL1||FOXK2||TBX3||DIDO1||LCORL||TOE1||L3MBTL2||SP1||TRIM22||NANOG||CBFA2T2||GTF2F1||ZNF354B||IKZF1||SREBF1||USF1||CBFA2T3||NR2C1	ZNF518B||ENSG00000287154||piR-58386||CLNK||LOC105374482	H1-hESC||H9||HUES6||HUES64||H9 neural progenitor cells||H1 neural progenitor cells||UCSF-4||hESC endodermal cells||Eosinophil (VB)||iPS DF 19.11||Neutrophils (VB)||mesendoderm||iPS DF 6.9||neural stem progenitor cell	04	10495456	10499600	04	10497080	10501224
SLC2A9	SLC2A9	GH04J009855	Enhancer	0.07974678	Ensembl	199136	20	AFF1	lnc-WDR1-12||MK280144-497||DRD5	M0 macrophage (VB)||M1 macrophage (VB)||M2 macrophage (CB)||M2 macrophage (VB)	04	9855401	9856199	04	9857025	9857823
SLC2A9	SLC2A9	GH04J009857	Enhancer	0.07974678	Ensembl	197336	20		lnc-WDR1-12||MK280144-497||DRD5	M0 macrophage (CB)||M0 macrophage (VB)||M2 macrophage (CB)||M2 macrophage (VB)	04	9857401	9857799	04	9859025	9859423
SLC2A9	SLC2A9	GH04J010281	Enhancer	13.90921	ENCODE||Ensembl	-228758	207	MTA1||NCOR1||SMARCA4||IKZF1||STAT3||SKIL||ZEB2||TCF12||TEAD4||NR2F6||HDAC1||DPF2||MEIS2||ARID1B||CUX1||SMARCE1||KDM1A||TBL1XR1||ATF3||CTBP1||RFX1||RNF2||TRIM24||SOX6||PKNOX1||EP300||HMBOX1||CBFA2T3||NR2F1	ZNF518B||WDR1||lnc-DRD5-4||lnc-WDR1-11||ENSG00000250074||lnc-ZNF518B-3||ENSG00000250505||LOC100422637	Mesenchymal stem cells (BM||VB)||Foreskin keratinocytes||Keratinocytes||Mammary epithelial cells||Skeletal muscle myoblasts||H1 neural progenitor cells||Aorta||Heart (fetal)||Left ventricle||HSMM myotube||Osteoblasts||K562||foreskin melanocyte||keratinocyte||mammary epithelial cell||trophoblast cell	04	10281601	10285786	04	10283225	10287410
SLC2A9	SLC2A9	GH04J009883	Enhancer	0.09152488	Ensembl	171535	18		piR-48209-523||piR-31534-508||HSALNG0032845||DRD5	H1-hESC||H9||HUES48||HUES64||UCSF-4||iPS-15b||iPS-20b||Ovary	04	9883001	9883800	04	9884625	9885424
SLC2A9	SLC2A9	GH04J009880	Enhancer	0.09152488	Ensembl	173935	18	HDAC1||KDM1A	piR-31534-508||HSALNG0032845||DRD5||ENSG00000249219	H1-hESC||H9||HUES48||HUES6||HUES64||SK-N-SH||UCSF-4||GM23338 bipolar neurons||hESC endodermal cells||H9 hepatocytes||iPS-15b||iPS-20b||iPS DF 19.11||iPS DF 6.9||Left ventricle||Muscle leg (fetal)||Lung (fetal)||Ovary||Placenta||Right atrium||Stomach (fetal)||Muscle trunk (fetal)	04	9880001	9882000	04	9881625	9883624
SLC2A9	SLC2A9	GH04J010188	Enhancer	16.98022	dbSUPER	-134086	195	ZNF592||BHLHE40||EHMT2||L3MBTL2||IKZF1||ZNF740||HMBOX1	ZNF518B||WDR1||lnc-DRD5-4||LOC100129344	K562||u87	04	10188393	10189651	04	10190017	10191275
SLC2A9	SLC2A9	GH04J009920	Enhancer	6.18444	Ensembl	133735	16	YY1	piR-48209-523||DRD5||ENSG00000249219	H1-hESC||H9||HUES48||HUES6||HUES64||H1 neural progenitor cells||UCSF-4||hESC endodermal cells||iPS-15b||iPS-20b||iPS DF 19.11	04	9920801	9921601	04	9922425	9923225
SLC2A9	SLC2A9	GH04J009786	Enhancer	0.05882296	Ensembl	267835	27		RNA5SP154||DRD5	M1 macrophage (VB)||H9 hepatocytes||Sigmoid colon	04	9786601	9787600	04	9788225	9789224
SLC2A9	SLC2A9	GH04J009900	Enhancer	5.118168	Ensembl	153935	16	EBF1||NFE2	piR-48209-523||DRD5||ENSG00000249219	CD14+ monocytes (PB)||HUES64||H1 neural progenitor cells||Adrenal gland (fetal)||Aorta||hESC endodermal cells||Left ventricle||Muscle leg (fetal)||Lung||CD14+CD16- monocytes (VB)||H9 neuron cells||Ovary||Stomach (fetal)||Muscle trunk (fetal)	04	9900001	9902000	04	9901625	9903624
SLC2A9	SLC2A9	GH04J009938	Enhancer	0.1305039	ENCODE||Ensembl	115824	15	TCF12||USF1	SLC2A9-AS1||DRD5||ENSG00000249219||HSALNG0032847	H1-hESC||HUES6||UCSF-4||iPS-20b||H9	04	9938736	9939488	04	9940360	9941112
SLC2A9	SLC2A9	GH04J010167	Enhancer	17.12309	ENCODE||Ensembl||FANTOM5||dbSUPER	-117179	195	MGA||HDAC2||SP1||MTA1||NCOR1||PML||CEBPG||DPF2||CTCF||NFIC||ZNF592||SMARCA4||IKZF1||MBD2||SMAD5||IRF2||MNT||BHLHE40||ZNF217||ARNT||REST||TAF9B||NBN||CTBP1||RUNX1||RXRA||ZNF316||ATF1||SKIL||MYNN||HLTF||PRDM10||NFE2||MLLT1||ZEB2||SMARCE1||RAD51||FOXK2||DIDO1||ZNF318||FOXM1||ZC3H8||NCOA1||NRF1||HNF4A||CAVIN1||TCF12||ZNF384||EP400||RFX1||MAFG||MAFK||RLF||ATF4||CSDE1||TEAD4||NR2F6||MAFF||HDAC1||L3MBTL…	ZNF518B||WDR1||lnc-DRD5-4||SLC2A9-AS1||LOC100129344	blood||CD8+ ab T cells (PB)||Common myeloid progenitor CD34+||Erythroblasts (CB)||EPC (VB)||Skeletal muscle myoblasts||Endothelial cells of umbilical vein||Endothelial cells of umbilical vein (CB)||K562||M0 macrophage (VB)||M1 macrophage (CB)||M1 macrophage (VB)||M2 macrophage (CB)||MCF-7||Mesenchymal stem cells (BM||VB)||Aorta||hESC endodermal cells||Eosinophil (VB)||Esophagus||Foreskin keratino…	04	10167831	10176399	04	10169455	10178023
SLC2A9	SLC2A9	GH04J009936	Enhancer	5.490101	Ensembl	118635	15	SMARCA4||TAL1||TCF12||TEAD4||GATA2||ARID1B||SMARCE1||KLF16||CBFA2T2||ZKSCAN1||EP300||CBFA2T3	DRD5||ENSG00000249219||HSALNG0032847	Common myeloid progenitor CD34+||H1-hESC||HUES64||SK-N-SH||Adrenal gland (fetal)||hESC endodermal cells||iPS DF 19.11||Muscle leg (fetal)||Stomach (fetal)	04	9936001	9936600	04	9937625	9938224
SLC2A9	SLC2A9	GH04J010371	Enhancer	11.97971	ENCODE||Ensembl||RefSeq	-317169	217	NRF1||NR2F6||IKZF1||ZNF184||NR2F1||NR2C1	ZNF518B||WDR1||lnc-DRD5-4||LOC124900667||HSALNG0032878||HSALNG0032881	H1-hESC||Skeletal muscle myoblasts||HUES48||HUES6||HUES64||K562||UCSF-4||Foreskin keratinocytes||iPS-15b||iPS-20b||iPS DF 19.11||iPS DF 6.9||Keratinocytes||Mammary epithelial cells||HSMM myotube||myotube||skeletal muscle myoblast||trophoblast cell	04	10371401	10372809	04	10373025	10374433
SLC2A9	SLC2A9	GH04J010288	Enhancer	13.85843	ENCODE	-234419	210	IKZF1||REST||ZNF316||EHMT2||MAFG||MAFK||MAFF||HMBOX1||EMSY	ZNF518B||WDR1||lnc-DRD5-4||lnc-ZNF518B-3||lnc-ZNF518B-4||ENSG00000250505||ENSG00000251278||LOC100422637	keratinocyte||mammary epithelial cell	04	10288347	10290362	04	10289971	10291986
SLC2A9	SLC2A9	GH04J009781	Promoter	0.05659558	Ensembl	273381	28		DEFB131A||HSALNG0032836||DRD5	A549||A673||B cells||B cells (PB)||CD14+ monocytes||CD14+ monocytes (PB)||CD4+CD25+ ab regulatory T cells (PB)||CD4+ ab T cells||CD4+ ab memory T cells (PB)||CD8+ ab T cells (CB)||CD8+ ab T cells (PB)||Common myeloid progenitor CD34+||DND-41||Erythroblasts (CB)||Effector memory CD8+ ab T cells (VB)||EPC (VB)||GM12878||H1-hESC||H9||HCT116||Skeletal muscle myoblasts||HUES48||HUES64||Endothelial cel…	04	9781465	9781644	04	9783089	9783268
SLC2A9	SLC2A9	GH04J009874	Enhancer	0.09361726	Ensembl	178835	18	FOXA2||SPI1||FOXA1	piR-31534-508||HSALNG0032845||DRD5||ENSG00000249219	M0 macrophage (CB)||M0 macrophage (VB)||M1 macrophage (CB)||M1 macrophage (VB)||M2 macrophage (CB)||M2 macrophage (VB)||CD14+CD16- monocytes (CB)||CD14+CD16- monocytes (VB)||Neutrophilic myelocytes (BM)||Neutrophils (CB)||Neutrophils (VB)	04	9875201	9877000	04	9876825	9878624
SLC2A9	SLC2A9	GH04J009817	Enhancer	0.06429015	Ensembl	236435	23	RBM22	lnc-DRD5-13||HSALNG0032843||DRD5	M1 macrophage (CB)||M1 macrophage (VB)||M2 macrophage (VB)||Neutrophilic myelocytes (BM)||Neutrophils (VB)	04	9818401	9818600	04	9820025	9820224
SLC2A9	SLC2A9	GH04J009917	Enhancer	0.1194008	Ensembl	138035	16		piR-48209-523||DRD5||ENSG00000249219	Common myeloid progenitor CD34+||UCSF-4||Adrenal gland (fetal)||Heart (fetal)||Left ventricle||Muscle leg (fetal)||HSMM myotube||Psoas muscle||Spleen||Muscle trunk (fetal)	04	9916801	9917001	04	9918425	9918625
SLC2A9	SLC2A9	GH04J009919	Enhancer	0.1194008	Ensembl	135835	16	RAD21||CTCF	piR-48209-523||DRD5||ENSG00000249219	HUES48||UCSF-4||Heart (fetal)||iPS-15b||Left ventricle||Psoas muscle	04	9919001	9919201	04	9920625	9920825
SLC2A9	SLC2A9	GH04J010192	Enhancer	16.27922	Ensembl	-137465	195	ZNF592||REST||SPI1||CTCF||ZBTB40||RAD21||IKZF1	ZNF518B||WDR1||lnc-DRD5-4||LOC100129344	M0 macrophage (VB)||M1 macrophage (CB)||M1 macrophage (VB)||M2 macrophage (CB)||Eosinophil (VB)||CD14+CD16- monocytes (CB)||CD14+CD16- monocytes (VB)||Neutrophils (VB)||H1 trophoblast	04	10192001	10192800	04	10193625	10194424
SLC2A9	SLC2A9	GH04J009779	Enhancer	0.05831673	Ensembl	275035	28		DEFB131A||HSALNG0032836||DRD5	Foreskin keratinocytes||Mammary epithelial cells	04	9779801	9780000	04	9781425	9781624
SLC2A9	SLC2A9	GH04J010380	Enhancer	12.14383	Ensembl	-325965	219	MAFK||EMSY	ZNF518B||WDR1||lnc-DRD5-4||LOC107986260||LOC124900667	M1 macrophage (CB)||M1 macrophage (VB)||M2 macrophage (CB)||M2 macrophage (VB)||Foreskin keratinocytes||Keratinocytes	04	10380601	10381200	04	10382225	10382824
SLC2A9	SLC2A9	GH04J009847	Enhancer	0.0767432	Ensembl	205435	21	MYC||CEBPG||BCL11A||ZNF592||TRIM22||ZNF316||JUND||BHLHE40||NFE2||IRF9||ELF1||EP400||IKZF1||BMI1||NR2F1||BACH1||ATF4||L3MBTL2||CEBPB||ATF3||TARDBP||IKZF2||ZNF687||TRIM24||MTA2||ATF2||NBN||DPF2||TRIM28||RELB||ATF7||ARNT||EMSY	MK280144-497||DRD5||piR-56341-166	GM12878||M0 macrophage (CB)||M0 macrophage (VB)||M1 macrophage (CB)||M2 macrophage (CB)||M2 macrophage (VB)||UCSF-4||iPS DF 19.11||CD14+CD16- monocytes (VB)	04	9848001	9851000	04	9849625	9852624
SLC2A9	SLC2A9	GH04J009898	Enhancer	5.066434	Ensembl	156035	16	CTCF||REST||SMC3||YY1||NRF1||RAD21	piR-48209-523||DRD5||ENSG00000249219	H1-hESC||HUES48||HUES64||UCSF-4||Aorta||hESC endodermal cells||iPS-15b||Muscle leg (fetal)||Stomach (fetal)||Muscle trunk (fetal)	04	9898401	9899400	04	9900025	9901024
SLC2A9	SLC2A9	GH04J009894	Enhancer	5.123039	Ensembl	159635	16	REST||MNT	SLC2A9-AS1||piR-48209-523||DRD5||ENSG00000249219	GM12878||M0 macrophage (VB)||M1 macrophage (CB)||M1 macrophage (VB)||M2 macrophage (VB)||CD14+CD16- monocytes (CB)||CD14+CD16- monocytes (VB)	04	9894601	9896000	04	9896225	9897624
SLC2A9	SLC2A9	GH04J010388	Enhancer	13.6112	Ensembl	-334465	219		ZNF518B||WDR1||lnc-DRD5-4||LOC107986260||LOC124900667	H1-hESC||HUES48||HUES6||HUES64||UCSF-4||iPS-15b||iPS-20b	04	10388401	10390400	04	10390025	10392024
SLC2A9	SLC2A9	GH04J009933	Enhancer	0.1281078	Ensembl	120635	15		DRD5||ENSG00000249219||HSALNG0032847	M0 macrophage (CB)||M0 macrophage (VB)||M1 macrophage (CB)||M1 macrophage (VB)||M2 macrophage (CB)||M2 macrophage (VB)	04	9933801	9934800	04	9935425	9936424
SLC2A9	SLC2A9	GH04J010333	Enhancer	13.97276	ENCODE||Ensembl	-280767	216	ZNF316||NFE2||MAFG||L3MBTL2||MEIS2||SP1||IKZF1||PKNOX1||JUND||EMSY	ZNF518B||WDR1||lnc-DRD5-4||HSALNG0032878||piR-41525-504	HUES6||Foreskin keratinocytes||iPS-15b||iPS-20b||H1 trophoblast||iPS DF 6.9||foreskin melanocyte||keratinocyte||mammary epithelial cell||trophoblast cell||H1-hESC||placenta	04	10333796	10337610	04	10335420	10339234
SLC2A9	SLC2A9	GH04J009771	Enhancer	0.05720305	ENCODE	283684	29	NFE2	DEFB131A||SLC2A9-AS1||HSALNG0032836||HSALNG0032834||DRD5	CD14-positive monocyte||keratinocyte||mammary epithelial cell	04	9771177	9771326	04	9772801	9772950
SLC2A9	SLC2A9	GH04J010295	Enhancer	13.6972	ENCODE||Ensembl||CraniofacialAtlas	-241724	215	USF1||EZH2	ZNF518B||WDR1||lnc-DRD5-4||LOC100422639||ENSG00000251338||piR-41525-504	H1-hESC||HUES48||UCSF-4||hESC endodermal cells||Foreskin melanocytes||Cortex neurosphere||Ganglion eminence neurosphere||H1 trophoblast||foreskin melanocyte||trophoblast cell||neural stem progenitor cell	04	10295720	10297599	04	10297344	10299223
SLC2A9	SLC2A9	GH04J009810	Enhancer	0.06459388	Ensembl	242335	23	MLLT1||IRF4||TRIM22||BHLHE40||BATF||ELF1||IKZF1||NR2F1||BACH1||ZNF217||PKNOX1||ARID3A||TBL1XR1||SPI1||IKZF2||MTA2||TCF12||ZSCAN29||DPF2||RELB||ARNT||GATAD2B||RUNX3	lnc-DRD5-13||HSALNG0032843||DRD5	A673||M0 macrophage (VB)||M1 macrophage (CB)||M1 macrophage (VB)||M2 macrophage (CB)||M2 macrophage (VB)||SK-N-SH||Neutrophilic myelocytes (BM)||Neutrophils (CB)||Neutrophils (VB)	04	9811001	9814200	04	9812625	9815824
SLC2A9	SLC2A9	GH04J010299	Enhancer	13.85812	Ensembl	-244465	215	NFIC	ZNF518B||WDR1||lnc-DRD5-4||ENSG00000251338||piR-41525-504	H1-hESC||H9||HUES48||HUES6||HUES64||H1 neural progenitor cells||UCSF-4||Foreskin keratinocytes||Foreskin melanocytes||iPS-20b||iPS DF 6.9||Keratinocytes||Mammary epithelial cells||Mammary myoepithelial cells||Placenta	04	10298801	10300000	04	10300425	10301624
SLC2A9	SLC2A9	GH04J009891	Enhancer	0.09581088	Ensembl	163735	16		piR-48209-523||DRD5||ENSG00000249219	M1 macrophage (VB)||Left ventricle||Spleen	04	9890801	9891600	04	9892425	9893224
SLC2A9	SLC2A9	GH04J010197	Enhancer	16.62274	dbSUPER	-143417	195	UBTF||DPF2||NFIC||ZNF592||SMARCA4||TAL1||TCF12||RFX1||TEAD4||ARID1B||CBFA2T2||TBL1XR1||SOX6||ZNF24||NCOR1||ZNF184||CBFA2T3	ZNF518B||WDR1||lnc-DRD5-4||LOC100129344	CD4 memory primary cells||K562	04	10197607	10199098	04	10199231	10200722
SLC2A9	SLC2A9	GH04J010344	Enhancer	14.14283	ENCODE||FANTOM5	-291022	217	MTA1||NCOR1||PML||DPF2||NFIC||ZNF592||SMARCA4||HES1||TAL1||ZNF316||HLTF||STAT5A||HDAC2||ZEB2||FOXM1||NCOA1||MTA2||TCF12||TEAD4||HDAC1||MEIS2||GMEB1||ARID1B||SMARCE1||NFATC3||KDM1A||TBL1XR1||KLF16||CTBP1||KHSRP||CBFA2T2||RNF2||TRIM24||SOX6||IKZF1||PKNOX1||ATF7||EP300||CC2D1A||ZSCAN29||LEF1||PHB2||CBFA2T3||TARDBP	ZNF518B||WDR1||lnc-DRD5-4||HSALNG0032878||HSALNG0032881	keratinocyte||urothelial cell||K562||mammary epithelial cell||trophoblast cell||placenta	04	10344950	10346965	04	10346574	10348589
SLC2A9	SLC2A9	GH04J009804	Enhancer	0.06466138	Ensembl	250135	24	RBM22||USF1	lnc-DRD5-13||HSALNG0032841||DRD5	H1-hESC||HUES48||HUES64||H1 neural progenitor cells||hESC endodermal cells||Foreskin keratinocytes||iPS DF 19.11||Placenta	04	9804601	9805000	04	9806225	9806624
SLC2A9	SLC2A9	GH04J010179	Enhancer	17.7071	ENCODE||Ensembl||FANTOM5||dbSUPER	-128191	195	MIER1||MGA||HDAC2||THRA||HNRNPUL1||MTA1||NCOR1||UBTF||PML||MYC||CEBPG||DPF2||CTCF||NFIC||ZNF592||SMARCA4||TBP||IKZF1||HES1||SMAD5||MNT||NONO||BHLHE40||ARNT||GABPA||REST||NFATC3||TAF9B||NBN||MAFF||RUNX1||KDM4B||ZBTB5||TAL1||ZNF316||ATF1||SKIL||HLTF||MAFK||MCM7||SUPT5H||THRAP3||STAT5A||SPI1||POLR2A||NFE2||IRF9||NCOA2||MLLT1||EHMT2||BATF||ZEB2||RAD51||FOXK2||DIDO1||ZNF318||FOXM1||EGR1||ZC3H8||NCOA1|…	ZNF518B||WDR1||lnc-DRD5-4||SLC2A9-AS1||LOC100129344	fat cell||fibroblast of tunica adventitia of artery||mesothelial cell||preadipocyte||vascular associated smooth muscle cell||blood||kidney epithelial cell||mast cell||mesenchymal cell||B cells||CD14+ monocytes||CD14+ monocytes (PB)||CD4+ ab T cells (VB)||CD8+ ab T cells (PB)||Common myeloid progenitor CD34+||Central memory CD4+ ab T cells (VB)||Erythroblasts (CB)||EPC (VB)||Skeletal muscle myobla…	04	10179201	10187052	04	10180825	10188676
SLC2A9	SLC2A9	GH04J009924	Enhancer	9.189179	Ensembl	128535	15	MGA||MYC||CTCF||ZIC2||ATF4||HDAC1||L3MBTL2||MEIS2||ATF3||CTBP1||RAD21||POLR2A||TRIM24||SOX6||IKZF1||PKNOX1||RNF2||ATF7||EP300||MEF2D	SLC2A9-AS1||DRD5||ENSG00000249219||HSALNG0032847	CD14+ monocytes||M0 macrophage (CB)||M0 macrophage (VB)||M1 macrophage (CB)||M1 macrophage (VB)||M2 macrophage (CB)||M2 macrophage (VB)||Foreskin keratinocytes||CD14+CD16- monocytes (CB)	04	9924402	9928400	04	9926026	9930024
SLC2A9	SLC2A9	GH04J010245	Enhancer	15.35685	Ensembl	-190765	200	IKZF1	ZNF518B||WDR1||piR-61101-491||lnc-DRD5-4||piR-48965-095	CD14+ monocytes||Common myeloid progenitor CD34+||M0 macrophage (VB)||M1 macrophage (VB)||M2 macrophage (CB)||M2 macrophage (VB)||CD14+CD16- monocytes (CB)||CD14+CD16- monocytes (VB)	04	10245201	10246200	04	10246825	10247824
IKZF1	IKZF1	GH07J050304	Promoter/Enhancer	250.669	EPDnew||dbSUPER	-19	0	ZBTB33||EZH2	lnc-FIGNL1-7||ZPBP	CD14+ monocytes||CD4 naive primary cells||CD4+ CD25- CD45RA+ naive primary cells||CD4+ CD25- CD45RO+ memory primary cells||CD8 naive primary cells||Thymus	07	50303406	50303465	07	50343002	50343061
IKZF1	IKZF1	GH07J050302	Enhancer	250.669	RefSeq||dbSUPER	-531	0	ZBTB33	lnc-FIGNL1-7||ZPBP	CD14+ monocytes||CD4 naive primary cells||CD4+ CD25- CD45RA+ naive primary cells||CD4+ CD25- CD45RO+ memory primary cells||CD8 naive primary cells||CD8 primary cells	07	50302673	50303174	07	50342269	50342770
IKZF1	IKZF1	GH07J050301	Enhancer	6.392095	FANTOM5||dbSUPER	-2354	0		SPMIP7||lnc-FIGNL1-7||ENSG00000228005||ZPBP	CD20+ B cells||CD4 naive primary cells||CD4+ CD25- CD45RA+ naive primary cells	07	50301037	50301165	07	50340633	50340761
IKZF1	IKZF1	GH07J050292	Enhancer	4.691873	ENCODE||Ensembl||VISTA||FANTOM5	-10020	0	BCLAF1||BCL11A||IRF4||BATF||ZNF24||IKZF1||BACH1||TCF7||ATF2||JUNB||ZNF217||ZBED1||PKNOX1||SPI1||POLR2A||IKZF2||CREM||MTA2||EED||DPF2||RELB||ARNT||RUNX3||HMBOX1	SPMIP7||lnc-FIGNL1-7||ENSG00000228005||lnc-IKZF1-6||ZPBP	CD4+ ab T cells||CD4+ ab T cells (VB)||Central memory CD4+ ab T cells (VB)||M0 macrophage (VB)||M1 macrophage (CB)||M1 macrophage (VB)||M2 macrophage (VB)||NHLF||CD14+CD16- monocytes (VB)||B cells (VB)||GM12878||B cell	07	50292001	50294868	07	50331597	50334464
IKZF1	IKZF1	GH07J050303	Promoter/Enhancer	263.8638	ENCODE||EPDnew||Ensembl||RefSeq||VISTA||FANTOM5||dbSUPER||UCNEbase	10000	0	MGA||HDAC2||ZBTB26||POLR2A||UBTF||MYC||BCLAF1||CEBPG||MLLT1||EZH2||SMARCA4||CHD1||TBP||IKZF1||SMAD5||MNT||BHLHE40||SIN3A||REST||SIN3B||ZBTB33||EBF1||SMARCA5||ZNF316||SKIL||MAX||NKRF||PRDM10||TAF1||SPI1||ASH2L||ELF1||NRF1||MTA3||RB1||HNRNPL||MAFG||NR2F1||BACH1||ATF2||RBBP5||TEAD4||ZMYM3||JUNB||HDAC1||ZNF217||L3MBTL2||CEBPB||MEIS2||PKNOX1||GATA2||GMEB1||GABPB1||CREM||NCOA6||SMARCE1||KDM1A||HLF||ARI…	HSALNG0057943||ENSG00000228005||FIGNL1	monocyte||natural killer cell||T cell||lymphocyte of B lineage||blood||brain||lung||spleen||dendritic cell||mast cell||tonsil||CD14+ monocytes||CD19 primary cells||CD20+ B cells||CD3 primary cells||CD34 primary cells||CD4 memory primary cells||CD4 naive primary cells||CD4+ CD25- CD45RA+ naive primary cells||CD4+ CD25- CD45RO+ memory primary cells||CD4+ CD25- IL17+ PMA Th17 primary cells||CD4+ CD2…	07	50303578	50323331	07	50343174	50362927
IKZF1	IKZF1	GH07J050289	Enhancer	0.414933	FANTOM5	-13983	0		SPMIP7||GRB10||lnc-FIGNL1-7||lnc-IKZF1-6||ZPBP||lnc-IKZF1-5	neuronal stem cell	07	50289386	50289557	07	50328982	50329153
IKZF1	IKZF1	GH07J050280	Enhancer	13.19131	ENCODE||RefSeq||FANTOM5||dbSUPER	-20602	2	SP1||POLR2A||BCLAF1||MAZ||MLLT1||NFIC||CHD1||BCL11A||IRF4||RCOR1||TRIM22||SMC3||EBF1||SMARCA5||MAX||CBFB||MYC||BHLHE40||SPI1||ASH2L||TBP||BATF||ELF1||IKZF1||MTA3||NR2F1||BACH1||STAT3||TCF7||ATF2||JUNB||ZNF217||ZBED1||KLF5||E2F4||ARID3A||SMAD5||TBL1XR1||TARDBP||IKZF2||CREM||ZNF687||MTA2||TCF12||YY1||NBN||EED||DPF2||RELB||ARNT||GATAD2B||RUNX3||ETV6||ELK1||HMBOX1	ENSG00000235620||lnc-IKZF1-6||ZPBP||lnc-IKZF1-5	dendritic cell||CD20+ B cells||CD3 primary cells||Thymus||GM12878||B cell||CD14-positive monocyte||common myeloid progenitor, CD34-positive||natural killer cell||T-cell||thymus	07	50280912	50284793	07	50320508	50324389
IKZF1	IKZF1	GH07J050326	Promoter/Enhancer	12.56181	ENCODE||Ensembl||dbSUPER	24296	1	BCLAF1||BCL11A||IRF4||EBF1||SMARCA5||BHLHE40||PAX5||EZH2||NFATC1||IKZF1||MTA3||BACH1||ATF2||HDGF||ZBED1||SPI1||IKZF2||CREM||MTA2||TCF12||EED||DPF2||RELB||ARNT||GATAD2B||RUNX3	RF01061-163||HSALNG0057943||ENSG00000228005||FIGNL1	Thymus||Thymus (fetal)||CD14+ monocytes||CD19 primary cells||CD20+ B cells||CD3 primary cells||CD34 primary cells||CD4+ CD25- CD45RA+ naive primary cells||CD4+ CD25- CD45RO+ memory primary cells||CD4+ CD25- IL17+ PMA Th17 primary cells||CD4+ CD25- IL17- PMA Th primary cells||CD56 primary cells||CD8 primary cells||DND-41||GM12878||B cell||T-cell	07	50326773	50328729	07	50366369	50368325
IKZF1	IKZF1	GH07J050323	Enhancer	12.56181	dbSUPER	21003	1		RF01061-163||HSALNG0057943||ENSG00000228005||FIGNL1	CD14+ monocytes||CD20+ B cells||CD4+ CD25- CD45RA+ naive primary cells||CD4+ CD25- CD45RO+ memory primary cells||CD4+ CD25- IL17+ PMA Th17 primary cells||CD4+ CD25- IL17- PMA Th primary cells||CD8 naive primary cells||CD8 primary cells	07	50323634	50325282	07	50363230	50364878
[truncated: 431 more rows]
