# Supplementary material for: The cell cycle regulator PLK1 promotes murine melanoma progression by regulating the transcription factor BACH1
Source: PLoS Biol. 2025 Nov 24;23(11):e3003490. doi: 10.1371/journal.pbio.3003490 (PMC12643297; doi:10.1371/journal.pbio.3003490)
Supplement: S1 Data — (XLSX) [file pbio.3003490.s014.xlsx]

## Sheet: Figure 1
Figure 1A								Figure 1B				Figure 1C												Figure 1F			Figure 1G			Figure 1H			Figure 1K				Figure 1M
Not-sun exposed				Sun-exposed				SampleID	log2.PLK1.Expr	Group		Group	Study ID	Patient ID	Disease Free (Months)	Overall Survival (Months)	Expression		BRAF-mutant					BRafCA/Ptenloxp	BRafCA/Ptenloxp/Plk1		BRafCA/Ptenloxp	BRafCA/Ptenloxp/Plk1		BRafCA/PtenloxP	BRafCA/PtenloxP/Plk1		BRafCA/Ptenloxp				GeneSet	HALLMARK_EPITHELIAL_MESENCHYMAL_TRANSITION							GeneSet	HALLMARK_OXIDATIVE_PHOSPHORYLATION
SampleID	log2.PLK1.Expr	Group		SampleID	log2.PLK1.Expr	Group		GSM3141811	4.26107	Nevus		High	skcm_tcga	TCGA-EE-A17X	17.44	29.8	4085.63		Patient.ID	log2.PLK1.Expr	Overall.Survival.Status	Overall.Survival.Year		59	38		7.96	15.555		0.481635	2.3945		Naïve	Micro-metastasis	Macro-metastasis			SYMBOL	TITLE	RANK IN GENE LIST	RANK METRIC SCORE	RUNNING ES	CORE ENRICHMENT			SYMBOL	TITLE	RANK IN GENE LIST	RANK METRIC SCORE
TCGA-EB-A5SG	3.96989	Tumor		TCGA-EB-A5SG	3.96989	Tumor		GSM3141812	4.46631	Nevus		High	skcm_tcga	TCGA-EB-A3Y7	NA	10.71	3362.74		TCGA-3N-A9WB	5.15134	1:DECEASED	1.41833		59	35		13.48	16.915		0.519394	2.86888		0.333333	0.333333	0.333333		1	TIMP3	TIMP metallopeptidase inhibitor 3 [Source:HGNC Symbol;Acc:HGNC:11822]	6	1.716	0.0201	Yes		1	NNT	nicotinamide nucleotide transhydrogenase [Source:HGNC Symbol;Acc:HGNC:7863]	239	0.983305
TCGA-W3-AA21	4.1586	Tumor		TCGA-W3-AA21	4.1586	Tumor		GSM3141813	4.12996	Nevus		High	skcm_tcga	TCGA-D3-A8GJ	47.4	241.2	3337.2		TCGA-3N-A9WC	4.29495	0:LIVING	5.53583		73	44		11.92	22.125		0.537677	2.54583		0.5	0.166667	0.333333		2	SERPINE1	serpin family E member 1 [Source:HGNC Symbol;Acc:HGNC:8583]	18	1.443	0.0366	Yes		2	PDP1	pyruvate dehyrogenase phosphatase catalytic subunit 1 [Source:HGNC Symbol;Acc:HGNC:9279]	2205	0.504873
TCGA-D3-A3CC	5.26164	Tumor		TCGA-D3-A3CC	5.26164	Tumor		GSM3141814	4.3526	Nevus		High	skcm_tcga	TCGA-EE-A182	10.78	14.68	3287.51		TCGA-BF-A1PU	5.26236	0:LIVING	1.05917		73	44		9.3	8.89		0.148721	3.21773		0.166667	0.333333	0.5		3	GLIPR1	GLI pathogenesis related 1 [Source:HGNC Symbol;Acc:HGNC:17001]	89	1.189	0.0465	Yes		3	CASP7	caspase 7 [Source:HGNC Symbol;Acc:HGNC:1508]	3017	0.408576
TCGA-FR-A8YC	4.15467	Tumor		TCGA-FR-A8YC	4.15467	Tumor		GSM3141815	4.6312	Nevus		High	skcm_tcga	TCGA-EE-A29C	72.67	78.91	3226.42		TCGA-BF-A3DJ	4.52281	0:LIVING	1.27		59	44		13.465	10.935		0.156562	3.33553		0	0.833333	0.166667		4	TNFRSF11B	TNF receptor superfamily member 11b [Source:HGNC Symbol;Acc:HGNC:11909]	128	1.108	0.0573	Yes		4	IDH1	isocitrate dehydrogenase (NADP(+)) 1 [Source:HGNC Symbol;Acc:HGNC:5382]	3558	0.36044
TCGA-EE-A29P	4.41576	Tumor		TCGA-EE-A29P	4.41576	Tumor		GSM3141816	4.84197	Nevus		High	skcm_tcga	TCGA-EE-A2M5	19.02	21.65	3141.96		TCGA-BF-A3DL	5.25624	0:LIVING	2.105		69	59		14.885	14.825		0.666667	4.32985		0.333333	0.166667	0.5		5	BDNF	brain derived neurotrophic factor [Source:HGNC Symbol;Acc:HGNC:1033]	131	1.107	0.0704	Yes		5	ACADSB	acyl-CoA dehydrogenase short/branched chain [Source:HGNC Symbol;Acc:HGNC:91]	3656	0.35319
TCGA-EE-A2MI	3.56062	Tumor		TCGA-EE-A2MI	3.56062	Tumor		GSM3141817	4.53974	Nevus		High	skcm_tcga	TCGA-EE-A29V	23.03	25.85	2939.9		TCGA-BF-A3DM	5.60373	0:LIVING	1.645		84	59		14.285	10.34		0.718933	3.31441		0	0.2	0.8		6	IL15	interleukin 15 [Source:HGNC Symbol;Acc:HGNC:5977]	153	1.075	0.0819	Yes		6	GLUD1	glutamate dehydrogenase 1 [Source:HGNC Symbol;Acc:HGNC:4335]	3753	0.343714
TCGA-D3-A3C6	6.37342	Tumor		TCGA-D3-A3C6	6.37342	Tumor		GSM3141818	4.99973	Nevus		High	skcm_tcga	TCGA-EE-A2M6	129.17	129.17	2904.36		TCGA-BF-A3DN	4.74198	0:LIVING	1.9625		49	44		11.905	14.24		0.744241	3.97103		0.166667	0.5	0.333333		7	EDIL3	EGF like repeats and discoidin domains 3 [Source:HGNC Symbol;Acc:HGNC:3173]	168	1.058	0.0937	Yes		7	ATP6V0E1	ATPase H+ transporting V0 subunit e1 [Source:HGNC Symbol;Acc:HGNC:863]	3879	0.332615
TCGA-BF-A1Q0	6.57406	Tumor		TCGA-BF-A1Q0	6.57406	Tumor		GSM3141819	4.0937	Nevus		High	skcm_tcga	TCGA-EE-A17Z	4.57	8.64	2634.4		TCGA-BF-A5EQ	4.33448	0:LIVING	0.884167		70	43		8.26	14.415		0.205857	3.52388		0.5	0.166667	0.333333		8	GPC1	glypican 1 [Source:HGNC Symbol;Acc:HGNC:4449]	203	1.026	0.1038	Yes		8	CPT1A	carnitine palmitoyltransferase 1A [Source:HGNC Symbol;Acc:HGNC:2328]	4083	0.314573
TCGA-FS-A1ZQ	6.13694	Tumor		TCGA-FS-A1ZQ	6.13694	Tumor		GSM3141820	4.19779	Nevus		High	skcm_tcga	TCGA-FR-A726	8.97	10.02	2620.2		TCGA-BF-A5ER	6.4629	0:LIVING	0.895		57	43		7.05	16.73		0.21671	4.4539		0.25	0.375	0.375		9	THBS2	thrombospondin 2 [Source:HGNC Symbol;Acc:HGNC:11786]	244	0.98	0.113	Yes		9	TOMM70	translocase of outer mitochondrial membrane 70 [Source:HGNC Symbol;Acc:HGNC:11985]	4755	0.259862
TCGA-DA-A3F3	5.14252	Tumor		TCGA-DA-A3F3	5.14252	Tumor		GSM3141821	4.5826	Nevus		High	skcm_tcga	TCGA-FS-A1YX	NA	48.55	2445.32		TCGA-BF-A9VF	4.29342	0:LIVING	1.20417		51	74		10.44	17.325		0.46029	4.61695		0.333333	0.166667	0.5		10	ITGB5	integrin subunit beta 5 [Source:HGNC Symbol;Acc:HGNC:6160]	268	0.959	0.123	Yes		10	BDH2	3-hydroxybutyrate dehydrogenase 2 [Source:HGNC Symbol;Acc:HGNC:32389]	4886	0.24801
TCGA-D3-A1Q3	4.21492	Tumor		TCGA-D3-A1Q3	4.21492	Tumor		GSM3141822	4.9044	Nevus		High	skcm_tcga	TCGA-BF-A1Q0	27.3	27.3	2380.04		TCGA-BF-AAP0	5.21506	0:LIVING	1.2425		48	37		11.59	21.875		1.164	5.99328		0.5	0.166667	0.333333		11	RGS4	regulator of G protein signaling 4 [Source:HGNC Symbol;Acc:HGNC:10000]	277	0.951	0.1339	Yes		11	COX15	cytochrome c oxidase assembly homolog COX15 [Source:HGNC Symbol;Acc:HGNC:2263]	4914	0.245434
TCGA-EE-A3JB	6.56976	Tumor		TCGA-EE-A3JB	6.56976	Tumor		GSM3141862	5.90096	Primary Melanoma		High	skcm_tcga	TCGA-W3-AA1Q	66	69.02	2363.09		TCGA-BF-AAP1	5.03627	0:LIVING	1.12		62	42		6.285	16.24		1.10953	7.67653		0.333333	0.333333	0.333333		12	SLIT3	slit guidance ligand 3 [Source:HGNC Symbol;Acc:HGNC:11087]	321	0.929	0.1423	Yes		12	ATP6AP1	ATPase H+ transporting accessory protein 1 [Source:HGNC Symbol;Acc:HGNC:868]	5359	0.210999
TCGA-FW-A3TV	4.12673	Tumor		TCGA-FW-A3TV	4.12673	Tumor		GSM3141863	4.99122	Primary Melanoma		High	skcm_tcga	TCGA-WE-A8ZX	10.71	35.78	2355.32		TCGA-BF-AAP6	6.26764	0:LIVING	0.89		62	38		6.445			0.979266	6.57493		0.33333	0.5	0.166667		13	FUCA1	alpha-L-fucosidase 1 [Source:HGNC Symbol;Acc:HGNC:4006]	346	0.919	0.1518	Yes		13	ATP6V0C	ATPase H+ transporting V0 subunit c [Source:HGNC Symbol;Acc:HGNC:855]	5501	0.198064
TCGA-ER-A196	3.3839	Tumor		TCGA-ER-A196	3.3839	Tumor		GSM3141864	4.74133	Primary Melanoma		High	skcm_tcga	TCGA-BF-A5ER	10.74	10.74	2342.37		TCGA-BF-AAP7	4.71642	0:LIVING	0.870833		41	35		16.64			0.736239	3.12263						14	HTRA1	HtrA serine peptidase 1 [Source:HGNC Symbol;Acc:HGNC:9476]	352	0.915	0.1624	Yes		14	ATP6V1E1	ATPase H+ transporting V1 subunit E1 [Source:HGNC Symbol;Acc:HGNC:857]	5998	0.162391
TCGA-BF-AAP8	2.26016	Tumor		TCGA-BF-AAP8	2.26016	Tumor		GSM3141865	5.18987	Primary Melanoma		High	skcm_tcga	TCGA-BF-A5EO	23.09	23.09	2334.88		TCGA-D3-A1Q4	4.07984	0:LIVING	9.33		41			16.685			0.842857	3.7846						15	PPIB	peptidylprolyl isomerase B [Source:HGNC Symbol;Acc:HGNC:9255]	423	0.877	0.1685	Yes		15	POR	cytochrome p450 oxidoreductase [Source:HGNC Symbol;Acc:HGNC:9208]	7517	0.0511011
TCGA-ER-A2NH	5.1403	Tumor		TCGA-ER-A2NH	5.1403	Tumor		GSM3141866	5.4313	Primary Melanoma		High	skcm_tcga	TCGA-EB-A3XC	21.35	21.35	2320.68		TCGA-D3-A1Q5	3.57945	1:DECEASED	9.37333		35			14.435			0.534264	3.85555		BRafCA/PtenloxP/Plk1				16	ITGA2	integrin subunit alpha 2 [Source:HGNC Symbol;Acc:HGNC:6137]	440	0.868	0.1779	Yes		16	OPA1	OPA1 mitochondrial dynamin like GTPase [Source:HGNC Symbol;Acc:HGNC:8140]	7609	0.044673
TCGA-FR-A726	5.68114	Tumor		TCGA-FR-A726	5.68114	Tumor		GSM3141867	4.40914	Primary Melanoma		High	skcm_tcga	TCGA-EB-A5SF	NA	12.12	2273.98		TCGA-D3-A1Q6	4.77069	1:DECEASED	5.97917		35			12.155			1.211	3.44073		Naïve	Micro-metastasis	Macro-metastasis		17	COL11A1	collagen type XI alpha 1 chain [Source:HGNC Symbol;Acc:HGNC:2186]	444	0.865	0.188	Yes		17	MAOB	monoamine oxidase B [Source:HGNC Symbol;Acc:HGNC:6834]	7646	0.0417258
TCGA-EE-A29G	4.39248	Tumor		TCGA-EE-A29G	4.39248	Tumor		GSM3141868	4.78051	Primary Melanoma		High	skcm_tcga	TCGA-EE-A2A5	36.7	39.26	2251.04		TCGA-D3-A1Q7	5.39687	0:LIVING	11.0958		59			11.325			0.868023	4.73327		0.166667	0.166667	0.666667		18	ITGAV	integrin subunit alpha V [Source:HGNC Symbol;Acc:HGNC:6150]	464	0.857	0.1971	Yes		18	RETSAT	retinol saturase [Source:HGNC Symbol;Acc:HGNC:25991]	7702	0.0377168
TCGA-EE-A2MJ	5.58959	Tumor		TCGA-EE-A2MJ	5.58959	Tumor		GSM3141869	4.34327	Primary Melanoma		High	skcm_tcga	TCGA-WE-AAA4	24.97	24.97	2245.86		TCGA-D3-A1Q9	5.46332	1:DECEASED	2.63083					11.97			0.86423	5.52991		0	0.4	0.6		19	SLIT2	slit guidance ligand 2 [Source:HGNC Symbol;Acc:HGNC:11086]	491	0.843	0.2055	Yes		19	RHOT1	ras homolog family member T1 [Source:HGNC Symbol;Acc:HGNC:21168]	8009	0.0167266
TCGA-D9-A3Z1	5.69551	Tumor		TCGA-D9-A3Z1	5.69551	Tumor		GSM3141870	4.16413	Primary Melanoma		High	skcm_tcga	TCGA-EE-A20H	163.93	168.13	2238.06		TCGA-D3-A1QA	5.76187	0:LIVING	7.56917								1.14717	6.0369		0.166667	0.333333	0.5		20	LAMA2	laminin subunit alpha 2 [Source:HGNC Symbol;Acc:HGNC:6482]	493	0.841	0.2155	Yes		20	CYB5R3	cytochrome b5 reductase 3 [Source:HGNC Symbol;Acc:HGNC:2873]	8390	-0.00798073
TCGA-ER-A1A1	5.94192	Tumor		TCGA-ER-A1A1	5.94192	Tumor		GSM3141871	5.0094	Primary Melanoma		High	skcm_tcga	TCGA-WE-A8ZT	2.27	11.79	2235.56		TCGA-D3-A2J7	3.64842	1:DECEASED	8.585								1.64376	5.22259		0	0.333333	0.666667		21	CCN2	cellular communication network factor 2 [Source:HGNC Symbol;Acc:HGNC:2500]	608	0.795	0.2179	Yes		21	SLC25A5	solute carrier family 25 member 5 [Source:HGNC Symbol;Acc:HGNC:10991]	8590	-0.0210965
TCGA-FS-A4F8	4.88301	Tumor		TCGA-FS-A4F8	4.88301	Tumor		GSM3141872	4.62828	Primary Melanoma		High	skcm_tcga	TCGA-WE-A8ZR	NA	9	2169.32		TCGA-D3-A2JD	5.94551	1:DECEASED	0.988333								1.32425	2.01803		0.166667	0.5	0.333333		22	FBN1	fibrillin 1 [Source:HGNC Symbol;Acc:HGNC:3603]	641	0.786	0.2253	Yes		22	COX17	cytochrome c oxidase copper chaperone COX17 [Source:HGNC Symbol;Acc:HGNC:2264]	8811	-0.0382426
TCGA-DA-A1I0	5.19881	Tumor		TCGA-DA-A1I0	5.19881	Tumor		GSM3141873	4.27601	Primary Melanoma		High	skcm_tcga	TCGA-Z2-AA3V	15.97	15.97	2156.61		TCGA-D3-A2JE	6.37274	1:DECEASED	2.3025								2.30509	2.31961		0.166667	0.333333	0.5		23	LOX	lysyl oxidase [Source:HGNC Symbol;Acc:HGNC:6664]	699	0.77	0.231	Yes		23	NQO2	N-ribosyldihydronicotinamide:quinone reductase 2 [Source:HGNC Symbol;Acc:HGNC:7856]	9455	-0.0827776
TCGA-EB-A97M	5.78459	Tumor		TCGA-EB-A97M	5.78459	Tumor		GSM3141874	4.91587	Primary Melanoma		High	skcm_tcga	TCGA-ER-A2NH	41.52	41.52	2106.94		TCGA-D3-A2JG	3.55786	1:DECEASED	9.45333								2.38697	2.30956		0	0.5	0.5		24	CDH2	cadherin 2 [Source:HGNC Symbol;Acc:HGNC:1759]	744	0.758	0.2374	Yes		24	BCKDHA	branched chain keto acid dehydrogenase E1 subunit alpha [Source:HGNC Symbol;Acc:HGNC:986]	9483	-0.0845004
TCGA-EE-A2MD	5.70901	Tumor		TCGA-EE-A2MD	5.70901	Tumor		GSM3141875	4.85236	Primary Melanoma		High	skcm_tcga	TCGA-EE-A2GI	48.69	48.69	2099.27		TCGA-D3-A2JH	5.60014	0:LIVING	3.50417								3.34608	2.01179		0	0.333333	0.666667		25	CALU	calumenin [Source:HGNC Symbol;Acc:HGNC:1458]	849	0.731	0.2397	Yes		25	ETFDH	electron transfer flavoprotein dehydrogenase [Source:HGNC Symbol;Acc:HGNC:3483]	9947	-0.117975
TCGA-D9-A6EC	5.04507	Tumor		TCGA-D9-A6EC	5.04507	Tumor		GSM3141876	4.93313	Primary Melanoma		High	skcm_tcga	TCGA-ER-A19C	NA	48.85	2087.98		TCGA-D3-A2JK	5.28034	1:DECEASED	1.0075								2.93971			0	0.333333	0.666667		26	IGFBP3	insulin like growth factor binding protein 3 [Source:HGNC Symbol;Acc:HGNC:5472]	927	0.71	0.2434	Yes		26	ABCB7	ATP binding cassette subfamily B member 7 [Source:HGNC Symbol;Acc:HGNC:48]	10135	-0.131179
TCGA-EE-A2MM	4.83936	Tumor		TCGA-EE-A2MM	4.83936	Tumor		GSM3141877	4.87145	Primary Melanoma		High	skcm_tcga	TCGA-DA-A3F8	43.33	43.33	2051.82		TCGA-D3-A2JN	4.19984	1:DECEASED	5.53583								1.11205			0.333333	0.333333	0.333333		27	PVR	PVR cell adhesion molecule [Source:HGNC Symbol;Acc:HGNC:9705]	954	0.703	0.2502	Yes		27	CYB5A	cytochrome b5 type A [Source:HGNC Symbol;Acc:HGNC:2570]	10275	-0.143271
TCGA-W3-AA1W	4.48118	Tumor		TCGA-W3-AA1W	4.48118	Tumor						High	skcm_tcga	TCGA-LH-A9QB	368.5	368.5	1973.55		TCGA-D3-A3C6	6.37342	1:DECEASED	4.835								1.58291			0.166667	0.333333	0.5		28	LAMC1	laminin subunit gamma 1 [Source:HGNC Symbol;Acc:HGNC:6492]	996	0.692	0.2559	Yes		28	HADHA	hydroxyacyl-CoA dehydrogenase trifunctional multienzyme complex subunit alpha [Source:HGNC Symbol;Acc:HGNC:4801]	10365	-0.149702
TCGA-D3-A2J8	6.14512	Tumor		TCGA-D3-A2J8	6.14512	Tumor						High	skcm_tcga	TCGA-EE-A3JA	44.58	53.15	1959.34		TCGA-D3-A3C7	3.6784	0:LIVING	3.91167								1.50659			0	0.333333	0.666667		29	NID2	nidogen 2 [Source:HGNC Symbol;Acc:HGNC:13389]	1000	0.691	0.264	Yes		29	HCCS	holocytochrome c synthase [Source:HGNC Symbol;Acc:HGNC:4837]	10430	-0.155744
TCGA-ER-A2NG	5.79135	Tumor		TCGA-ER-A2NG	5.79135	Tumor						High	skcm_tcga	TCGA-D3-A8GV	158.94	167.58	1899.06		TCGA-D3-A3CB	3.23347	0:LIVING	13.8658															30	ITGB1	integrin subunit beta 1 [Source:HGNC Symbol;Acc:HGNC:6153]	1007	0.688	0.2718	Yes		30	ATP6V1C1	ATPase H+ transporting V1 subunit C1 [Source:HGNC Symbol;Acc:HGNC:856]	10470	-0.158115
TCGA-EE-A2GB	5.05008	Tumor		TCGA-EE-A2GB	5.05008	Tumor						High	skcm_tcga	TCGA-BF-AAP4	11.01	11.01	1893.53		TCGA-D3-A3CE	5.45664	1:DECEASED	5.015															31	FN1	fibronectin 1 [Source:HGNC Symbol;Acc:HGNC:3778]	1062	0.675	0.2765	Yes		31	PDHA1	pyruvate dehydrogenase E1 subunit alpha 1 [Source:HGNC Symbol;Acc:HGNC:8806]	10703	-0.175881
TCGA-D3-A2JO	5.69665	Tumor		TCGA-D3-A2JO	5.69665	Tumor						High	skcm_tcga	TCGA-D3-A2J7	71.02	103.02	1876.92		TCGA-D3-A3MO	5.59774	1:DECEASED	0.7775															32	VEGFC	vascular endothelial growth factor C [Source:HGNC Symbol;Acc:HGNC:12682]	1100	0.667	0.2822	Yes		32	ACADVL	acyl-CoA dehydrogenase very long chain [Source:HGNC Symbol;Acc:HGNC:92]	10928	-0.192403
TCGA-FS-A4F2	5.19083	Tumor		TCGA-FS-A4F2	5.19083	Tumor						High	skcm_tcga	TCGA-FS-A1ZM	101.18	101.18	1843.7		TCGA-D3-A3MR	4.71304	0:LIVING	8.62667															33	VIM	vimentin [Source:HGNC Symbol;Acc:HGNC:12692]	1109	0.666	0.2897	Yes		33	ATP6V1H	ATPase H+ transporting V1 subunit H [Source:HGNC Symbol;Acc:HGNC:18303]	10936	-0.192775
TCGA-EE-A2GP	5.82409	Tumor		TCGA-EE-A2GP	5.82409	Tumor						High	skcm_tcga	TCGA-IH-A3EA	10.32	17.21	1830.75		TCGA-D3-A3MU	4.54253	0:LIVING	3.31															34	POSTN	periostin [Source:HGNC Symbol;Acc:HGNC:16953]	1127	0.663	0.2965	Yes		34	SUPV3L1	Suv3 like RNA helicase [Source:HGNC Symbol;Acc:HGNC:11471]	10983	-0.196542
TCGA-FS-A1ZR	4.72865	Tumor		TCGA-FS-A1ZR	4.72865	Tumor						High	skcm_tcga	TCGA-BF-AAOX	14.59	14.59	1814.96		TCGA-D3-A51J	4.97945	0:LIVING	12.0842															35	DAB2	DAB adaptor protein 2 [Source:HGNC Symbol;Acc:HGNC:2662]	1156	0.659	0.3027	Yes		35	ALDH6A1	aldehyde dehydrogenase 6 family member A1 [Source:HGNC Symbol;Acc:HGNC:7179]	11033	-0.200153
TCGA-D3-A3CE	5.45664	Tumor		TCGA-D3-A3CE	5.45664	Tumor						High	skcm_tcga	TCGA-DA-A1IB	7.98	40.57	1814.9		TCGA-D3-A51N	3.03871	0:LIVING	1.88333															36	TGFBR3	transforming growth factor beta receptor 3 [Source:HGNC Symbol;Acc:HGNC:11774]	1160	0.658	0.3103	Yes		36	MPC1	mitochondrial pyruvate carrier 1 [Source:HGNC Symbol;Acc:HGNC:21606]	11459	-0.234249
TCGA-BF-AAP6	6.26764	Tumor		TCGA-BF-AAP6	6.26764	Tumor						High	skcm_tcga	TCGA-W3-AA1O	NA	4.01	1802.74		TCGA-D3-A51T	4.5581	0:LIVING	2.23917															37	COL12A1	collagen type XII alpha 1 chain [Source:HGNC Symbol;Acc:HGNC:2188]	1169	0.656	0.3176	Yes		37	HTRA2	HtrA serine peptidase 2 [Source:HGNC Symbol;Acc:HGNC:14348]	11462	-0.234313
TCGA-D3-A1Q4	4.07984	Tumor		TCGA-D3-A1Q4	4.07984	Tumor						High	skcm_tcga	TCGA-D3-A2JD	6.54	11.86	1799.73		TCGA-D3-A5GN	5.98965	0:LIVING	11.3033															38	COL5A2	collagen type V alpha 2 chain [Source:HGNC Symbol;Acc:HGNC:2210]	1262	0.638	0.3196	Yes		38	AFG3L2	AFG3 like matrix AAA peptidase subunit 2 [Source:HGNC Symbol;Acc:HGNC:315]	11601	-0.244197
TCGA-3N-A9WB	5.15134	Tumor		TCGA-3N-A9WB	5.15134	Tumor						High	skcm_tcga	TCGA-EB-A42Y	23.69	23.69	1799.2		TCGA-D3-A5GR	5.22598	0:LIVING	14.8492															39	ADAM12	ADAM metallopeptidase domain 12 [Source:HGNC Symbol;Acc:HGNC:190]	1283	0.633	0.3259	Yes		39	ISCU	iron-sulfur cluster assembly enzyme [Source:HGNC Symbol;Acc:HGNC:29882]	11616	-0.245113
TCGA-DA-A1HW	5.41713	Tumor		TCGA-DA-A1HW	5.41713	Tumor						High	skcm_tcga	TCGA-FR-A7U8	18.63	27.83	1749.56		TCGA-D3-A5GS	4.48	0:LIVING	1.51417															40	CXCL12	C-X-C motif chemokine ligand 12 [Source:HGNC Symbol;Acc:HGNC:10672]	1322	0.626	0.331	Yes		40	PMPCA	peptidase, mitochondrial processing subunit alpha [Source:HGNC Symbol;Acc:HGNC:18667]	11660	-0.248196
TCGA-D3-A5GS	4.48	Tumor		TCGA-D3-A5GS	4.48	Tumor						High	skcm_tcga	TCGA-GN-A4U3	90.54	121.81	1730.89		TCGA-D3-A5GT	3.60166	0:LIVING	1.33333															41	FLNA	filamin A [Source:HGNC Symbol;Acc:HGNC:3754]	1380	0.615	0.3349	Yes		41	COX11	cytochrome c oxidase copper chaperone COX11 [Source:HGNC Symbol;Acc:HGNC:2261]	11701	-0.251442
TCGA-OD-A75X	6.54855	Tumor		TCGA-OD-A75X	6.54855	Tumor						High	skcm_tcga	TCGA-FW-A3R5	36.93	36.93	1715.49		TCGA-D3-A5GU	4.62771	0:LIVING	10.425															42	MMP3	matrix metallopeptidase 3 [Source:HGNC Symbol;Acc:HGNC:7173]	1407	0.611	0.3406	Yes		42	GRPEL1	GrpE like 1, mitochondrial [Source:HGNC Symbol;Acc:HGNC:19696]	11727	-0.253716
TCGA-DA-A95Y	5.55317	Tumor		TCGA-DA-A95Y	5.55317	Tumor						High	skcm_tcga	TCGA-D3-A3BZ	76.87	130.62	1707.87		TCGA-D3-A8GB	2.86442	1:DECEASED	2.5675															43	CADM1	cell adhesion molecule 1 [Source:HGNC Symbol;Acc:HGNC:5951]	1416	0.61	0.3473	Yes		43	MTRR	5-methyltetrahydrofolate-homocysteine methyltransferase reductase [Source:HGNC Symbol;Acc:HGNC:7473]	11848	-0.263653
TCGA-EE-A29L	5.41586	Tumor		TCGA-EE-A29L	5.41586	Tumor						High	skcm_tcga	TCGA-EE-A2A2	59.59	59.59	1701.7		TCGA-D3-A8GD	4.64289	0:LIVING	1.96583															44	TFPI2	tissue factor pathway inhibitor 2 [Source:HGNC Symbol;Acc:HGNC:11761]	1434	0.607	0.3535	Yes		44	BAX	BCL2 associated X, apoptosis regulator [Source:HGNC Symbol;Acc:HGNC:959]	11911	-0.268266
TCGA-WE-A8K1	5.03221	Tumor		TCGA-WE-A8K1	5.03221	Tumor						High	skcm_tcga	TCGA-D3-A2JC	86.7	86.7	1700.67		TCGA-D3-A8GJ	5.05523	0:LIVING	20.1															45	FMOD	fibromodulin [Source:HGNC Symbol;Acc:HGNC:3774]	1456	0.604	0.3594	Yes		45	COX7A2L	cytochrome c oxidase subunit 7A2 like [Source:HGNC Symbol;Acc:HGNC:2289]	11997	-0.275876
TCGA-FS-A1ZZ	3.99273	Tumor		TCGA-FS-A1ZZ	3.99273	Tumor						High	skcm_tcga	TCGA-DA-A1I7	24.8	88.8	1699.57		TCGA-D3-A8GM	5.13566	1:DECEASED	8.92167															46	MYLK	myosin light chain kinase [Source:HGNC Symbol;Acc:HGNC:7590]	1463	0.602	0.3662	Yes		46	TIMM9	translocase of inner mitochondrial membrane 9 [Source:HGNC Symbol;Acc:HGNC:11819]	12021	-0.277395
TCGA-WE-A8ZY	6.31094	Tumor		TCGA-WE-A8ZY	6.31094	Tumor						High	skcm_tcga	TCGA-D3-A51N	0.59	22.6	1696.26		TCGA-D3-A8GN	3.99006	0:LIVING	13.4058															47	CD59	CD59 molecule (CD59 blood group) [Source:HGNC Symbol;Acc:HGNC:1689]	1468	0.6	0.3731	Yes		47	ISCA1	iron-sulfur cluster assembly 1 [Source:HGNC Symbol;Acc:HGNC:28660]	12111	-0.285071
TCGA-EB-A5SE	4.71892	Tumor		TCGA-EB-A5SE	4.71892	Tumor						High	skcm_tcga	TCGA-WE-A8ZY	NA	49.47	1678.67		TCGA-D3-A8GS	4.63962	1:DECEASED	9.75667															48	VCAN	versican [Source:HGNC Symbol;Acc:HGNC:2464]	1495	0.595	0.3786	Yes		48	MTX2	metaxin 2 [Source:HGNC Symbol;Acc:HGNC:7506]	12198	-0.292571
TCGA-HR-A5NC	4.09828	Tumor		TCGA-HR-A5NC	4.09828	Tumor						High	skcm_tcga	TCGA-ER-A19J	3.22	6.44	1675.63		TCGA-D3-A8GV	6.33073	1:DECEASED	13.965															49	COL4A1	collagen type IV alpha 1 chain [Source:HGNC Symbol;Acc:HGNC:2202]	1511	0.593	0.3848	Yes		49	IDH2	isocitrate dehydrogenase (NADP(+)) 2 [Source:HGNC Symbol;Acc:HGNC:5383]	12231	-0.295063
TCGA-EE-A2GO	4.13102	Tumor		TCGA-EE-A2GO	4.13102	Tumor						High	skcm_tcga	TCGA-EB-A44O	1.97	2.66	1670.52		TCGA-D9-A148	3.66988	0:LIVING	12.6175															50	COL4A2	collagen type IV alpha 2 chain [Source:HGNC Symbol;Acc:HGNC:2203]	1512	0.592	0.3918	Yes		50	SUCLG1	succinate-CoA ligase GDP/ADP-forming subunit alpha [Source:HGNC Symbol;Acc:HGNC:11449]	12268	-0.297793
TCGA-EE-A3AG	6.61399	Tumor		TCGA-EE-A3AG	6.61399	Tumor						High	skcm_tcga	TCGA-YD-A9TA	49.15	49.15	1665.04		TCGA-D9-A1JW	5.00652	0:LIVING	0.304167															51	COLGALT1	collagen beta(1-O)galactosyltransferase 1 [Source:HGNC Symbol;Acc:HGNC:26182]	1516	0.591	0.3987	Yes		51	UQCRC2	ubiquinol-cytochrome c reductase core protein 2 [Source:HGNC Symbol;Acc:HGNC:12586]	12386	-0.30701
TCGA-BF-A3DM	5.60373	Tumor		TCGA-BF-A3DM	5.60373	Tumor						High	skcm_tcga	TCGA-EB-A97M	13.6	13.6	1640.07		TCGA-D9-A1JX	5.27681	1:DECEASED	0.591667															52	MMP2	matrix metallopeptidase 2 [Source:HGNC Symbol;Acc:HGNC:7166]	1546	0.588	0.4039	Yes		52	OAT	ornithine aminotransferase [Source:HGNC Symbol;Acc:HGNC:8091]	12406	-0.308824
TCGA-ER-A19N	5.51937	Tumor		TCGA-ER-A19N	5.51937	Tumor						High	skcm_tcga	TCGA-D3-A8GL	84.63	89.06	1628.4		TCGA-D9-A3Z3	5.37279	0:LIVING	1.85583															53	FSTL1	follistatin like 1 [Source:HGNC Symbol;Acc:HGNC:3972]	1558	0.586	0.4102	Yes		53	GOT2	glutamic-oxaloacetic transaminase 2 [Source:HGNC Symbol;Acc:HGNC:4433]	12464	-0.313859
TCGA-WE-AA9Y	4.56518	Tumor		TCGA-WE-AA9Y	4.56518	Tumor						High	skcm_tcga	TCGA-EB-A5VU	7.13	10.55	1624.93		TCGA-D9-A4Z2	5.10254	1:DECEASED	0.52															54	SPARC	secreted protein acidic and cysteine rich [Source:HGNC Symbol;Acc:HGNC:11219]	1588	0.58	0.4154	Yes		54	ACO2	aconitase 2 [Source:HGNC Symbol;Acc:HGNC:118]	12551	-0.320261
TCGA-ER-A42H	4.9839	Tumor		TCGA-ER-A42H	4.9839	Tumor						High	skcm_tcga	TCGA-EE-A183	23	26.87	1597.99		TCGA-D9-A4Z5	3.24156	0:LIVING	0.596667															55	SCG2	secretogranin II [Source:HGNC Symbol;Acc:HGNC:10575]	1623	0.578	0.4202	Yes		55	TCIRG1	T cell immune regulator 1, ATPase H+ transporting V0 subunit a3 [Source:HGNC Symbol;Acc:HGNC:11647]	12790	-0.339443
TCGA-EE-A29X	5.41871	Tumor		TCGA-EE-A29X	5.41871	Tumor						High	skcm_tcga	TCGA-EB-A51B	30.58	30.58	1572.82		TCGA-D9-A4Z6	5.93823	1:DECEASED	1.53583															56	PCOLCE2	procollagen C-endopeptidase enhancer 2 [Source:HGNC Symbol;Acc:HGNC:8739]	1679	0.57	0.4236	Yes		56	SDHA	succinate dehydrogenase complex flavoprotein subunit A [Source:HGNC Symbol;Acc:HGNC:10680]	13240	-0.379035
TCGA-GF-A3OT	5.93482	Tumor		TCGA-GF-A3OT	5.93482	Tumor						High	skcm_tcga	TCGA-GN-A4U8	48.85	48.85	1566.02		TCGA-D9-A6E9	4.57709	0:LIVING	0.824167															57	TNFAIP3	TNF alpha induced protein 3 [Source:HGNC Symbol;Acc:HGNC:11896]	1738	0.564	0.4267	Yes		57	ATP6V1D	ATPase H+ transporting V1 subunit D [Source:HGNC Symbol;Acc:HGNC:13527]	13311	-0.386305
TCGA-D9-A1JX	5.27681	Tumor		TCGA-D9-A1JX	5.27681	Tumor						High	skcm_tcga	TCGA-BF-AAP6	10.68	10.68	1562.94		TCGA-D9-A6EC	5.04507	0:LIVING	6.45833															58	BGN	biglycan [Source:HGNC Symbol;Acc:HGNC:1044]	1762	0.561	0.432	Yes		58	MTRF1	mitochondrial translation release factor 1 [Source:HGNC Symbol;Acc:HGNC:7469]	13320	-0.387125
TCGA-D3-A8GD	4.64289	Tumor		TCGA-D3-A8GD	4.64289	Tumor						High	skcm_tcga	TCGA-D3-A1QB	30.98	95.66	1562.04		TCGA-D9-A6EG	4.73584	1:DECEASED	1.91083															59	DCN	decorin [Source:HGNC Symbol;Acc:HGNC:2705]	1768	0.56	0.4384	Yes		59	PRDX3	peroxiredoxin 3 [Source:HGNC Symbol;Acc:HGNC:9354]	13418	-0.398378
TCGA-DA-A1I7	4.60369	Tumor		TCGA-DA-A1I7	4.60369	Tumor						High	skcm_tcga	TCGA-ER-A19E	2.1	13.01	1561.27		TCGA-DA-A1HW	5.41713	1:DECEASED	3.00083															60	IL6	interleukin 6 [Source:HGNC Symbol;Acc:HGNC:6018]	1776	0.559	0.4446	Yes		60	SURF1	SURF1 cytochrome c oxidase assembly factor [Source:HGNC Symbol;Acc:HGNC:11474]	13537	-0.41071
TCGA-FS-A4FB	5.30476	Tumor		TCGA-FS-A4FB	5.30476	Tumor						High	skcm_tcga	TCGA-FR-A69P	9	15.7	1558.09		TCGA-DA-A1HY	3.55939	0:LIVING	12.065															61	TNFRSF12A	TNF receptor superfamily member 12A [Source:HGNC Symbol;Acc:HGNC:18152]	1786	0.558	0.4507	Yes		61	DLD	dihydrolipoamide dehydrogenase [Source:HGNC Symbol;Acc:HGNC:2898]	13571	-0.413898
TCGA-ER-A3ET	4.69856	Tumor		TCGA-ER-A3ET	4.69856	Tumor						High	skcm_tcga	TCGA-EB-A5UL	29.27	29.27	1555.73		TCGA-DA-A1I0	5.19881	1:DECEASED	1.6975															62	GEM	GTP binding protein overexpressed in skeletal muscle [Source:HGNC Symbol;Acc:HGNC:4234]	1790	0.557	0.4572	Yes		62	VDAC3	voltage dependent anion channel 3 [Source:HGNC Symbol;Acc:HGNC:12674]	13723	-0.43277
TCGA-EB-A42Z	4.6624	Tumor		TCGA-EB-A42Z	4.6624	Tumor						High	skcm_tcga	TCGA-FW-A5DX	21.02	21.02	1542.8		TCGA-DA-A1I2	3.91782	1:DECEASED	14.7008															63	TIMP1	TIMP metallopeptidase inhibitor 1 [Source:HGNC Symbol;Acc:HGNC:11820]	1793	0.556	0.4637	Yes		63	MRPS11	mitochondrial ribosomal protein S11 [Source:HGNC Symbol;Acc:HGNC:14050]	13743	-0.434295
TCGA-D3-A2JE	6.37274	Tumor		TCGA-D3-A2JE	6.37274	Tumor						High	skcm_tcga	TCGA-EE-A20F	91.49	91.49	1531.95		TCGA-DA-A1I4	4.78737	1:DECEASED	2.9925															64	MATN2	matrilin 2 [Source:HGNC Symbol;Acc:HGNC:6908]	1907	0.54	0.4632	Yes		64	ATP1B1	ATPase Na+/K+ transporting subunit beta 1 [Source:HGNC Symbol;Acc:HGNC:804]	13850	-0.445913
TCGA-EE-A3AF	5.27083	Tumor		TCGA-EE-A3AF	5.27083	Tumor						High	skcm_tcga	TCGA-GN-A4U7	6.01	10.41	1472.26		TCGA-DA-A1I5	5.95383	0:LIVING	11.2433															65	LRP1	LDL receptor related protein 1 [Source:HGNC Symbol;Acc:HGNC:6692]	2005	0.529	0.4635	Yes		65	SUCLA2	succinate-CoA ligase ADP-forming subunit beta [Source:HGNC Symbol;Acc:HGNC:11448]	13851	-0.446015
TCGA-D3-A3C3	5.34211	Tumor		TCGA-D3-A3C3	5.34211	Tumor						High	skcm_tcga	TCGA-XV-AAZY	13.3	13.3	1461.88		TCGA-DA-A1I7	4.60369	0:LIVING	7.4															66	PMEPA1	prostate transmembrane protein, androgen induced 1 [Source:HGNC Symbol;Acc:HGNC:14107]	2014	0.528	0.4693	Yes		66	ATP5F1B	ATP synthase F1 subunit beta [Source:HGNC Symbol;Acc:HGNC:830]	13888	-0.451197
TCGA-EE-A3J5	5.15883	Tumor		TCGA-EE-A3J5	5.15883	Tumor						High	skcm_tcga	TCGA-EE-A29E	63.73	63.73	1456.08		TCGA-DA-A1I8	4.88553	1:DECEASED	4.49															67	LOXL2	lysyl oxidase like 2 [Source:HGNC Symbol;Acc:HGNC:6666]	2017	0.527	0.4755	Yes		67	IDH3G	isocitrate dehydrogenase (NAD(+)) 3 non-catalytic subunit gamma [Source:HGNC Symbol;Acc:HGNC:5386]	14020	-0.464958
TCGA-XV-A9W5	5.27885	Tumor		TCGA-XV-A9W5	5.27885	Tumor						High	skcm_tcga	TCGA-EE-A29B	80.35	85.02	1419.41		TCGA-DA-A3F5	6.34629	1:DECEASED	18.8158															68	PLAUR	plasminogen activator, urokinase receptor [Source:HGNC Symbol;Acc:HGNC:9053]	2024	0.526	0.4814	Yes		68	MFN2	mitofusin 2 [Source:HGNC Symbol;Acc:HGNC:16877]	14047	-0.467953
TCGA-D3-A3C7	3.6784	Tumor		TCGA-D3-A3C7	3.6784	Tumor						High	skcm_tcga	TCGA-D3-A5GO	79.37	137.81	1404.05		TCGA-DA-A3F8	3.889	0:LIVING	3.61083															69	CXCL1	C-X-C motif chemokine ligand 1 [Source:HGNC Symbol;Acc:HGNC:4602]	2219	0.503	0.4755	Yes		69	PDK4	pyruvate dehydrogenase kinase 4 [Source:HGNC Symbol;Acc:HGNC:8812]	14053	-0.468418
TCGA-GN-A8LL	5.31528	Tumor		TCGA-GN-A8LL	5.31528	Tumor						High	skcm_tcga	TCGA-D3-A2JA	1.31	115.44	1393.95		TCGA-DA-A95W	4.41891	0:LIVING	3.11															70	COL3A1	collagen type III alpha 1 chain [Source:HGNC Symbol;Acc:HGNC:2201]	2220	0.503	0.4815	Yes		70	ATP6V1F	ATPase H+ transporting V1 subunit F [Source:HGNC Symbol;Acc:HGNC:16832]	14062	-0.469375
TCGA-EB-A3XF	5.22098	Tumor		TCGA-EB-A3XF	5.22098	Tumor						High	skcm_tcga	TCGA-EB-A82C	0.56	0.56	1391.25		TCGA-DA-A95Y	5.55317	1:DECEASED	1.1775															71	MMP1	matrix metallopeptidase 1 [Source:HGNC Symbol;Acc:HGNC:7155]	2249	0.5	0.4857	Yes		71	OGDH	oxoglutarate dehydrogenase [Source:HGNC Symbol;Acc:HGNC:8124]	14112	-0.474353
TCGA-EB-A6R0	5.75748	Tumor		TCGA-EB-A6R0	5.75748	Tumor						High	skcm_tcga	TCGA-D9-A6E9	9.89	9.89	1385.11		TCGA-DA-A95Z	5.53145	0:LIVING	1.08417															72	TNC	tenascin C [Source:HGNC Symbol;Acc:HGNC:5318]	2264	0.498	0.4908	Yes		72	TOMM22	translocase of outer mitochondrial membrane 22 [Source:HGNC Symbol;Acc:HGNC:18002]	14152	-0.477763
TCGA-D3-A3CB	3.23347	Tumor		TCGA-D3-A3CB	3.23347	Tumor						High	skcm_tcga	TCGA-ER-A42H	8.51	13.99	1358.04		TCGA-EB-A24C	3.94744	0:LIVING	1.73															73	LUM	lumican [Source:HGNC Symbol;Acc:HGNC:6724]	2283	0.495	0.4956	Yes		73	SLC25A12	solute carrier family 25 member 12 [Source:HGNC Symbol;Acc:HGNC:10982]	14158	-0.478427
TCGA-D3-A8GM	5.13566	Tumor		TCGA-D3-A8GM	5.13566	Tumor						High	skcm_tcga	TCGA-EB-A5FP	NA	14.91	1347.29		TCGA-EB-A24D	4.55195	0:LIVING	1.76583															74	EMP3	epithelial membrane protein 3 [Source:HGNC Symbol;Acc:HGNC:3335]	2285	0.495	0.5014	Yes		74	HSPA9	heat shock protein family A (Hsp70) member 9 [Source:HGNC Symbol;Acc:HGNC:5244]	14273	-0.491955
TCGA-Z2-AA3S	4.81105	Tumor		TCGA-Z2-AA3S	4.81105	Tumor						High	skcm_tcga	TCGA-FS-A1Z7	4.47	7.79	1338.56		TCGA-EB-A299	3.79664	0:LIVING	1.035															75	SNTB1	syntrophin beta 1 [Source:HGNC Symbol;Acc:HGNC:11168]	2350	0.488	0.5033	Yes		75	IDH3A	isocitrate dehydrogenase (NAD(+)) 3 catalytic subunit alpha [Source:HGNC Symbol;Acc:HGNC:5384]	14277	-0.492626
TCGA-ER-A19C	3.79119	Tumor		TCGA-ER-A19C	3.79119	Tumor						High	skcm_tcga	TCGA-GN-A4U9	12.61	22.11	1335.14		TCGA-EB-A3HV	4.23842	0:LIVING	0.106667															76	PLOD1	procollagen-lysine,2-oxoglutarate 5-dioxygenase 1 [Source:HGNC Symbol;Acc:HGNC:9081]	2416	0.479	0.505	Yes		76	OXA1L	OXA1L mitochondrial inner membrane protein [Source:HGNC Symbol;Acc:HGNC:8526]	14291	-0.49406
TCGA-EE-A3AH	5.38124	Tumor		TCGA-EE-A3AH	5.38124	Tumor						High	skcm_tcga	TCGA-EB-A6QY	1.18	12.55	1309.93		TCGA-EB-A3XB	5.44143	0:LIVING	2.17917															77	CDH11	cadherin 11 [Source:HGNC Symbol;Acc:HGNC:1750]	2425	0.477	0.5102	Yes		77	COX6A1	cytochrome c oxidase subunit 6A1 [Source:HGNC Symbol;Acc:HGNC:2277]	14322	-0.497551
TCGA-WE-AAA3	4.63651	Tumor		TCGA-WE-AAA3	4.63651	Tumor						High	skcm_tcga	TCGA-BF-A1PZ	28.02	28.02	1307.77		TCGA-EB-A3XC	6.55018	0:LIVING	1.77917															78	FBLN2	fibulin 2 [Source:HGNC Symbol;Acc:HGNC:3601]	2474	0.47	0.5129	Yes		78	MRPS22	mitochondrial ribosomal protein S22 [Source:HGNC Symbol;Acc:HGNC:14508]	14335	-0.499264
TCGA-BF-A5EQ	4.33448	Tumor		TCGA-BF-A5EQ	4.33448	Tumor						High	skcm_tcga	TCGA-ER-A19K	9.03	15.41	1306.46		TCGA-EB-A3XD	3.67912	0:LIVING	3.17583															79	THBS1	thrombospondin 1 [Source:HGNC Symbol;Acc:HGNC:11785]	2475	0.47	0.5185	Yes		79	TIMM17A	translocase of inner mitochondrial membrane 17A [Source:HGNC Symbol;Acc:HGNC:17315]	14501	-0.520728
TCGA-BF-A1PU	5.26236	Tumor		TCGA-BF-A1PU	5.26236	Tumor						High	skcm_tcga	TCGA-EB-A6QZ	NA	11.56	1305.52		TCGA-EB-A3XE	2.91396	0:LIVING	0.4925															80	CCN1	cellular communication network factor 1 [Source:HGNC Symbol;Acc:HGNC:2654]	2480	0.47	0.5238	Yes		80	CS	citrate synthase [Source:HGNC Symbol;Acc:HGNC:2422]	14551	-0.528039
TCGA-WE-A8K4	4.99673	Tumor		TCGA-WE-A8K4	4.99673	Tumor						High	skcm_tcga	TCGA-ER-A2NC	38.01	43.79	1300.52		TCGA-EB-A3XF	5.22098	0:LIVING	0.760833															81	SPP1	secreted phosphoprotein 1 [Source:HGNC Symbol;Acc:HGNC:11255]	2498	0.468	0.5284	Yes		81	ATP5F1C	ATP synthase F1 subunit gamma [Source:HGNC Symbol;Acc:HGNC:833]	14577	-0.531446
TCGA-ER-A19S	3.13453	Tumor		TCGA-ER-A19S	3.13453	Tumor						High	skcm_tcga	TCGA-BF-A1PX	NA	9.26	1298.92		TCGA-EB-A3Y6	4.51141	0:LIVING	0.345															82	LRRC15	leucine rich repeat containing 15 [Source:HGNC Symbol;Acc:HGNC:20818]	2600	0.456	0.5276	Yes		82	NDUFA4	NDUFA4 mitochondrial complex associated [Source:HGNC Symbol;Acc:HGNC:7687]	14669	-0.542609
TCGA-EB-A6QZ	5.83975	Tumor		TCGA-EB-A6QZ	5.83975	Tumor						High	skcm_tcga	TCGA-ER-A196	58.64	58.64	1296.54		TCGA-EB-A42Z	4.6624	0:LIVING	1.2075															83	COL6A3	collagen type VI alpha 3 chain [Source:HGNC Symbol;Acc:HGNC:2213]	2631	0.453	0.5312	Yes		83	ATP6V1G1	ATPase H+ transporting V1 subunit G1 [Source:HGNC Symbol;Acc:HGNC:864]	14686	-0.544888
TCGA-EB-A3XE	2.91396	Tumor		TCGA-EB-A3XE	2.91396	Tumor						High	skcm_tcga	TCGA-D3-A2JN	NA	66.43	1296.51		TCGA-EB-A430	4.28717	0:LIVING	-0.00583333															84	ABI3BP	ABI family member 3 binding protein [Source:HGNC Symbol;Acc:HGNC:17265]	2640	0.452	0.5361	Yes		84	HADHB	hydroxyacyl-CoA dehydrogenase trifunctional multienzyme complex subunit beta [Source:HGNC Symbol;Acc:HGNC:4803]	14806	-0.564113
TCGA-EB-A42Y	6.36163	Tumor		TCGA-EB-A42Y	6.36163	Tumor						High	skcm_tcga	TCGA-ER-A19M	56.83	61.01	1290.64		TCGA-EB-A431	4.96402	0:LIVING	1.555															85	TAGLN	transgelin [Source:HGNC Symbol;Acc:HGNC:11553]	2645	0.452	0.5412	Yes		85	DECR1	2,4-dienoyl-CoA reductase 1 [Source:HGNC Symbol;Acc:HGNC:2753]	14840	-0.569874
TCGA-GN-A4U7	5.93307	Tumor		TCGA-GN-A4U7	5.93307	Tumor						High	skcm_tcga	TCGA-XV-A9W2	13.7	13.7	1290.03		TCGA-EB-A44N	5.19675	1:DECEASED	0.560833															86	COPA	COPI coat complex subunit alpha [Source:HGNC Symbol;Acc:HGNC:2230]	2706	0.443	0.5428	Yes		86	NDUFB6	NADH:ubiquinone oxidoreductase subunit B6 [Source:HGNC Symbol;Acc:HGNC:7701]	14845	-0.570066
TCGA-FS-A4F9	5.49252	Tumor		TCGA-FS-A4F9	5.49252	Tumor						High	skcm_tcga	TCGA-D9-A3Z3	22.27	22.27	1289.43		TCGA-EB-A44P	4.30687	0:LIVING	2.02833															87	FGF2	fibroblast growth factor 2 [Source:HGNC Symbol;Acc:HGNC:3676]	2728	0.44	0.5468	Yes		87	ALAS1	5'-aminolevulinate synthase 1 [Source:HGNC Symbol;Acc:HGNC:396]	14910	-0.582084
TCGA-FS-A1YY	4.42129	Tumor		TCGA-FS-A1YY	4.42129	Tumor						High	skcm_tcga	TCGA-EE-A29H	64.59	64.59	1287.3		TCGA-EB-A4IS	5.10925	0:LIVING	2.11917															88	CXCL6	C-X-C motif chemokine ligand 6 [Source:HGNC Symbol;Acc:HGNC:10643]	2754	0.437	0.5505	Yes		88	PDHX	pyruvate dehydrogenase complex component X [Source:HGNC Symbol;Acc:HGNC:21350]	14912	-0.582235
TCGA-EE-A2GH	4.0086	Tumor		TCGA-EE-A2GH	4.0086	Tumor						High	skcm_tcga	TCGA-EE-A3AH	137.45	138.7	1285.67		TCGA-EB-A4P0	3.37988	1:DECEASED	0.8925															89	PMP22	peripheral myelin protein 22 [Source:HGNC Symbol;Acc:HGNC:9118]	2767	0.436	0.5549	Yes		89	SLC25A20	solute carrier family 25 member 20 [Source:HGNC Symbol;Acc:HGNC:1421]	14933	-0.58581
TCGA-GF-A2C7	5.68681	Tumor		TCGA-GF-A2C7	5.68681	Tumor						High	skcm_tcga	TCGA-ER-A19B	52.07	98.32	1269.17		TCGA-EB-A550	3.88883	1:DECEASED	0.7225															90	COL16A1	collagen type XVI alpha 1 chain [Source:HGNC Symbol;Acc:HGNC:2193]	2929	0.418	0.55	Yes		90	COX8A	cytochrome c oxidase subunit 8A [Source:HGNC Symbol;Acc:HGNC:2294]	14966	-0.591369
TCGA-EE-A2GT	5.23158	Tumor		TCGA-EE-A2GT	5.23158	Tumor						High	skcm_tcga	TCGA-GF-A2C7	0.69	0.69	1261.65		TCGA-EB-A553	3.83821	0:LIVING	0.618333															91	COL6A2	collagen type VI alpha 2 chain [Source:HGNC Symbol;Acc:HGNC:2212]	2957	0.414	0.5533	Yes		91	DLST	dihydrolipoamide S-succinyltransferase [Source:HGNC Symbol;Acc:HGNC:2911]	15056	-0.607007
TCGA-EB-A51B	6.14159	Tumor		TCGA-EB-A51B	6.14159	Tumor						High	skcm_tcga	TCGA-ER-A1A1	64.75	104.99	1254.26		TCGA-EB-A5FP	6.0186	1:DECEASED	1.2425															92	DPYSL3	dihydropyrimidinase like 3 [Source:HGNC Symbol;Acc:HGNC:3015]	2999	0.41	0.5557	Yes		92	IMMT	inner membrane mitochondrial protein [Source:HGNC Symbol;Acc:HGNC:6047]	15059	-0.607306
TCGA-EE-A29R	4.77334	Tumor		TCGA-EE-A29R	4.77334	Tumor						High	skcm_tcga	TCGA-GF-A3OT	8.15	9.89	1252.72		TCGA-EB-A5SE	4.71892	1:DECEASED	1.0975															93	PLOD2	procollagen-lysine,2-oxoglutarate 5-dioxygenase 2 [Source:HGNC Symbol;Acc:HGNC:9082]	3024	0.408	0.5591	Yes		93	IDH3B	isocitrate dehydrogenase (NAD(+)) 3 non-catalytic subunit beta [Source:HGNC Symbol;Acc:HGNC:5385]	15070	-0.609041
TCGA-ER-A19E	6.52713	Tumor		TCGA-ER-A19E	6.52713	Tumor						High	skcm_tcga	TCGA-ER-A19Q	48.59	50.85	1249.5		TCGA-EB-A5UN	3.76077	0:LIVING	4.90583															94	COL1A2	collagen type I alpha 2 chain [Source:HGNC Symbol;Acc:HGNC:2198]	3154	0.395	0.5559	Yes		94	LDHA	lactate dehydrogenase A [Source:HGNC Symbol;Acc:HGNC:6535]	15072	-0.609982
TCGA-HR-A2OH	5.24214	Tumor		TCGA-HR-A2OH	5.24214	Tumor						High	skcm_tcga	TCGA-D3-A2JH	18.69	42.05	1244.19		TCGA-EB-A6QY	5.76305	0:LIVING	1.04583															95	TPM4	tropomyosin 4 [Source:HGNC Symbol;Acc:HGNC:12013]	3173	0.393	0.5595	Yes		95	VDAC1	voltage dependent anion channel 1 [Source:HGNC Symbol;Acc:HGNC:12669]	15113	-0.619788
TCGA-WE-A8ZM	3.55869	Tumor		TCGA-WE-A8ZM	3.55869	Tumor						High	skcm_tcga	TCGA-EB-A5KH	NA	20.34	1239.12		TCGA-EB-A6QZ	5.83975	1:DECEASED	0.963333															96	MGP	matrix Gla protein [Source:HGNC Symbol;Acc:HGNC:7060]	3242	0.387	0.5599	Yes		96	ECHS1	enoyl-CoA hydratase, short chain 1 [Source:HGNC Symbol;Acc:HGNC:3151]	15119	-0.621245
TCGA-D3-A51J	4.97945	Tumor		TCGA-D3-A51J	4.97945	Tumor						High	skcm_tcga	TCGA-DA-A95Y	11.1	14.13	1238.9		TCGA-EB-A6R0	5.75748	1:DECEASED	1.66417															97	PCOLCE	procollagen C-endopeptidase enhancer [Source:HGNC Symbol;Acc:HGNC:8738]	3256	0.386	0.5637	Yes		97	PHYH	phytanoyl-CoA 2-hydroxylase [Source:HGNC Symbol;Acc:HGNC:8940]	15220	-0.63999
TCGA-WE-A8JZ	4.46874	Tumor		TCGA-WE-A8JZ	4.46874	Tumor						High	skcm_tcga	TCGA-D3-A5GN	88.8	135.64	1236.19		TCGA-EB-A85I	4.96165	0:LIVING	0.990833															98	COL5A1	collagen type V alpha 1 chain [Source:HGNC Symbol;Acc:HGNC:2209]	3325	0.381	0.5641	Yes		98	SLC25A4	solute carrier family 25 member 4 [Source:HGNC Symbol;Acc:HGNC:10990]	15257	-0.644735
TCGA-EE-A2MP	4.90012	Tumor		TCGA-EE-A2MP	4.90012	Tumor						High	skcm_tcga	TCGA-FS-A1ZC	339.49	357.1	1213		TCGA-EE-A17Y	5.73079	1:DECEASED	2.26667															99	CTHRC1	collagen triple helix repeat containing 1 [Source:HGNC Symbol;Acc:HGNC:18831]	3367	0.377	0.566	Yes		99	MRPL35	mitochondrial ribosomal protein L35 [Source:HGNC Symbol;Acc:HGNC:14489]	15272	-0.647637
TCGA-EE-A29C	7.04894	Tumor		TCGA-EE-A29C	7.04894	Tumor						High	skcm_tcga	TCGA-EE-A29N	17.97	18.59	1211.73		TCGA-EE-A181	5.03631	1:DECEASED	2.80917															100	ECM2	extracellular matrix protein 2 [Source:HGNC Symbol;Acc:HGNC:3154]	3531	0.363	0.5604	No		100	SDHC	succinate dehydrogenase complex subunit C [Source:HGNC Symbol;Acc:HGNC:10682]	15286	-0.649422
TCGA-EB-A4OY	4.66391	Tumor		TCGA-EB-A4OY	4.66391	Tumor						High	skcm_tcga	TCGA-ER-A19D	11.73	12.58	1208.29		TCGA-EE-A183	5.85023	1:DECEASED	2.23917															101	DKK1	dickkopf WNT signaling pathway inhibitor 1 [Source:HGNC Symbol;Acc:HGNC:2891]	3563	0.36	0.5628	No		101	MGST3	microsomal glutathione S-transferase 3 [Source:HGNC Symbol;Acc:HGNC:7064]	15297	-0.652091
TCGA-3N-A9WC	4.29495	Tumor		TCGA-3N-A9WC	4.29495	Tumor						High	skcm_tcga	TCGA-EE-A185	2.79	4.96	1204.97		TCGA-EE-A20B	4.22736	0:LIVING	11.1425															102	SERPINE2	serpin family E member 2 [Source:HGNC Symbol;Acc:HGNC:8951]	3685	0.349	0.5595	No		102	DLAT	dihydrolipoamide S-acetyltransferase [Source:HGNC Symbol;Acc:HGNC:2896]	15299	-0.65302
TCGA-ER-A3PL	4.15289	Tumor		TCGA-ER-A3PL	4.15289	Tumor						High	skcm_tcga	TCGA-ER-A19T	3.88	8.87	1193.01		TCGA-EE-A20F	5.8943	0:LIVING	7.62417															103	PDGFRB	platelet derived growth factor receptor beta [Source:HGNC Symbol;Acc:HGNC:8804]	3813	0.338	0.5558	No		103	ATP5F1A	ATP synthase F1 subunit alpha [Source:HGNC Symbol;Acc:HGNC:823]	15330	-0.658662
TCGA-BF-AAP0	5.21506	Tumor		TCGA-BF-AAP0	5.21506	Tumor						High	skcm_tcga	TCGA-YD-A89C	6.9	6.9	1190.72		TCGA-EE-A20H	6.7474	1:DECEASED	14.0108															104	COL5A3	collagen type V alpha 3 chain [Source:HGNC Symbol;Acc:HGNC:14864]	3822	0.337	0.5593	No		104	SDHD	succinate dehydrogenase complex subunit D [Source:HGNC Symbol;Acc:HGNC:10683]	15334	-0.659232
TCGA-ER-A19B	5.60295	Tumor		TCGA-ER-A19B	5.60295	Tumor						High	skcm_tcga	TCGA-FS-A1Z4	NA	28.06	1188.84		TCGA-EE-A29A	4.68201	1:DECEASED	5.275															105	CALD1	caldesmon 1 [Source:HGNC Symbol;Acc:HGNC:1441]	4034	0.318	0.5502	No		105	NDUFA2	NADH:ubiquinone oxidoreductase subunit A2 [Source:HGNC Symbol;Acc:HGNC:7685]	15336	-0.659816
TCGA-ER-A19O	3.45423	Tumor		TCGA-ER-A19O	3.45423	Tumor						High	skcm_tcga	TCGA-W3-A825	NA	62.98	1187.54		TCGA-EE-A29C	7.04894	1:DECEASED	6.57583															106	MEST	mesoderm specific transcript [Source:HGNC Symbol;Acc:HGNC:7028]	4050	0.316	0.553	No		106	VDAC2	voltage dependent anion channel 2 [Source:HGNC Symbol;Acc:HGNC:12672]	15391	-0.672812
TCGA-GN-A265	5.01164	Tumor		TCGA-GN-A265	5.01164	Tumor						High	skcm_tcga	TCGA-WE-A8K1	49.01	49.01	1168.22		TCGA-EE-A29E	6.10067	0:LIVING	5.31083															107	VCAM1	vascular cell adhesion molecule 1 [Source:HGNC Symbol;Acc:HGNC:12663]	4151	0.309	0.5506	No		107	NDUFS1	NADH:ubiquinone oxidoreductase core subunit S1 [Source:HGNC Symbol;Acc:HGNC:7707]	15408	-0.674735
TCGA-W3-AA1V	6.76323	Tumor		TCGA-W3-AA1V	6.76323	Tumor						High	skcm_tcga	TCGA-FW-A3TV	4.57	13.5	1165.77		TCGA-EE-A29H	5.71553	0:LIVING	5.3825															108	P3H1	prolyl 3-hydroxylase 1 [Source:HGNC Symbol;Acc:HGNC:19316]	4154	0.309	0.5541	No		108	GPI	glucose-6-phosphate isomerase [Source:HGNC Symbol;Acc:HGNC:4458]	15433	-0.682259
TCGA-FS-A4F5	4.33943	Tumor		TCGA-FS-A4F5	4.33943	Tumor						High	skcm_tcga	TCGA-EE-A2MQ	36.96	43.2	1161.91		TCGA-EE-A29M	5.67553	0:LIVING	4.73333															109	MFAP5	microfibril associated protein 5 [Source:HGNC Symbol;Acc:HGNC:29673]	4358	0.293	0.5452	No		109	ECH1	enoyl-CoA hydratase 1 [Source:HGNC Symbol;Acc:HGNC:3149]	15500	-0.696659
TCGA-D3-A5GN	5.98965	Tumor		TCGA-D3-A5GN	5.98965	Tumor						High	skcm_tcga	TCGA-ER-A199	3.91	9.17	1160.54		TCGA-EE-A29N	5.77342	1:DECEASED	1.54917															110	NTM	neurotrimin [Source:HGNC Symbol;Acc:HGNC:17941]	4437	0.286	0.5438	No		110	ATP6V0B	ATPase H+ transporting V0 subunit b [Source:HGNC Symbol;Acc:HGNC:861]	15583	-0.717948
TCGA-LH-A9QB	3.15743	Tumor		TCGA-LH-A9QB	3.15743	Tumor						High	skcm_tcga	TCGA-EB-A82B	12.81	12.81	1156.83		TCGA-EE-A29P	4.41576	0:LIVING	4.6975															111	SPOCK1	SPARC (osteonectin), cwcv and kazal like domains proteoglycan 1 [Source:HGNC Symbol;Acc:HGNC:11251]	4441	0.285	0.547	No		111	FDX1	ferredoxin 1 [Source:HGNC Symbol;Acc:HGNC:3638]	15586	-0.718203
TCGA-RP-A693	4.77343	Tumor		TCGA-RP-A693	4.77343	Tumor						High	skcm_tcga	TCGA-EB-A6R0	NA	19.97	1156.6		TCGA-EE-A29T	3.14029	0:LIVING	30.8042															112	COL1A1	collagen type I alpha 1 chain [Source:HGNC Symbol;Acc:HGNC:2197]	4451	0.284	0.5498	No		112	SLC25A11	solute carrier family 25 member 11 [Source:HGNC Symbol;Acc:HGNC:10981]	15588	-0.71843
TCGA-D3-A51H	4.79127	Tumor		TCGA-D3-A51H	4.79127	Tumor						High	skcm_tcga	TCGA-EE-A2MD	44.15	47.24	1154.19		TCGA-EE-A29W	5.16407	0:LIVING	16.24															113	MATN3	matrilin 3 [Source:HGNC Symbol;Acc:HGNC:6909]	4690	0.265	0.5384	No		113	NDUFA8	NADH:ubiquinone oxidoreductase subunit A8 [Source:HGNC Symbol;Acc:HGNC:7692]	15623	-0.724937
TCGA-WE-AAA4	5.99018	Tumor		TCGA-WE-AAA4	5.99018	Tumor						High	skcm_tcga	TCGA-EB-A1NK	34.13	34.13	1151.33		TCGA-EE-A2A0	3.3093	1:DECEASED	3.89833															114	SDC4	syndecan 4 [Source:HGNC Symbol;Acc:HGNC:10661]	4694	0.265	0.5414	No		114	TIMM13	translocase of inner mitochondrial membrane 13 [Source:HGNC Symbol;Acc:HGNC:11816]	15670	-0.73802
TCGA-EE-A181	5.03631	Tumor		TCGA-EE-A181	5.03631	Tumor						High	skcm_tcga	TCGA-FS-A1ZZ	NA	27	1149.66		TCGA-EE-A2A6	5.11351	0:LIVING	7.1725															115	FSTL3	follistatin like 3 [Source:HGNC Symbol;Acc:HGNC:3973]	4867	0.25	0.5338	No		115	ETFA	electron transfer flavoprotein subunit alpha [Source:HGNC Symbol;Acc:HGNC:3481]	15676	-0.739239
TCGA-WE-A8ZR	5.38406	Tumor		TCGA-WE-A8ZR	5.38406	Tumor						High	skcm_tcga	TCGA-FR-A3R1	22.27	22.5	1149.02		TCGA-EE-A2GB	5.05008	0:LIVING	4.93583															116	THY1	Thy-1 cell surface antigen [Source:HGNC Symbol;Acc:HGNC:11801]	4889	0.248	0.5355	No		116	GPX4	glutathione peroxidase 4 [Source:HGNC Symbol;Acc:HGNC:4556]	15714	-0.745669
TCGA-EB-A5FP	6.0186	Tumor		TCGA-EB-A5FP	6.0186	Tumor						High	skcm_tcga	TCGA-D9-A3Z4	6.31	17.05	1141.83		TCGA-EE-A2GC	3.70841	0:LIVING	5.615															117	APLP1	amyloid beta precursor like protein 1 [Source:HGNC Symbol;Acc:HGNC:597]	4902	0.246	0.5377	No		117	HSD17B10	hydroxysteroid 17-beta dehydrogenase 10 [Source:HGNC Symbol;Acc:HGNC:4800]	15720	-0.747381
TCGA-EB-A4XL	4.14989	Tumor		TCGA-EB-A4XL	4.14989	Tumor						High	skcm_tcga	TCGA-FS-A1YY	222.63	228.42	1140.67		TCGA-EE-A2GE	4.51466	0:LIVING	14.4708															118	PRRX1	paired related homeobox 1 [Source:HGNC Symbol;Acc:HGNC:9142]	4942	0.243	0.5382	No		118	MDH2	malate dehydrogenase 2 [Source:HGNC Symbol;Acc:HGNC:6971]	15732	-0.750638
TCGA-GN-A264	3.74732	Tumor		TCGA-GN-A264	3.74732	Tumor						High	skcm_tcga	TCGA-EE-A17Y	16.66	27.2	1139.8		TCGA-EE-A2GH	4.0086	0:LIVING	18.3392															119	ITGA5	integrin subunit alpha 5 [Source:HGNC Symbol;Acc:HGNC:6141]	4947	0.243	0.5408	No		119	ATP5PF	ATP synthase peripheral stalk subunit F6 [Source:HGNC Symbol;Acc:HGNC:847]	15746	-0.754733
TCGA-D3-A2JF	3.30697	Tumor		TCGA-D3-A2JF	3.30697	Tumor						High	skcm_tcga	TCGA-BF-A3DL	25.26	25.26	1137.96		TCGA-EE-A2GJ	5.02104	1:DECEASED	8.94083															120	WIPF1	WAS/WASL interacting protein family member 1 [Source:HGNC Symbol;Acc:HGNC:12736]	5021	0.237	0.5392	No		120	ATP5MG	ATP synthase membrane subunit g [Source:HGNC Symbol;Acc:HGNC:14247]	15754	-0.756595
TCGA-EE-A3JD	5.09981	Tumor		TCGA-EE-A3JD	5.09981	Tumor						High	skcm_tcga	TCGA-D3-A3CF	21.52	24.51	1134.68		TCGA-EE-A2GM	4.18604	0:LIVING	6.28583															121	FBN2	fibrillin 2 [Source:HGNC Symbol;Acc:HGNC:3604]	5066	0.235	0.5393	No		121	ACAT1	acetyl-CoA acetyltransferase 1 [Source:HGNC Symbol;Acc:HGNC:93]	15778	-0.764944
TCGA-D9-A4Z2	5.10254	Tumor		TCGA-D9-A4Z2	5.10254	Tumor						High	skcm_tcga	TCGA-EE-A2GU	94.74	94.74	1134.09		TCGA-EE-A2GO	4.13102	0:LIVING	10.5592															122	PLOD3	procollagen-lysine,2-oxoglutarate 5-dioxygenase 3 [Source:HGNC Symbol;Acc:HGNC:9083]	5088	0.234	0.5408	No		122	ACAA1	acetyl-CoA acyltransferase 1 [Source:HGNC Symbol;Acc:HGNC:82]	15800	-0.771283
TCGA-DA-A1I8	4.88553	Tumor		TCGA-DA-A1I8	4.88553	Tumor						High	skcm_tcga	TCGA-EE-A3J5	36.53	36.93	1128		TCGA-EE-A2GS	5.16785	1:DECEASED	6.76167															123	ECM1	extracellular matrix protein 1 [Source:HGNC Symbol;Acc:HGNC:3153]	5148	0.228	0.5399	No		123	FXN	frataxin [Source:HGNC Symbol;Acc:HGNC:3951]	15804	-0.771752
TCGA-EB-A6L9	4.73774	Tumor		TCGA-EB-A6L9	4.73774	Tumor						High	skcm_tcga	TCGA-EB-A85J	4.53	11.83	1124.13		TCGA-EE-A2GT	5.23158	0:LIVING	3.73667															124	IGFBP4	insulin like growth factor binding protein 4 [Source:HGNC Symbol;Acc:HGNC:5473]	5150	0.228	0.5426	No		124	NDUFB8	NADH:ubiquinone oxidoreductase subunit B8 [Source:HGNC Symbol;Acc:HGNC:7703]	15805	-0.771993
TCGA-D3-A1Q6	4.77069	Tumor		TCGA-D3-A1Q6	4.77069	Tumor						High	skcm_tcga	TCGA-FS-A4F9	12.35	34	1123.87		TCGA-EE-A2M5	7.02886	1:DECEASED	1.80417															125	FERMT2	fermitin family member 2 [Source:HGNC Symbol;Acc:HGNC:15767]	5168	0.227	0.5442	No		125	FH	fumarate hydratase [Source:HGNC Symbol;Acc:HGNC:3700]	15819	-0.776034
TCGA-EE-A182	6.4191	Tumor		TCGA-EE-A182	6.4191	Tumor						High	skcm_tcga	TCGA-EB-A5SH	34.99	53.98	1122.29		TCGA-EE-A2M6	7.00087	0:LIVING	10.7642															126	FBLN5	fibulin 5 [Source:HGNC Symbol;Acc:HGNC:3602]	5188	0.226	0.5458	No		126	NDUFA9	NADH:ubiquinone oxidoreductase subunit A9 [Source:HGNC Symbol;Acc:HGNC:7693]	15853	-0.784705
TCGA-D9-A148	3.66988	Tumor		TCGA-D9-A148	3.66988	Tumor						High	skcm_tcga	TCGA-GN-A4U5	37.98	37.98	1120.25		TCGA-EE-A2M7	2.44087	1:DECEASED	2.40083															127	SERPINH1	serpin family H member 1 [Source:HGNC Symbol;Acc:HGNC:1546]	5238	0.222	0.5454	No		127	COX5A	cytochrome c oxidase subunit 5A [Source:HGNC Symbol;Acc:HGNC:2267]	15868	-0.78829
TCGA-FR-A7UA	3.19131	Tumor		TCGA-FR-A7UA	3.19131	Tumor						High	skcm_tcga	TCGA-D3-A5GR	175.89	178.19	1120.04		TCGA-EE-A2M8	3.68038	1:DECEASED	1.645															128	LOXL1	lysyl oxidase like 1 [Source:HGNC Symbol;Acc:HGNC:6665]	5324	0.213	0.5427	No		128	NDUFB2	NADH:ubiquinone oxidoreductase subunit B2 [Source:HGNC Symbol;Acc:HGNC:7697]	15879	-0.792014
TCGA-FS-A1ZS	4.64225	Tumor		TCGA-FS-A1ZS	4.64225	Tumor						High	skcm_tcga	TCGA-DA-A1I1	183.67	222.34	1118.81		TCGA-EE-A2ME	3.43607	1:DECEASED	8.59917															129	ITGB3	integrin subunit beta 3 [Source:HGNC Symbol;Acc:HGNC:6156]	5428	0.205	0.5389	No		129	ATP5F1E	ATP synthase F1 subunit epsilon [Source:HGNC Symbol;Acc:HGNC:838]	15883	-0.79339
TCGA-DA-A1HY	3.55939	Tumor		TCGA-DA-A1HY	3.55939	Tumor						High	skcm_tcga	TCGA-EE-A29M	56.8	56.8	1117.99		TCGA-EE-A2MG	4.85987	1:DECEASED	8.59333															130	MYL9	myosin light chain 9 [Source:HGNC Symbol;Acc:HGNC:15754]	5539	0.195	0.5344	No		130	PHB2	prohibitin 2 [Source:HGNC Symbol;Acc:HGNC:30306]	15884	-0.793647
TCGA-EB-A3Y6	4.51141	Tumor		TCGA-EB-A3Y6	4.51141	Tumor						High	skcm_tcga	TCGA-D3-A51E	174.7	174.7	1113.65		TCGA-EE-A2MK	1.48382	0:LIVING	15.0217															131	SGCB	sarcoglycan beta [Source:HGNC Symbol;Acc:HGNC:10806]	5608	0.19	0.5325	No		131	ATP5PO	ATP synthase peripheral stalk subunit OSCP [Source:HGNC Symbol;Acc:HGNC:850]	15911	-0.801748
TCGA-FR-A7U9	6.61398	Tumor		TCGA-FR-A7U9	6.61398	Tumor						High	skcm_tcga	TCGA-EE-A2GP	8.48	13.9	1095.98		TCGA-EE-A2MP	4.90012	0:LIVING	20.705															132	ACTA2	actin alpha 2, smooth muscle [Source:HGNC Symbol;Acc:HGNC:130]	5671	0.185	0.5309	No		132	ACADM	acyl-CoA dehydrogenase medium chain [Source:HGNC Symbol;Acc:HGNC:89]	15948	-0.813374
TCGA-EB-A3XC	6.55018	Tumor		TCGA-EB-A3XC	6.55018	Tumor						High	skcm_tcga	TCGA-EE-A29X	16.59	17.9	1094.66		TCGA-EE-A3AA	5.5331	0:LIVING	10.3508															133	SLC6A8	solute carrier family 6 member 8 [Source:HGNC Symbol;Acc:HGNC:11055]	5865	0.172	0.5212	No		133	NDUFS4	NADH:ubiquinone oxidoreductase subunit S4 [Source:HGNC Symbol;Acc:HGNC:7711]	15952	-0.814165
TCGA-ER-A42L	4.4312	Tumor		TCGA-ER-A42L	4.4312	Tumor						High	skcm_tcga	TCGA-D3-A2JP	7.46	59.53	1091.36		TCGA-EE-A3AB	4.69746	0:LIVING	10.2192															134	AREG	amphiregulin [Source:HGNC Symbol;Acc:HGNC:651]	5903	0.169	0.5209	No		134	UQCRC1	ubiquinol-cytochrome c reductase core protein 1 [Source:HGNC Symbol;Acc:HGNC:12585]	15953	-0.814662
TCGA-ER-A19M	6.09676	Tumor		TCGA-ER-A19M	6.09676	Tumor						High	skcm_tcga	TCGA-D3-A2JG	107.72	113.44	1082.04		TCGA-EE-A3AD	4.15741	1:DECEASED	2.39583															135	CD44	CD44 molecule (Indian blood group) [Source:HGNC Symbol;Acc:HGNC:1681]	6079	0.157	0.5121	No		135	ECI1	enoyl-CoA delta isomerase 1 [Source:HGNC Symbol;Acc:HGNC:2703]	15959	-0.817196
TCGA-FS-A1ZD	5.12676	Tumor		TCGA-FS-A1ZD	5.12676	Tumor						High	skcm_tcga	TCGA-GN-A265	3.25	96.85	1080.88		TCGA-EE-A3AF	5.27083	1:DECEASED	1.15															136	TGFB1	transforming growth factor beta 1 [Source:HGNC Symbol;Acc:HGNC:11766]	6090	0.156	0.5133	No		136	CYCS	cytochrome c, somatic [Source:HGNC Symbol;Acc:HGNC:19986]	15963	-0.817844
TCGA-D9-A3Z4	4.6383	Tumor		TCGA-D9-A3Z4	4.6383	Tumor						High	skcm_tcga	TCGA-D3-A3MR	102.1	103.52	1064.09		TCGA-EE-A3AG	6.61399	1:DECEASED	3.46333															137	INHBA	inhibin subunit beta A [Source:HGNC Symbol;Acc:HGNC:6066]	6234	0.145	0.5063	No		137	ATP5PB	ATP synthase peripheral stalk-membrane subunit b [Source:HGNC Symbol;Acc:HGNC:840]	15987	-0.823736
TCGA-EE-A2GJ	5.02104	Tumor		TCGA-EE-A2GJ	5.02104	Tumor						High	skcm_tcga	TCGA-D3-A1Q6	1.58	71.75	1054.03		TCGA-EE-A3AH	5.38124	1:DECEASED	11.5583															138	GPX7	glutathione peroxidase 7 [Source:HGNC Symbol;Acc:HGNC:4559]	6326	0.139	0.5023	No		138	RHOT2	ras homolog family member T2 [Source:HGNC Symbol;Acc:HGNC:21169]	16003	-0.830251
TCGA-EB-A4P0	3.37988	Tumor		TCGA-EB-A4P0	3.37988	Tumor						High	skcm_tcga	TCGA-BF-A5EP	11.01	11.01	1052.75		TCGA-EE-A3J3	5.8359	1:DECEASED	14.3367															139	BMP1	bone morphogenetic protein 1 [Source:HGNC Symbol;Acc:HGNC:1067]	6328	0.139	0.5039	No		139	ATP5MF	ATP synthase membrane subunit f [Source:HGNC Symbol;Acc:HGNC:848]	16011	-0.831464
TCGA-WE-A8ZT	4.14111	Tumor		TCGA-WE-A8ZT	4.14111	Tumor						High	skcm_tcga	TCGA-EE-A2MJ	41.23	96.16	1050.64		TCGA-EE-A3J4	5.31122	1:DECEASED	10.5917															140	SDC1	syndecan 1 [Source:HGNC Symbol;Acc:HGNC:10658]	6418	0.133	0.5001	No		140	UQCRH	ubiquinol-cytochrome c reductase hinge protein [Source:HGNC Symbol;Acc:HGNC:12590]	16025	-0.83615
TCGA-D3-A2JC	3.65588	Tumor		TCGA-D3-A2JC	3.65588	Tumor						High	skcm_tcga	TCGA-DA-A95Z	13.01	13.01	1050.58		TCGA-EE-A3JB	6.56976	0:LIVING	16.8033															141	NT5E	5'-nucleotidase ecto [Source:HGNC Symbol;Acc:HGNC:8021]	6428	0.133	0.5011	No		141	COX7A2	cytochrome c oxidase subunit 7A2 [Source:HGNC Symbol;Acc:HGNC:2288]	16040	-0.840159
TCGA-FS-A1ZF	5.87181	Tumor		TCGA-FS-A1ZF	5.87181	Tumor						High	skcm_tcga	TCGA-DA-A1HY	144.78	144.78	1049.7		TCGA-EE-A3JD	5.09981	1:DECEASED	2.2775															142	SGCD	sarcoglycan delta [Source:HGNC Symbol;Acc:HGNC:10807]	6648	0.116	0.4891	No		142	NDUFB5	NADH:ubiquinone oxidoreductase subunit B5 [Source:HGNC Symbol;Acc:HGNC:7700]	16053	-0.843023
TCGA-FS-A1ZA	4.81568	Tumor		TCGA-FS-A1ZA	4.81568	Tumor						High	skcm_tcga	TCGA-BF-AAP2	13.3	13.3	1045.06		TCGA-EE-A3JE	3.6118	0:LIVING	4.27583															143	FAS	Fas cell surface death receptor [Source:HGNC Symbol;Acc:HGNC:11920]	6704	0.11	0.487	No		143	COX10	cytochrome c oxidase assembly factor heme A:farnesyltransferase COX10 [Source:HGNC Symbol;Acc:HGNC:2260]	16058	-0.845271
TCGA-EE-A29W	5.16407	Tumor		TCGA-EE-A29W	5.16407	Tumor						High	skcm_tcga	TCGA-ER-A2NF	12.48	28.81	1043.93		TCGA-EE-A3JH	3.80976	0:LIVING	11.1858															144	NOTCH2	notch receptor 2 [Source:HGNC Symbol;Acc:HGNC:7882]	6764	0.106	0.4847	No		144	NDUFC1	NADH:ubiquinone oxidoreductase subunit C1 [Source:HGNC Symbol;Acc:HGNC:7705]	16060	-0.845972
TCGA-EE-A29B	5.84555	Tumor		TCGA-EE-A29B	5.84555	Tumor						High	skcm_tcga	TCGA-FS-A4F4	NA	66.62	1040.49		TCGA-ER-A193	4.66408	1:DECEASED	2.61417															145	MMP14	matrix metallopeptidase 14 [Source:HGNC Symbol;Acc:HGNC:7160]	6855	0.099	0.4803	No		145	NDUFS6	NADH:ubiquinone oxidoreductase subunit S6 [Source:HGNC Symbol;Acc:HGNC:7713]	16072	-0.85006
TCGA-D3-A51E	4.7377	Tumor		TCGA-D3-A51E	4.7377	Tumor						High	skcm_tcga	TCGA-BF-A3DM	19.74	19.74	1039.4		TCGA-ER-A198	5.99946	1:DECEASED	4.22667															146	IGFBP2	insulin like growth factor binding protein 2 [Source:HGNC Symbol;Acc:HGNC:5471]	6910	0.095	0.4782	No		146	SDHB	succinate dehydrogenase complex iron sulfur subunit B [Source:HGNC Symbol;Acc:HGNC:10681]	16074	-0.851511
TCGA-D3-A5GO	5.26887	Tumor		TCGA-D3-A5GO	5.26887	Tumor						High	skcm_tcga	TCGA-EE-A2MT	71.16	71.16	1038.78		TCGA-ER-A19B	5.60295	1:DECEASED	8.19333															147	CAPG	capping actin protein, gelsolin like [Source:HGNC Symbol;Acc:HGNC:1474]	6962	0.09	0.4761	No		147	MRPS15	mitochondrial ribosomal protein S15 [Source:HGNC Symbol;Acc:HGNC:14504]	16086	-0.855395
TCGA-EE-A20B	4.22736	Tumor		TCGA-EE-A20B	4.22736	Tumor						High	skcm_tcga	TCGA-BF-AAP0	14.91	14.91	1032.98		TCGA-ER-A19C	3.79119	1:DECEASED	4.07083															148	EFEMP2	EGF containing fibulin extracellular matrix protein 2 [Source:HGNC Symbol;Acc:HGNC:3219]	7003	0.087	0.4747	No		148	COX4I1	cytochrome c oxidase subunit 4I1 [Source:HGNC Symbol;Acc:HGNC:2265]	16087	-0.856396
TCGA-BF-A5ER	6.4629	Tumor		TCGA-BF-A5ER	6.4629	Tumor						High	skcm_tcga	TCGA-EB-A4OY	32.1	32.1	1030.76		TCGA-ER-A19E	6.52713	1:DECEASED	1.08417															149	SAT1	spermidine/spermine N1-acetyltransferase 1 [Source:HGNC Symbol;Acc:HGNC:10540]	7206	0.072	0.4632	No		149	MRPL11	mitochondrial ribosomal protein L11 [Source:HGNC Symbol;Acc:HGNC:14042]	16093	-0.860607
TCGA-EE-A2GK	5.16393	Tumor		TCGA-EE-A2GK	5.16393	Tumor						High	skcm_tcga	TCGA-FS-A1ZF	NA	15.44	1029.55		TCGA-ER-A19F	5.7188	1:DECEASED	2.19583															150	TGFBI	transforming growth factor beta induced [Source:HGNC Symbol;Acc:HGNC:11771]	7218	0.072	0.4634	No		150	MRPS12	mitochondrial ribosomal protein S12 [Source:HGNC Symbol;Acc:HGNC:10380]	16109	-0.868232
TCGA-EB-A4IS	5.10925	Tumor		TCGA-EB-A4IS	5.10925	Tumor						High	skcm_tcga	TCGA-EE-A3AC	63.99	63.99	1021.54		TCGA-ER-A19G	5.80171	0:LIVING	25.1533															151	FBLN1	fibulin 1 [Source:HGNC Symbol;Acc:HGNC:3600]	7256	0.069	0.4619	No		151	TIMM50	translocase of inner mitochondrial membrane 50 [Source:HGNC Symbol;Acc:HGNC:23656]	16128	-0.873356
TCGA-W3-A824	4.61752	Tumor		TCGA-W3-A824	4.61752	Tumor						High	skcm_tcga	TCGA-EB-A3XB	26.15	26.15	1009.72		TCGA-ER-A19H	6.30205	1:DECEASED	12.6858															152	SFRP4	secreted frizzled related protein 4 [Source:HGNC Symbol;Acc:HGNC:10778]	7430	0.057	0.452	No		152	CYC1	cytochrome c1 [Source:HGNC Symbol;Acc:HGNC:2579]	16137	-0.877358
TCGA-FS-A1YX	5.47834	Tumor		TCGA-FS-A1YX	5.47834	Tumor						High	skcm_tcga	TCGA-EB-A4IQ	NA	20.89	1000.95		TCGA-ER-A19J	4.57444	1:DECEASED	0.536667															153	GAS1	growth arrest specific 1 [Source:HGNC Symbol;Acc:HGNC:4165]	7465	0.054	0.4506	No		153	MDH1	malate dehydrogenase 1 [Source:HGNC Symbol;Acc:HGNC:6970]	16139	-0.878083
TCGA-EE-A2MQ	5.62495	Tumor		TCGA-EE-A2MQ	5.62495	Tumor						High	skcm_tcga	TCGA-EB-A44Q	13.86	13.86	999.19		TCGA-ER-A19K	5.15429	1:DECEASED	1.28417															154	SFRP1	secreted frizzled related protein 1 [Source:HGNC Symbol;Acc:HGNC:10776]	7470	0.054	0.451	No		154	NDUFS2	NADH:ubiquinone oxidoreductase core subunit S2 [Source:HGNC Symbol;Acc:HGNC:7708]	16140	-0.878686
TCGA-BF-AAP7	4.71642	Tumor		TCGA-BF-AAP7	4.71642	Tumor						High	skcm_tcga	TCGA-GN-A9SD	55.42	59.36	992.19		TCGA-ER-A19M	6.09676	1:DECEASED	5.08417															155	FAP	fibroblast activation protein alpha [Source:HGNC Symbol;Acc:HGNC:3590]	7485	0.053	0.4507	No		155	NDUFS8	NADH:ubiquinone oxidoreductase core subunit S8 [Source:HGNC Symbol;Acc:HGNC:7715]	16147	-0.882271
TCGA-EE-A29A	4.68201	Tumor		TCGA-EE-A29A	4.68201	Tumor						High	skcm_tcga	TCGA-D3-A1Q8	25.59	28.06	983.86		TCGA-ER-A19Q	5.77179	1:DECEASED	4.2375															156	ANPEP	alanyl aminopeptidase, membrane [Source:HGNC Symbol;Acc:HGNC:500]	7516	0.051	0.4495	No		156	PDHB	pyruvate dehydrogenase E1 subunit beta [Source:HGNC Symbol;Acc:HGNC:8808]	16148	-0.882769
TCGA-DA-A1IB	4.00724	Tumor		TCGA-DA-A1IB	4.00724	Tumor						High	skcm_tcga	TCGA-XV-A9W5	12.88	12.88	981.3		TCGA-ER-A19S	3.13453	0:LIVING	4.12															157	DST	dystonin [Source:HGNC Symbol;Acc:HGNC:1090]	7533	0.05	0.4491	No		157	ATP5MC2	ATP synthase membrane subunit c locus 2 [Source:HGNC Symbol;Acc:HGNC:842]	16164	-0.888397
TCGA-XV-A9W2	5.34074	Tumor		TCGA-XV-A9W2	5.34074	Tumor						High	skcm_tcga	TCGA-D3-A8GK	51.08	170.07	968.95		TCGA-ER-A2NC	5.80386	1:DECEASED	3.64917															158	NNMT	nicotinamide N-methyltransferase [Source:HGNC Symbol;Acc:HGNC:7861]	7605	0.045	0.4453	No		158	POLR2F	RNA polymerase II subunit F [Source:HGNC Symbol;Acc:HGNC:9193]	16172	-0.89205
TCGA-WE-A8ZO	4.26474	Tumor		TCGA-WE-A8ZO	4.26474	Tumor						High	skcm_tcga	TCGA-WE-A8ZO	58.97	70.47	961.1		TCGA-ER-A2ND	3.67876	1:DECEASED	1.94333															159	LGALS1	galectin 1 [Source:HGNC Symbol;Acc:HGNC:6561]	7850	0.027	0.4307	No		159	NDUFV1	NADH:ubiquinone oxidoreductase core subunit V1 [Source:HGNC Symbol;Acc:HGNC:7716]	16178	-0.894604
TCGA-FS-A1Z3	4.72707	Tumor		TCGA-FS-A1Z3	4.72707	Tumor						High	skcm_tcga	TCGA-EE-A2GN	79.57	102.04	959.35		TCGA-ER-A2NG	5.79135	1:DECEASED	4.07917															160	COL8A2	collagen type VIII alpha 2 chain [Source:HGNC Symbol;Acc:HGNC:2216]	8126	0.009	0.4139	No		160	UQCR11	ubiquinol-cytochrome c reductase, complex III subunit XI [Source:HGNC Symbol;Acc:HGNC:30862]	16206	-0.913438
TCGA-ER-A2NC	5.80386	Tumor		TCGA-ER-A2NC	5.80386	Tumor						High	skcm_tcga	TCGA-EE-A3AG	24.8	41.56	953.59		TCGA-ER-A3PL	4.15289	0:LIVING	2.765															161	RHOB	ras homolog family member B [Source:HGNC Symbol;Acc:HGNC:668]	8204	0.004	0.4093	No		161	ETFB	electron transfer flavoprotein subunit beta [Source:HGNC Symbol;Acc:HGNC:3482]	16218	-0.91836
TCGA-EE-A2A2	6.17634	Tumor		TCGA-EE-A2A2	6.17634	Tumor						High	skcm_tcga	TCGA-EE-A2MC	35.61	61.47	952.19		TCGA-ER-A42K	4.78678	1:DECEASED	1.07833															162	LAMC2	laminin subunit gamma 2 [Source:HGNC Symbol;Acc:HGNC:6493]	8222	0.002	0.4082	No		162	LRPPRC	leucine rich pentatricopeptide repeat containing [Source:HGNC Symbol;Acc:HGNC:15714]	16226	-0.922077
TCGA-EE-A2ME	3.43607	Tumor		TCGA-EE-A2ME	3.43607	Tumor						High	skcm_tcga	TCGA-BF-A1PU	15.9	12.71	941.88		TCGA-FR-A44A	4.33073	0:LIVING	14.5067															163	PTHLH	parathyroid hormone like hormone [Source:HGNC Symbol;Acc:HGNC:9607]	8434	-0.011	0.3954	No		163	NDUFB7	NADH:ubiquinone oxidoreductase subunit B7 [Source:HGNC Symbol;Acc:HGNC:7702]	16236	-0.926993
TCGA-EE-A2GS	5.16785	Tumor		TCGA-EE-A2GS	5.16785	Tumor						High	skcm_tcga	TCGA-FS-A1ZE	25	46.42	941.49		TCGA-FR-A728	4.68877	0:LIVING	1.59583															164	ENO2	enolase 2 [Source:HGNC Symbol;Acc:HGNC:3353]	8459	-0.013	0.3941	No		164	MRPS30	mitochondrial ribosomal protein S30 [Source:HGNC Symbol;Acc:HGNC:8769]	16238	-0.927563
TCGA-YG-AA3O	4.08454	Tumor		TCGA-YG-AA3O	4.08454	Tumor						High	skcm_tcga	TCGA-EE-A2MU	53.22	53.22	939.23		TCGA-FR-A729	4.86657	0:LIVING	18.3858															165	GJA1	gap junction protein alpha 1 [Source:HGNC Symbol;Acc:HGNC:4274]	8574	-0.02	0.3874	No		165	TIMM10	translocase of inner mitochondrial membrane 10 [Source:HGNC Symbol;Acc:HGNC:11814]	16244	-0.932231
TCGA-QB-AA9O	5.01029	Tumor		TCGA-QB-AA9O	5.01029	Tumor						High	skcm_tcga	TCGA-EE-A2GT	44.58	44.84	938.78		TCGA-FR-A7UA	3.19131	0:LIVING	3.18667															166	QSOX1	quiescin sulfhydryl oxidase 1 [Source:HGNC Symbol;Acc:HGNC:9756]	8683	-0.029	0.3811	No		166	ATP5F1D	ATP synthase F1 subunit delta [Source:HGNC Symbol;Acc:HGNC:837]	16278	-0.948693
TCGA-EE-A2MK	1.48382	Tumor		TCGA-EE-A2MK	1.48382	Tumor						High	skcm_tcga	TCGA-EE-A3AA	124.21	124.21	937.51		TCGA-FR-A8YE	3.59579	0:LIVING	8.695															167	LAMA3	laminin subunit alpha 3 [Source:HGNC Symbol;Acc:HGNC:6483]	9063	-0.055	0.3585	No		167	NDUFV2	NADH:ubiquinone oxidoreductase core subunit V2 [Source:HGNC Symbol;Acc:HGNC:7717]	16280	-0.949271
TCGA-BF-AAOX	6.02976	Tumor		TCGA-BF-AAOX	6.02976	Tumor						High	skcm_tcga	TCGA-FS-A4FC	NA	54.37	935.94		TCGA-FS-A1YX	5.47834	1:DECEASED	4.04583															168	GREM1	gremlin 1, DAN family BMP antagonist [Source:HGNC Symbol;Acc:HGNC:2001]	9076	-0.056	0.3585	No		168	NDUFA7	NADH:ubiquinone oxidoreductase subunit A7 [Source:HGNC Symbol;Acc:HGNC:7691]	16285	-0.954701
TCGA-EE-A17Y	5.73079	Tumor		TCGA-EE-A17Y	5.73079	Tumor						High	skcm_tcga	TCGA-EB-A44N	NA	6.73	934.03		TCGA-FS-A1YY	4.42129	1:DECEASED	19.035															169	GADD45B	growth arrest and DNA damage inducible beta [Source:HGNC Symbol;Acc:HGNC:4096]	9210	-0.067	0.3511	No		169	ACAA2	acetyl-CoA acyltransferase 2 [Source:HGNC Symbol;Acc:HGNC:83]	16297	-0.965857
TCGA-FS-A1ZJ	5.59966	Tumor		TCGA-FS-A1ZJ	5.59966	Tumor						High	skcm_tcga	TCGA-GF-A4EO	19.42	19.42	930.06		TCGA-FS-A1Z7	5.3245	1:DECEASED	0.649167															170	CRLF1	cytokine receptor like factor 1 [Source:HGNC Symbol;Acc:HGNC:2364]	9333	-0.075	0.3445	No		170	COX6C	cytochrome c oxidase subunit 6C [Source:HGNC Symbol;Acc:HGNC:2285]	16301	-0.967736
TCGA-EE-A29S	5.35369	Tumor		TCGA-EE-A29S	5.35369	Tumor						High	skcm_tcga	TCGA-EE-A2GK	49.21	54.7	927.39		TCGA-FS-A1ZC	5.98954	1:DECEASED	29.7583															171	JUN	Jun proto-oncogene, AP-1 transcription factor subunit [Source:HGNC Symbol;Acc:HGNC:6204]	9500	-0.085	0.3354	No		171	NDUFB4	NADH:ubiquinone oxidoreductase subunit B4 [Source:HGNC Symbol;Acc:HGNC:7699]	16323	-0.982207
TCGA-FR-A728	4.68877	Tumor		TCGA-FR-A728	4.68877	Tumor						High	skcm_tcga	TCGA-DA-A1HW	27.99	36.01	918.28		TCGA-FS-A1ZD	5.12676	1:DECEASED	4.45667															172	MAGEE1	MAGE family member E1 [Source:HGNC Symbol;Acc:HGNC:24934]	9515	-0.086	0.3356	No		172	UQCRFS1	ubiquinol-cytochrome c reductase, Rieske iron-sulfur polypeptide 1 [Source:HGNC Symbol;Acc:HGNC:12587]	16328	-0.9846
TCGA-ER-A19G	5.80171	Tumor		TCGA-ER-A19G	5.80171	Tumor						High	skcm_tcga	TCGA-FS-A1Z0	180.78	202.5	915.18		TCGA-FS-A1ZF	5.87181	1:DECEASED	1.28667															173	CDH6	cadherin 6 [Source:HGNC Symbol;Acc:HGNC:1765]	9706	-0.1	0.3251	No		173	SLC25A3	solute carrier family 25 member 3 [Source:HGNC Symbol;Acc:HGNC:10989]	16350	-1.00682
TCGA-WE-A8ZQ	5.11376	Tumor		TCGA-WE-A8ZQ	5.11376	Tumor						High	skcm_tcga	TCGA-D3-A5GS	5.29	18.17	912.8		TCGA-FS-A1ZH	5.37753	1:DECEASED	2.72667															174	FZD8	frizzled class receptor 8 [Source:HGNC Symbol;Acc:HGNC:4046]	9845	-0.109	0.3179	No		174	UQCR10	ubiquinol-cytochrome c reductase, complex III subunit X [Source:HGNC Symbol;Acc:HGNC:30863]	16351	-1.00735
TCGA-DA-A1HV	5.0677	Tumor		TCGA-DA-A1HV	5.0677	Tumor						High	skcm_tcga	TCGA-HR-A2OH	NA	65.83	909.32		TCGA-FS-A1ZN	4.37108	1:DECEASED	1.99833															175	COL7A1	collagen type VII alpha 1 chain [Source:HGNC Symbol;Acc:HGNC:2214]	9934	-0.117	0.3139	No		175	ATP5MC1	ATP synthase membrane subunit c locus 1 [Source:HGNC Symbol;Acc:HGNC:841]	16363	-1.01871
TCGA-ER-A19J	4.57444	Tumor		TCGA-ER-A19J	4.57444	Tumor						High	skcm_tcga	TCGA-EE-A3AF	10.94	13.8	905.62		TCGA-FS-A1ZR	4.72865	1:DECEASED	0.95															176	OXTR	oxytocin receptor [Source:HGNC Symbol;Acc:HGNC:8529]	10469	-0.158	0.2831	No		176	MRPL15	mitochondrial ribosomal protein L15 [Source:HGNC Symbol;Acc:HGNC:14054]	16378	-1.0292
TCGA-D3-A8GS	4.63962	Tumor		TCGA-D3-A8GS	4.63962	Tumor						High	skcm_tcga	TCGA-EE-A3J3	168.96	172.04	902.67		TCGA-FS-A1ZS	4.64225	0:LIVING	12.3908															177	BASP1	brain abundant membrane attached signal protein 1 [Source:HGNC Symbol;Acc:HGNC:957]	10505	-0.16	0.2829	No		177	LDHB	lactate dehydrogenase B [Source:HGNC Symbol;Acc:HGNC:6541]	16384	-1.03363
TCGA-BF-A1PV	5.45382	Tumor		TCGA-BF-A1PV	5.45382	Tumor						High	skcm_tcga	TCGA-GN-A4U4	7.13	39.32	898.8		TCGA-FS-A1ZZ	3.99273	1:DECEASED	2.25															178	PDLIM4	PDZ and LIM domain 4 [Source:HGNC Symbol;Acc:HGNC:16501]	10730	-0.178	0.2713	No		178	NDUFA3	NADH:ubiquinone oxidoreductase subunit A3 [Source:HGNC Symbol;Acc:HGNC:7686]	16402	-1.0595
TCGA-ER-A19W	5.7927	Tumor		TCGA-ER-A19W	5.7927	Tumor						High	skcm_tcga	TCGA-D3-A3ML	12.68	13.86	897.72		TCGA-FS-A4F8	4.88301	1:DECEASED	14.5583															179	LAMA1	laminin subunit alpha 1 [Source:HGNC Symbol;Acc:HGNC:6481]	10907	-0.191	0.2628	No		179	NDUFC2	NADH:ubiquinone oxidoreductase subunit C2 [Source:HGNC Symbol;Acc:HGNC:7706]	16419	-1.08
TCGA-EE-A2GM	4.18604	Tumor		TCGA-EE-A2GM	4.18604	Tumor						High	skcm_tcga	TCGA-EE-A29S	55.85	61.24	894.59		TCGA-FS-A4FB	5.30476	1:DECEASED	2.22583															180	WNT5A	Wnt family member 5A [Source:HGNC Symbol;Acc:HGNC:12784]	10931	-0.193	0.2636	No		180	UQCRB	ubiquinol-cytochrome c reductase binding protein [Source:HGNC Symbol;Acc:HGNC:12582]	16425	-1.08538
TCGA-EE-A2MU	5.1109	Tumor		TCGA-EE-A2MU	5.1109	Tumor						High	skcm_tcga	TCGA-GN-A262	120.34	139.78	891.24		TCGA-FW-A3R5	5.4452	0:LIVING	3.0775															181	ELN	elastin [Source:HGNC Symbol;Acc:HGNC:3327]	10975	-0.196	0.2633	No		181	NDUFA6	NADH:ubiquinone oxidoreductase subunit A6 [Source:HGNC Symbol;Acc:HGNC:7690]	16426	-1.08599
TCGA-QB-A6FS	5.89287	Tumor		TCGA-QB-A6FS	5.89287	Tumor						High	skcm_tcga	TCGA-ER-A19G	301.84	301.84	889.38		TCGA-FW-A3TV	4.12673	0:LIVING	1.125															182	COMP	cartilage oligomeric matrix protein [Source:HGNC Symbol;Acc:HGNC:2227]	11414	-0.23	0.2393	No		182	TIMM8B	translocase of inner mitochondrial membrane 8 homolog B [Source:HGNC Symbol;Acc:HGNC:11818]	16428	-1.09114
TCGA-DA-A95V	4.04348	Tumor		TCGA-DA-A95V	4.04348	Tumor						High	skcm_tcga	TCGA-WE-A8K6	8.51	17.94	885.82		TCGA-FW-A5DX	6.47351	0:LIVING	1.75167															183	CAP2	cyclase associated actin cytoskeleton regulatory protein 2 [Source:HGNC Symbol;Acc:HGNC:20039]	11750	-0.256	0.2218	No		183	NDUFA1	NADH:ubiquinone oxidoreductase subunit A1 [Source:HGNC Symbol;Acc:HGNC:7683]	16433	-1.104
TCGA-EB-A82B	5.20681	Tumor		TCGA-EB-A82B	5.20681	Tumor						High	skcm_tcga	TCGA-EE-A2MR	123.95	134.3	883.24		TCGA-GF-A2C7	5.68681	0:LIVING	0.0575															184	ID2	inhibitor of DNA binding 2 [Source:HGNC Symbol;Acc:HGNC:5361]	11904	-0.268	0.2156	No		184	COX7C	cytochrome c oxidase subunit 7C [Source:HGNC Symbol;Acc:HGNC:2292]	16452	-1.13601
TCGA-EB-A5VV	3.23589	Tumor		TCGA-EB-A5VV	3.23589	Tumor						High	skcm_tcga	TCGA-EB-A4IS	25.43	25.43	883.1		TCGA-GF-A4EO	3.94371	0:LIVING	1.61833															185	PTX3	pentraxin 3 [Source:HGNC Symbol;Acc:HGNC:9692]	12138	-0.287	0.2047	No		185	NDUFS3	NADH:ubiquinone oxidoreductase core subunit S3 [Source:HGNC Symbol;Acc:HGNC:7710]	16454	-1.14186
TCGA-EE-A2A5	6.73717	Tumor		TCGA-EE-A2A5	6.73717	Tumor						High	skcm_tcga	TCGA-D3-A3C7	46.94	46.94	881.46		TCGA-GF-A6C8	5.74579	0:LIVING	0.17															186	TGM2	transglutaminase 2 [Source:HGNC Symbol;Acc:HGNC:11778]	12410	-0.31	0.1918	No		186	ATP5ME	ATP synthase membrane subunit e [Source:HGNC Symbol;Acc:HGNC:846]	16459	-1.1523
TCGA-EE-A29D	4.64088	Tumor		TCGA-EE-A29D	4.64088	Tumor						High	skcm_tcga	TCGA-D3-A8GQ	26.02	29.04	881.24		TCGA-GF-A6C9	5.23573	0:LIVING	1.31417															187	VEGFA	vascular endothelial growth factor A [Source:HGNC Symbol;Acc:HGNC:12680]	12549	-0.32	0.1872	No		187	NDUFB3	NADH:ubiquinone oxidoreductase subunit B3 [Source:HGNC Symbol;Acc:HGNC:7698]	16460	-1.15395
TCGA-EE-A3J7	5.7405	Tumor		TCGA-EE-A3J7	5.7405	Tumor						High	skcm_tcga	TCGA-ER-A2ND	NA	23.32	880.85		TCGA-GF-A769	5.4136	1:DECEASED	2.92917															188	FOXC2	forkhead box C2 [Source:HGNC Symbol;Acc:HGNC:3801]	12991	-0.357	0.1644	No		188	UQCRQ	ubiquinol-cytochrome c reductase complex III subunit VII [Source:HGNC Symbol;Acc:HGNC:29594]	16461	-1.15941
TCGA-EB-A3HV	4.23842	Tumor		TCGA-EB-A3HV	4.23842	Tumor						High	skcm_tcga	TCGA-FS-A1ZG	4.6	9.69	880.47		TCGA-GN-A262	4.60047	0:LIVING	11.6483															189	PFN2	profilin 2 [Source:HGNC Symbol;Acc:HGNC:8882]	13167	-0.372	0.1581	No		189	NDUFS7	NADH:ubiquinone oxidoreductase core subunit S7 [Source:HGNC Symbol;Acc:HGNC:7714]	16469	-1.18136
TCGA-D9-A4Z6	5.93823	Tumor		TCGA-D9-A4Z6	5.93823	Tumor						High	skcm_tcga	TCGA-EB-A85I	11.89	11.89	873.81		TCGA-GN-A263	3.14517	1:DECEASED	1.27833															190	SGCG	sarcoglycan gamma [Source:HGNC Symbol;Acc:HGNC:10809]	13272	-0.382	0.1563	No		190	COX6B1	cytochrome c oxidase subunit 6B1 [Source:HGNC Symbol;Acc:HGNC:2280]	16471	-1.19212
TCGA-BF-A5ES	4.68021	Tumor		TCGA-BF-A5ES	4.68021	Tumor						High	skcm_tcga	TCGA-FS-A1ZY	NA	27.07	873.54		TCGA-GN-A265	5.01164	0:LIVING	8.07083															191	MCM7	minichromosome maintenance complex component 7 [Source:HGNC Symbol;Acc:HGNC:6950]	13576	-0.415	0.1427	No		191	COX5B	cytochrome c oxidase subunit 5B [Source:HGNC Symbol;Acc:HGNC:2269]	16475	-1.20626
TCGA-DA-A95W	4.41891	Tumor		TCGA-DA-A95W	4.41891	Tumor						High	skcm_tcga	TCGA-FR-A8YC	NA	34.79	873.51		TCGA-GN-A26A	4.91401	1:DECEASED	2.705															192	TPM1	tropomyosin 1 [Source:HGNC Symbol;Acc:HGNC:12010]	14096	-0.472	0.1165	No		192	NDUFA5	NADH:ubiquinone oxidoreductase subunit A5 [Source:HGNC Symbol;Acc:HGNC:7688]	16477	-1.21367
TCGA-EE-A29T	3.14029	Tumor		TCGA-EE-A29T	3.14029	Tumor						High	skcm_tcga	TCGA-EE-A3J4	120.76	127.1	868.23		TCGA-GN-A4U5	4.17848	0:LIVING	3.165															193	SNAI2	snail family transcriptional repressor 2 [Source:HGNC Symbol;Acc:HGNC:11094]	14736	-0.552	0.0839	No		193	COX7B	cytochrome c oxidase subunit 7B [Source:HGNC Symbol;Acc:HGNC:2291]	16479	-1.22045
TCGA-D9-A1JW	5.00652	Tumor		TCGA-D9-A1JW	5.00652	Tumor						High	skcm_tcga	TCGA-D3-A3CE	51.48	60.18	865.3		TCGA-GN-A4U7	5.93307	1:DECEASED	0.8675															194	TPM2	tropomyosin 2 [Source:HGNC Symbol;Acc:HGNC:12011]	15340	-0.66	0.0549	No		194	ATP5MC3	ATP synthase membrane subunit c locus 3 [Source:HGNC Symbol;Acc:HGNC:843]	16484	-1.2387
TCGA-W3-AA1R	6.18119	Tumor		TCGA-W3-AA1R	6.18119	Tumor						High	skcm_tcga	TCGA-3N-A9WB	16	17.02	863.89		TCGA-GN-A4U8	5.09863	0:LIVING	4.07083															195	GADD45A	growth arrest and DNA damage inducible alpha [Source:HGNC Symbol;Acc:HGNC:4095]	15442	-0.684	0.0568	No		195	ATP5PD	ATP synthase peripheral stalk subunit d [Source:HGNC Symbol;Acc:HGNC:845]	16494	-1.29889
TCGA-EB-A4IQ	5.24741	Tumor		TCGA-EB-A4IQ	5.24741	Tumor						High	skcm_tcga	TCGA-EE-A29L	1.81	2.6	857.87		TCGA-GN-A9SD	4.47294	1:DECEASED	4.94667															196	MSX1	msh homeobox 1 [Source:HGNC Symbol;Acc:HGNC:7391]	15729	-0.75	0.0482	No		196	MRPL34	mitochondrial ribosomal protein L34 [Source:HGNC Symbol;Acc:HGNC:14488]	16498	-1.31869
TCGA-D3-A3C1	1.05242	Tumor		TCGA-D3-A3C1	1.05242	Tumor						High	skcm_tcga	TCGA-RP-A694	0.69	0.69	853.71		TCGA-HR-A2OH	5.24214	1:DECEASED	5.48583																							197	NDUFAB1	NADH:ubiquinone oxidoreductase subunit AB1 [Source:HGNC Symbol;Acc:HGNC:7694]	16502	-1.33809
TCGA-ER-A19K	5.15429	Tumor		TCGA-ER-A19K	5.15429	Tumor						High	skcm_tcga	TCGA-OD-A75X	NA	297.67	847.26		TCGA-HR-A5NC	4.09828	0:LIVING	2.7375
TCGA-EE-A29Q	4.53927	Tumor		TCGA-EE-A29Q	4.53927	Tumor						High	skcm_tcga	TCGA-D9-A1X3	18.1	18.1	846.74		TCGA-IH-A3EA	4.99259	0:LIVING	1.43417
TCGA-D3-A3MO	5.59774	Tumor		TCGA-D3-A3MO	5.59774	Tumor						High	skcm_tcga	TCGA-ER-A195	NA	35.41	840.26		TCGA-LH-A9QB	3.15743	0:LIVING	30.7083
TCGA-FW-A3I3	5.03021	Tumor		TCGA-FW-A3I3	5.03021	Tumor						High	skcm_tcga	TCGA-ER-A197	3.61	13.93	838.06		TCGA-OD-A75X	6.54855	1:DECEASED	24.8058
TCGA-EE-A2MH	4.72124	Tumor		TCGA-EE-A2MH	4.72124	Tumor						High	skcm_tcga	TCGA-EB-A6L9	36.43	36.43	836.97		TCGA-QB-A6FS	5.89287	0:LIVING	0.6025
TCGA-EB-A82C	5.8835	Tumor		TCGA-EB-A82C	5.8835	Tumor						High	skcm_tcga	TCGA-EE-A2GS	51.41	81.14	835.61		TCGA-W3-A825	5.12357	1:DECEASED	5.24833
TCGA-FS-A1Z0	5.06703	Tumor		TCGA-FS-A1Z0	5.06703	Tumor						High	skcm_tcga	TCGA-BF-A1PV	0.46	0.46	831.44		TCGA-W3-AA1O	5.8496	1:DECEASED	0.334167
TCGA-GN-A26A	4.91401	Tumor		TCGA-GN-A26A	4.91401	Tumor						High	skcm_tcga	TCGA-D3-A3MU	24.64	39.72	831.1		TCGA-W3-AA1Q	2.41542	1:DECEASED	5.75167
TCGA-FS-A1ZN	4.37108	Tumor		TCGA-FS-A1ZN	4.37108	Tumor						High	skcm_tcga	TCGA-BF-AAP7	10.45	10.45	829.02		TCGA-W3-AA1R	6.18119	1:DECEASED	9.25083
TCGA-FS-A4F0	4.04971	Tumor		TCGA-FS-A4F0	4.04971	Tumor						High	skcm_tcga	TCGA-EB-A3XF	9.13	9.13	820.2		TCGA-W3-AA1V	6.76323	1:DECEASED	3.50417
TCGA-W3-A828	4.76244	Tumor		TCGA-W3-A828	4.76244	Tumor						High	skcm_tcga	TCGA-FS-A4F5	NA	28.71	813.96		TCGA-W3-AA1W	4.48118	0:LIVING	18.2492
TCGA-BF-A5EO	6.27819	Tumor		TCGA-BF-A5EO	6.27819	Tumor						High	skcm_tcga	TCGA-Z2-A8RT	27.56	27.56	806.59		TCGA-W3-AA21	4.1586	1:DECEASED	8.74667
TCGA-ER-A198	5.99946	Tumor		TCGA-ER-A198	5.99946	Tumor						High	skcm_tcga	TCGA-DA-A3F5	224.74	225.79	802.21		TCGA-WE-A8K5	5.59894	1:DECEASED	5.09167
TCGA-YG-AA3P	4.20077	Tumor		TCGA-YG-AA3P	4.20077	Tumor						High	skcm_tcga	TCGA-ER-A193	26.48	31.37	802.01		TCGA-WE-A8K6	3.01243	0:LIVING	1.495
TCGA-EB-A44Q	5.38242	Tumor		TCGA-EB-A44Q	5.38242	Tumor						High	skcm_tcga	TCGA-D9-A1JX	6.41	7.1	793.27		TCGA-WE-A8ZQ	5.11376	0:LIVING	5.26417
TCGA-WE-AAA0	5.03866	Tumor		TCGA-WE-AAA0	5.03866	Tumor						High	skcm_tcga	TCGA-ER-A19S	49.44	49.44	789.84		TCGA-WE-A8ZR	5.38406	1:DECEASED	0.75
TCGA-D9-A4Z3	4.61729	Tumor		TCGA-D9-A4Z3	4.61729	Tumor						High	skcm_tcga	TCGA-W3-AA21	96.98	104.96	789.52		TCGA-WE-A8ZT	4.14111	0:LIVING	0.9825
TCGA-EB-A299	3.79664	Tumor		TCGA-EB-A299	3.79664	Tumor						High	skcm_tcga	TCGA-EB-A4OZ	20.37	20.37	778.36		TCGA-WE-A8ZX	6.49355	0:LIVING	2.98167
TCGA-ER-A2NB	3.49092	Tumor		TCGA-ER-A2NB	3.49092	Tumor						High	skcm_tcga	TCGA-EE-A3JB	47.11	201.64	772.73		TCGA-WE-AAA0	5.03866	0:LIVING	3.36417
TCGA-RP-A694	4.85985	Tumor		TCGA-RP-A694	4.85985	Tumor						High	skcm_tcga	TCGA-WE-AAA0	40.37	40.37	772.34		TCGA-WE-AAA4	5.99018	0:LIVING	2.08083
TCGA-D3-A2JN	4.19984	Tumor		TCGA-D3-A2JN	4.19984	Tumor						High	skcm_tcga	TCGA-EE-A29W	159	194.88	772.3		TCGA-XV-A9W5	5.27885	0:LIVING	1.07333
TCGA-FS-A1ZH	5.37753	Tumor		TCGA-FS-A1ZH	5.37753	Tumor						High	skcm_tcga	TCGA-DA-A1I5	134.92	134.92	767.86		TCGA-XV-AAZV	3.83388	0:LIVING	1.1275
TCGA-XV-A9VZ	4.18554	Tumor		TCGA-XV-A9VZ	4.18554	Tumor						High	skcm_tcga	TCGA-D3-A51J	65.97	145.01	766.92		TCGA-XV-AAZW	4.59195	1:DECEASED	1.07583
TCGA-ER-A19L	2.59891	Tumor		TCGA-ER-A19L	2.59891	Tumor						High	skcm_tcga	TCGA-GN-A263	1.28	15.34	765.09		TCGA-XV-AB01	3.8191	0:LIVING	1.10333
TCGA-FS-A1ZG	3.82719	Tumor		TCGA-FS-A1ZG	3.82719	Tumor						High	skcm_tcga	TCGA-EE-A2A6	49.44	86.07	753		TCGA-YG-AA3N	4.47662	0:LIVING	0.8375
TCGA-FR-A3YO	6.15966	Tumor		TCGA-FR-A3YO	6.15966	Tumor						High	skcm_tcga	TCGA-D9-A3Z1	11.01	15.37	752.31		TCGA-YG-AA3O	4.08454	1:DECEASED	3.15917
TCGA-FR-A729	4.86657	Tumor		TCGA-FR-A729	4.86657	Tumor						High	skcm_tcga	TCGA-EE-A3AE	54.47	54.47	750.53		TCGA-Z2-AA3V	5.828	0:LIVING	1.33083
TCGA-EE-A2M5	7.02886	Tumor		TCGA-EE-A2M5	7.02886	Tumor						High	skcm_tcga	TCGA-D9-A6EG	13.07	22.93	748.71
TCGA-BF-AAP4	6.26101	Tumor		TCGA-BF-AAP4	6.26101	Tumor						High	skcm_tcga	TCGA-ER-A3ET	79.99	92.94	747.56
TCGA-D3-A3ML	4.73937	Tumor		TCGA-D3-A3ML	4.73937	Tumor						High	skcm_tcga	TCGA-BF-AAP1	13.44	13.44	745.55
TCGA-D3-A8GJ	5.05523	Tumor		TCGA-D3-A8GJ	5.05523	Tumor						High	skcm_tcga	TCGA-EE-A181	25.89	33.71	744.44
TCGA-D3-A3C8	5.03983	Tumor		TCGA-D3-A3C8	5.03983	Tumor						Low	skcm_tcga	TCGA-DA-A1IA	NA	65.87	743.93
TCGA-EB-A44O	6.35294	Tumor		TCGA-EB-A44O	6.35294	Tumor						Low	skcm_tcga	TCGA-EE-A180	89.55	94.91	740.91
TCGA-EE-A185	5.63758	Tumor		TCGA-EE-A185	5.63758	Tumor						Low	skcm_tcga	TCGA-EE-A2GR	NA	42.74	739.01
TCGA-ER-A3EV	6.05415	Tumor		TCGA-ER-A3EV	6.05415	Tumor						Low	skcm_tcga	TCGA-WE-A8JZ	24.01	24.01	737.04
TCGA-EE-A20F	5.8943	Tumor		TCGA-EE-A20F	5.8943	Tumor						Low	skcm_tcga	TCGA-D9-A6EA	25.16	25.16	732.97
TCGA-EE-A20H	6.7474	Tumor		TCGA-EE-A20H	6.7474	Tumor						Low	skcm_tcga	TCGA-FS-A4FB	NA	26.71	731.06
TCGA-ER-A19A	4.70092	Tumor		TCGA-ER-A19A	4.70092	Tumor						Low	skcm_tcga	TCGA-FS-A1ZS	148.69	148.69	729.6
TCGA-D3-A3BZ	5.33356	Tumor		TCGA-D3-A3BZ	5.33356	Tumor						Low	skcm_tcga	TCGA-WE-A8ZN	47.6	58.94	728.43
TCGA-DA-A1I2	3.91782	Tumor		TCGA-DA-A1I2	3.91782	Tumor						Low	skcm_tcga	TCGA-D3-A8GS	93.56	117.08	727.01
TCGA-ER-A197	4.91869	Tumor		TCGA-ER-A197	4.91869	Tumor						Low	skcm_tcga	TCGA-D3-A51K	32.92	32.92	725.16
TCGA-EE-A3J8	3.74802	Tumor		TCGA-EE-A3J8	3.74802	Tumor						Low	skcm_tcga	TCGA-FR-A44A	174.08	174.08	721.37
TCGA-WE-A8K6	3.01243	Tumor		TCGA-WE-A8K6	3.01243	Tumor						Low	skcm_tcga	TCGA-EE-A20I	12.65	13.53	719.8
TCGA-W3-AA1O	5.8496	Tumor		TCGA-W3-AA1O	5.8496	Tumor						Low	skcm_tcga	TCGA-EE-A3AB	122.63	122.63	716.49
TCGA-EE-A2A6	5.11351	Tumor		TCGA-EE-A2A6	5.11351	Tumor						Low	skcm_tcga	TCGA-D9-A4Z3	3.29	16.59	713.95
TCGA-YD-A9TB	4.32384	Tumor		TCGA-YD-A9TB	4.32384	Tumor						Low	skcm_tcga	TCGA-BF-A5ES	16.1	16.1	708.67
TCGA-EB-A24D	4.55195	Tumor		TCGA-EB-A24D	4.55195	Tumor						Low	skcm_tcga	TCGA-FS-A4FD	NA	80.62	706.31
TCGA-DA-A1I5	5.95383	Tumor		TCGA-DA-A1I5	5.95383	Tumor						Low	skcm_tcga	TCGA-EE-A2MP	246.58	248.46	705.28
TCGA-EB-A553	3.83821	Tumor		TCGA-EB-A553	3.83821	Tumor						Low	skcm_tcga	TCGA-GN-A266	3.58	10.12	700.38
TCGA-XV-AAZV	3.83388	Tumor		TCGA-XV-AAZV	3.83388	Tumor						Low	skcm_tcga	TCGA-D3-A8GM	NA	107.06	693.81
TCGA-FS-A1ZE	4.07563	Tumor		TCGA-FS-A1ZE	4.07563	Tumor						Low	skcm_tcga	TCGA-EE-A2MH	14.68	16.95	692.96
TCGA-D3-A8GO	2.84352	Tumor		TCGA-D3-A8GO	2.84352	Tumor						Low	skcm_tcga	TCGA-FR-A8YE	104.34	104.34	684.59
TCGA-D3-A3MU	4.54253	Tumor		TCGA-D3-A3MU	4.54253	Tumor						Low	skcm_tcga	TCGA-EE-A2GE	173.65	173.65	683.44
TCGA-ER-A195	5.2681	Tumor		TCGA-ER-A195	5.2681	Tumor						Low	skcm_tcga	TCGA-FS-A4F2	NA	50.1	682.57
TCGA-FS-A1Z7	5.3245	Tumor		TCGA-FS-A1Z7	5.3245	Tumor						Low	skcm_tcga	TCGA-GN-A8LK	48.23	50.07	680.87
TCGA-DA-A95X	4.643	Tumor		TCGA-DA-A95X	4.643	Tumor						Low	skcm_tcga	TCGA-FW-A3TU	NA	55.55	676.19
TCGA-ER-A19P	4.41416	Tumor		TCGA-ER-A19P	4.41416	Tumor						Low	skcm_tcga	TCGA-EE-A2MS	148.55	162.35	671.14
TCGA-EE-A2GD	2.83813	Tumor		TCGA-EE-A2GD	2.83813	Tumor						Low	skcm_tcga	TCGA-EB-A44R	NA	10.35	668.91
TCGA-EB-A5SF	5.30208	Tumor		TCGA-EB-A5SF	5.30208	Tumor						Low	skcm_tcga	TCGA-FR-A3YN	92.9	92.9	668.09
TCGA-EB-A44R	4.89437	Tumor		TCGA-EB-A44R	4.89437	Tumor						Low	skcm_tcga	TCGA-D9-A6EC	77.5	77.5	666.67
TCGA-FS-A1ZM	4.3874	Tumor		TCGA-FS-A1ZM	4.3874	Tumor						Low	skcm_tcga	TCGA-D3-A8GP	17.58	152.63	666.49
TCGA-BF-A3DN	4.74198	Tumor		TCGA-BF-A3DN	4.74198	Tumor						Low	skcm_tcga	TCGA-RP-A690	0.2	0.2	666.47
TCGA-EB-A41B	4.39871	Tumor		TCGA-EB-A41B	4.39871	Tumor						Low	skcm_tcga	TCGA-GN-A268	59.33	62.75	664.44
TCGA-D3-A5GU	4.62771	Tumor		TCGA-D3-A5GU	4.62771	Tumor						Low	skcm_tcga	TCGA-EB-A431	18.66	18.66	664.2
TCGA-EB-A57M	4.20094	Tumor		TCGA-EB-A57M	4.20094	Tumor						Low	skcm_tcga	TCGA-D3-A2J9	18.1	23.75	663.96
TCGA-GN-A263	3.14517	Tumor		TCGA-GN-A263	3.14517	Tumor						Low	skcm_tcga	TCGA-ER-A3EV	46.71	46.94	663.89
TCGA-GF-A769	5.4136	Tumor		TCGA-GF-A769	5.4136	Tumor						Low	skcm_tcga	TCGA-FS-A1ZA	21.78	27.69	661.44
TCGA-EB-A4OZ	4.23597	Tumor		TCGA-EB-A4OZ	4.23597	Tumor						Low	skcm_tcga	TCGA-D3-A51F	55.68	55.68	657.22
TCGA-D3-A2JK	5.28034	Tumor		TCGA-D3-A2JK	5.28034	Tumor						Low	skcm_tcga	TCGA-EE-A2MG	101.74	103.12	655.19
TCGA-ER-A42K	4.78678	Tumor		TCGA-ER-A42K	4.78678	Tumor						Low	skcm_tcga	TCGA-XV-AAZW	NA	12.91	655.08
TCGA-EB-A3XD	3.67912	Tumor		TCGA-EB-A3XD	3.67912	Tumor						Low	skcm_tcga	TCGA-EE-A2GB	59.23	59.23	653.85
TCGA-ER-A2ND	3.67876	Tumor		TCGA-ER-A2ND	3.67876	Tumor						Low	skcm_tcga	TCGA-DA-A95V	72.04	72.04	650.64
TCGA-D3-A1Q7	5.39687	Tumor		TCGA-D3-A1Q7	5.39687	Tumor						Low	skcm_tcga	TCGA-EB-A551	19.38	19.38	645.02
TCGA-EE-A184	4.66326	Tumor		TCGA-EE-A184	4.66326	Tumor						Low	skcm_tcga	TCGA-EE-A2GJ	86.2	107.29	642.45
TCGA-ER-A194	3.41876	Tumor		TCGA-ER-A194	3.41876	Tumor						Low	skcm_tcga	TCGA-FS-A1Z3	9.07	20.89	640.72
TCGA-DA-A1I1	4.32985	Tumor		TCGA-DA-A1I1	4.32985	Tumor						Low	skcm_tcga	TCGA-W3-A824	79.04	227.99	639.05
TCGA-D3-A1QB	4.47695	Tumor		TCGA-D3-A1QB	4.47695	Tumor						Low	skcm_tcga	TCGA-EE-A29R	14.03	14.45	632.9
TCGA-EE-A2MN	4.21622	Tumor		TCGA-EE-A2MN	4.21622	Tumor						Low	skcm_tcga	TCGA-D3-A2JL	98.39	171.45	632.5
TCGA-GN-A26C	4.26138	Tumor		TCGA-GN-A26C	4.26138	Tumor						Low	skcm_tcga	TCGA-YG-AA3N	10.05	10.05	630.04
TCGA-D3-A2JA	4.92324	Tumor		TCGA-D3-A2JA	4.92324	Tumor						Low	skcm_tcga	TCGA-WE-AA9Y	12.16	12.16	626.98
TCGA-EE-A3JI	4.05796	Tumor		TCGA-EE-A3JI	4.05796	Tumor						Low	skcm_tcga	TCGA-ER-A19P	142.97	161.96	626.68
TCGA-W3-AA1Q	2.41542	Tumor		TCGA-W3-AA1Q	2.41542	Tumor						Low	skcm_tcga	TCGA-EE-A2A1	114.59	115.87	626.11
TCGA-GN-A4U8	5.09863	Tumor		TCGA-GN-A4U8	5.09863	Tumor						Low	skcm_tcga	TCGA-D3-A1Q9	16.52	31.57	621.89
TCGA-EE-A3AA	5.5331	Tumor		TCGA-EE-A3AA	5.5331	Tumor						Low	skcm_tcga	TCGA-GF-A6C8	2.04	2.04	621.85
TCGA-EE-A29V	6.81407	Tumor		TCGA-EE-A29V	6.81407	Tumor						Low	skcm_tcga	TCGA-BF-AAOU	15.64	15.64	620.62
TCGA-Z2-A8RT	5.10625	Tumor		TCGA-Z2-A8RT	5.10625	Tumor						Low	skcm_tcga	TCGA-EE-A2MM	151.05	167.77	618.05
TCGA-EE-A180	5.15243	Tumor		TCGA-EE-A180	5.15243	Tumor						Low	skcm_tcga	TCGA-D3-A2JK	8.8	12.09	616.58
TCGA-EE-A2MG	4.85987	Tumor		TCGA-EE-A2MG	4.85987	Tumor						Low	skcm_tcga	TCGA-WE-AAA3	21.39	21.39	614.51
TCGA-GN-A266	5.0134	Tumor		TCGA-GN-A266	5.0134	Tumor						Low	skcm_tcga	TCGA-DA-A960	26.41	26.41	613.52
TCGA-EE-A3J4	5.31122	Tumor		TCGA-EE-A3J4	5.31122	Tumor						Low	skcm_tcga	TCGA-D3-A8GE	1.94	26.41	613.25
TCGA-D3-A1Q8	4.64402	Tumor		TCGA-D3-A1Q8	4.64402	Tumor						Low	skcm_tcga	TCGA-D3-A1Q5	80.55	112.48	610.5
TCGA-EB-A550	3.88883	Tumor		TCGA-EB-A550	3.88883	Tumor						Low	skcm_tcga	TCGA-D9-A4Z5	7.16	7.16	608.26
TCGA-D3-A2JL	4.38736	Tumor		TCGA-D3-A2JL	4.38736	Tumor						Low	skcm_tcga	TCGA-RP-A693	0.33	0.33	606.81
TCGA-EB-A44N	5.19675	Tumor		TCGA-EB-A44N	5.19675	Tumor						Low	skcm_tcga	TCGA-EE-A184	50.13	68.1	598.88
TCGA-EB-A85I	4.96165	Tumor		TCGA-EB-A85I	4.96165	Tumor						Low	skcm_tcga	TCGA-FS-A1ZQ	129.43	133.44	598.54
TCGA-FS-A4FC	3.78005	Tumor		TCGA-FS-A4FC	3.78005	Tumor						Low	skcm_tcga	TCGA-QB-AA9O	NA	18.04	595.49
TCGA-IH-A3EA	4.99259	Tumor		TCGA-IH-A3EA	4.99259	Tumor						Low	skcm_tcga	TCGA-D3-A3MO	8.28	9.33	595.36
TCGA-EE-A2GR	5.12319	Tumor		TCGA-EE-A2GR	5.12319	Tumor						Low	skcm_tcga	TCGA-EB-A5SE	12.06	13.17	594.97
TCGA-GN-A267	4.16532	Tumor		TCGA-GN-A267	4.16532	Tumor						Low	skcm_tcga	TCGA-GN-A8LL	NA	21.35	594.78
TCGA-EE-A183	5.85023	Tumor		TCGA-EE-A183	5.85023	Tumor						Low	skcm_tcga	TCGA-3N-A9WD	10.05	12.98	592.2
TCGA-EE-A2GN	5.43575	Tumor		TCGA-EE-A2GN	5.43575	Tumor						Low	skcm_tcga	TCGA-Z2-AA3S	93.5	96.91	592.12
TCGA-FR-A8YE	3.59579	Tumor		TCGA-FR-A8YE	3.59579	Tumor						Low	skcm_tcga	TCGA-ER-A198	0	50.72	589.73
TCGA-EB-A551	4.78922	Tumor		TCGA-EB-A551	4.78922	Tumor						Low	skcm_tcga	TCGA-EE-A2MF	266.95	268.53	586.29
TCGA-FW-A5DX	6.47351	Tumor		TCGA-FW-A5DX	6.47351	Tumor						Low	skcm_tcga	TCGA-D3-A1Q7	35.78	133.15	578.7
TCGA-EB-A44P	4.30687	Tumor		TCGA-EB-A44P	4.30687	Tumor						Low	skcm_tcga	TCGA-EB-A5SG	45.07	68.2	577.75
TCGA-EB-A5SH	5.317	Tumor		TCGA-EB-A5SH	5.317	Tumor						Low	skcm_tcga	TCGA-D3-A3MV	0.53	45.27	577.36
TCGA-ER-A199	5.0041	Tumor		TCGA-ER-A199	5.0041	Tumor						Low	skcm_tcga	TCGA-EB-A3HV	1.28	1.28	573.72
TCGA-FW-A5DY	4.91418	Tumor		TCGA-FW-A5DY	4.91418	Tumor						Low	skcm_tcga	TCGA-ER-A19L	121.19	131.41	570.97
TCGA-WE-A8ZX	6.49355	Tumor		TCGA-WE-A8ZX	6.49355	Tumor						Low	skcm_tcga	TCGA-D3-A51H	27.53	56.31	569.71
TCGA-GF-A4EO	3.94371	Tumor		TCGA-GF-A4EO	3.94371	Tumor						Low	skcm_tcga	TCGA-EB-A41B	9.56	9.56	568.84
TCGA-D3-A5GR	5.22598	Tumor		TCGA-D3-A5GR	5.22598	Tumor						Low	skcm_tcga	TCGA-EB-A41A	8.61	8.61	568.33
TCGA-EE-A29E	6.10067	Tumor		TCGA-EE-A29E	6.10067	Tumor						Low	skcm_tcga	TCGA-D3-A1QA	69.15	90.83	567.83
TCGA-D9-A4Z5	3.24156	Tumor		TCGA-D9-A4Z5	3.24156	Tumor						Low	skcm_tcga	TCGA-BF-A3DN	23.55	23.55	567.74
TCGA-FR-A2OS	6.06757	Tumor		TCGA-FR-A2OS	6.06757	Tumor						Low	skcm_tcga	TCGA-FS-A1ZT	53.12	53.12	563.92
TCGA-D3-A51G	6.80909	Tumor		TCGA-D3-A51G	6.80909	Tumor						Low	skcm_tcga	TCGA-FW-A5DY	19.28	19.28	562.99
TCGA-FS-A1ZP	3.76679	Tumor		TCGA-FS-A1ZP	3.76679	Tumor						Low	skcm_tcga	TCGA-GN-A26A	29.83	32.46	562.78
TCGA-EE-A29M	5.67553	Tumor		TCGA-EE-A29M	5.67553	Tumor						Low	skcm_tcga	TCGA-EB-A42Z	14.49	14.49	562.48
TCGA-EE-A20C	3.96159	Tumor		TCGA-EE-A20C	3.96159	Tumor						Low	skcm_tcga	TCGA-BF-A9VF	14.45	14.45	561.99
TCGA-D3-A2J7	3.64842	Tumor		TCGA-D3-A2J7	3.64842	Tumor						Low	skcm_tcga	TCGA-DA-A1I8	42.97	53.88	561.03
TCGA-GF-A6C8	5.74579	Tumor		TCGA-GF-A6C8	5.74579	Tumor						Low	skcm_tcga	TCGA-D3-A2JO	66.03	66.03	558.46
TCGA-BF-A1PZ	5.74066	Tumor		TCGA-BF-A1PZ	5.74066	Tumor						Low	skcm_tcga	TCGA-EB-A24D	16.43	21.19	557.07
TCGA-EE-A3AD	4.15741	Tumor		TCGA-EE-A3AD	4.15741	Tumor						Low	skcm_tcga	TCGA-FS-A1ZN	11.86	23.98	554.45
TCGA-EB-A5KH	5.48674	Tumor		TCGA-EB-A5KH	5.48674	Tumor						Low	skcm_tcga	TCGA-ER-A3PL	31.47	33.18	553.81
TCGA-ER-A2NE	5.89576	Tumor		TCGA-ER-A2NE	5.89576	Tumor						Low	skcm_tcga	TCGA-FS-A1ZR	4.99	11.4	552.86
TCGA-D3-A5GT	3.60166	Tumor		TCGA-D3-A5GT	3.60166	Tumor						Low	skcm_tcga	TCGA-DA-A1HV	28.45	76.51	549.44
TCGA-EB-A431	4.96402	Tumor		TCGA-EB-A431	4.96402	Tumor						Low	skcm_tcga	TCGA-BF-A3DJ	7.13	15.24	545.58
TCGA-GN-A9SD	4.47294	Tumor		TCGA-GN-A9SD	4.47294	Tumor						Low	skcm_tcga	TCGA-EE-A29A	58.97	63.3	544.47
TCGA-GN-A4U3	4.6695	Tumor		TCGA-GN-A4U3	4.6695	Tumor						Low	skcm_tcga	TCGA-ER-A2NG	37.88	48.95	543.51
TCGA-EB-A430	4.28717	Tumor		TCGA-EB-A430	4.28717	Tumor						Low	skcm_tcga	TCGA-W3-AA1V	40.05	42.05	543.27
TCGA-D3-A51F	4.4568	Tumor		TCGA-D3-A51F	4.4568	Tumor						Low	skcm_tcga	TCGA-EE-A3JH	108.71	134.23	540.67
TCGA-EE-A2MC	5.33381	Tumor		TCGA-EE-A2MC	5.33381	Tumor						Low	skcm_tcga	TCGA-W3-AA1R	103.02	111.01	536.91
TCGA-WE-A8ZN	4.60272	Tumor		TCGA-WE-A8ZN	4.60272	Tumor						Low	skcm_tcga	TCGA-GN-A26C	24.8	26.97	536.21
TCGA-D3-A8GP	4.96573	Tumor		TCGA-D3-A8GP	4.96573	Tumor						Low	skcm_tcga	TCGA-D3-A8GB	15.14	30.81	535.69
TCGA-ER-A19F	5.7188	Tumor		TCGA-ER-A19F	5.7188	Tumor						Low	skcm_tcga	TCGA-D9-A4Z2	2.63	6.24	535.14
TCGA-FR-A3YN	3.25184	Tumor		TCGA-FR-A3YN	3.25184	Tumor						Low	skcm_tcga	TCGA-D3-A5GL	35.87	125.69	534.34
TCGA-DA-A3F8	3.889	Tumor		TCGA-DA-A3F8	3.889	Tumor						Low	skcm_tcga	TCGA-EB-A3Y6	4.14	4.14	523.49
TCGA-XV-AAZY	5.21813	Tumor		TCGA-XV-AAZY	5.21813	Tumor						Low	skcm_tcga	TCGA-FS-A1ZP	NA	74.67	522.61
TCGA-EE-A17Z	6.76564	Tumor		TCGA-EE-A17Z	6.76564	Tumor						Low	skcm_tcga	TCGA-DA-A95W	37.32	37.32	521.54
TCGA-FW-A3R5	5.4452	Tumor		TCGA-FW-A3R5	5.4452	Tumor						Low	skcm_tcga	TCGA-EE-A29P	54.8	56.37	520.79
TCGA-GN-A8LK	5.77153	Tumor		TCGA-GN-A8LK	5.77153	Tumor						Low	skcm_tcga	TCGA-D3-A8GN	25.85	160.87	520.41
TCGA-GN-A26D	4.88021	Tumor		TCGA-GN-A26D	4.88021	Tumor						Low	skcm_tcga	TCGA-ER-A42K	6.77	12.94	517.64
TCGA-D3-A8GB	2.86442	Tumor		TCGA-D3-A8GB	2.86442	Tumor						Low	skcm_tcga	TCGA-D3-A5GT	16	16	517.21
TCGA-EB-A5UN	3.76077	Tumor		TCGA-EB-A5UN	3.76077	Tumor						Low	skcm_tcga	TCGA-EB-A57M	NA	15.51	514.4
TCGA-D3-A2JP	4.26127	Tumor		TCGA-D3-A2JP	4.26127	Tumor						Low	skcm_tcga	TCGA-EE-A2GH	220.07	220.07	514.25
TCGA-D3-A51N	3.03871	Tumor		TCGA-D3-A51N	3.03871	Tumor						Low	skcm_tcga	TCGA-GN-A267	56.8	64.39	513.68
TCGA-ER-A19D	5.90983	Tumor		TCGA-ER-A19D	5.90983	Tumor						Low	skcm_tcga	TCGA-EE-A29G	69.15	72.01	510.34
TCGA-EE-A2MT	5.52502	Tumor		TCGA-EE-A2MT	5.52502	Tumor						Low	skcm_tcga	TCGA-EE-A3JD	13.07	27.33	509.57
TCGA-EE-A20I	5.03867	Tumor		TCGA-EE-A20I	5.03867	Tumor						Low	skcm_tcga	TCGA-XV-AB01	13.24	13.24	508.26
TCGA-GF-A6C9	5.23573	Tumor		TCGA-GF-A6C9	5.23573	Tumor						Low	skcm_tcga	TCGA-D3-A8GR	124.01	129.53	506.11
TCGA-EE-A2MS	4.91635	Tumor		TCGA-EE-A2MS	4.91635	Tumor						Low	skcm_tcga	TCGA-GN-A8LN	14.36	25.36	505.03
TCGA-DA-A3F5	6.34629	Tumor		TCGA-DA-A3F5	6.34629	Tumor						Low	skcm_tcga	TCGA-EE-A29D	NA	13.96	500.98
TCGA-W3-A825	5.12357	Tumor		TCGA-W3-A825	5.12357	Tumor						Low	skcm_tcga	TCGA-GN-A26D	32.92	47.96	498.56
TCGA-DA-A3F2	3.59396	Tumor		TCGA-DA-A3F2	3.59396	Tumor						Low	skcm_tcga	TCGA-EE-A29Q	NA	66.69	498.3
TCGA-FR-A8YD	5.78642	Tumor		TCGA-FR-A8YD	5.78642	Tumor						Low	skcm_tcga	TCGA-ER-A19F	NA	26.35	496.5
TCGA-BF-AAP1	5.03627	Tumor		TCGA-BF-AAP1	5.03627	Tumor						Low	skcm_tcga	TCGA-DA-A95X	73.88	73.88	493.62
TCGA-BF-A1PX	5.4692	Tumor		TCGA-BF-A1PX	5.4692	Tumor						Low	skcm_tcga	TCGA-DA-A1IC	63.4	68.04	492.01
TCGA-D3-A5GL	5.82347	Tumor		TCGA-D3-A5GL	5.82347	Tumor						Low	skcm_tcga	TCGA-FS-A1YW	NA	216.75	490.88
TCGA-EE-A2A1	4.68408	Tumor		TCGA-EE-A2A1	4.68408	Tumor						Low	skcm_tcga	TCGA-BF-A5EQ	10.61	10.61	486.28
TCGA-EE-A2MF	4.84656	Tumor		TCGA-EE-A2MF	4.84656	Tumor						Low	skcm_tcga	TCGA-FR-A2OS	10.38	12.09	482.14
TCGA-EE-A2M8	3.68038	Tumor		TCGA-EE-A2M8	3.68038	Tumor						Low	skcm_tcga	TCGA-FR-A8YD	NA	36.24	472.96
TCGA-EE-A3J3	5.8359	Tumor		TCGA-EE-A3J3	5.8359	Tumor						Low	skcm_tcga	TCGA-YG-AA3P	14.42	14.42	468.83
TCGA-D3-A2JD	5.94551	Tumor		TCGA-D3-A2JD	5.94551	Tumor						Low	skcm_tcga	TCGA-W3-AA1W	25	218.99	467.89
TCGA-YD-A9TA	6.28011	Tumor		TCGA-YD-A9TA	6.28011	Tumor						Low	skcm_tcga	TCGA-D9-A148	143.36	151.41	467.57
TCGA-EE-A2MR	5.40409	Tumor		TCGA-EE-A2MR	5.40409	Tumor						Low	skcm_tcga	TCGA-GN-A264	105.81	117.84	460.01
TCGA-RP-A6K9	2.87161	Tumor		TCGA-RP-A6K9	2.87161	Tumor						Low	skcm_tcga	TCGA-3N-A9WC	56.01	66.43	457.29
TCGA-D9-A6EG	4.73584	Tumor		TCGA-D9-A6EG	4.73584	Tumor						Low	skcm_tcga	TCGA-D3-A1Q1	15.41	16.56	455.59
TCGA-BF-AAP2	5.40915	Tumor		TCGA-BF-AAP2	5.40915	Tumor						Low	skcm_tcga	TCGA-EE-A2MN	44.65	47.5	454.74
TCGA-DA-A1IA	5.93437	Tumor		TCGA-DA-A1IA	5.93437	Tumor						Low	skcm_tcga	TCGA-FS-A1ZH	18.96	32.72	454.25
TCGA-FS-A1ZK	5.34981	Tumor		TCGA-FS-A1ZK	5.34981	Tumor						Low	skcm_tcga	TCGA-EB-A4XL	25.53	25.53	453.34
TCGA-GN-A262	4.60047	Tumor		TCGA-GN-A262	4.60047	Tumor						Low	skcm_tcga	TCGA-XV-AAZV	13.53	13.53	452.21
TCGA-D3-A8GQ	5.17134	Tumor		TCGA-D3-A8GQ	5.17134	Tumor						Low	skcm_tcga	TCGA-D3-A8GD	4.83	23.59	452
TCGA-RP-A695	5.2377	Tumor		TCGA-RP-A695	5.2377	Tumor						Low	skcm_tcga	TCGA-EE-A20B	133.71	133.71	451.83
TCGA-D3-A2JH	5.60014	Tumor		TCGA-D3-A2JH	5.60014	Tumor						Low	skcm_tcga	TCGA-FS-A1ZJ	40.24	47.34	445.05
TCGA-FS-A1YW	2.62638	Tumor		TCGA-FS-A1YW	2.62638	Tumor						Low	skcm_tcga	TCGA-EB-A550	NA	8.67	441.19
TCGA-EE-A2ML	3.8951	Tumor		TCGA-EE-A2ML	3.8951	Tumor						Low	skcm_tcga	TCGA-DA-A1I2	174.28	176.41	439.15
TCGA-D3-A1Q9	5.46332	Tumor		TCGA-D3-A1Q9	5.46332	Tumor						Low	skcm_tcga	TCGA-EE-A2GO	122.08	126.71	436.46
TCGA-EE-A2M7	2.44087	Tumor		TCGA-EE-A2M7	2.44087	Tumor						Low	skcm_tcga	TCGA-EB-A553	7.42	7.42	432.25
TCGA-ER-A19H	6.30205	Tumor		TCGA-ER-A19H	6.30205	Tumor						Low	skcm_tcga	TCGA-EE-A2GL	79.6	79.6	428.25
TCGA-EB-A6QY	5.76305	Tumor		TCGA-EB-A6QY	5.76305	Tumor						Low	skcm_tcga	TCGA-WE-A8ZM	101.25	101.25	417.32
TCGA-DA-A1IC	3.86578	Tumor		TCGA-DA-A1IC	3.86578	Tumor						Low	skcm_tcga	TCGA-FS-A4F0	77.76	77.76	416.78
TCGA-D3-A51R	6.72198	Tumor		TCGA-D3-A51R	6.72198	Tumor						Low	skcm_tcga	TCGA-D3-A1Q3	NA	16.66	415.46
TCGA-D3-A3CF	5.18241	Tumor		TCGA-D3-A3CF	5.18241	Tumor						Low	skcm_tcga	TCGA-EB-A299	12.42	12.42	415.01
TCGA-EE-A3JE	3.6118	Tumor		TCGA-EE-A3JE	3.6118	Tumor						Low	skcm_tcga	TCGA-XV-A9VZ	0.36	0.36	410.78
TCGA-D3-A8GN	3.99006	Tumor		TCGA-D3-A8GN	3.99006	Tumor						Low	skcm_tcga	TCGA-FR-A729	206.93	220.63	410.17
TCGA-EE-A3AC	5.64256	Tumor		TCGA-EE-A3AC	5.64256	Tumor						Low	skcm_tcga	TCGA-EB-A3XD	38.11	38.11	393.13
TCGA-D3-A8GR	4.17685	Tumor		TCGA-D3-A8GR	4.17685	Tumor						Low	skcm_tcga	TCGA-EE-A2GM	56.34	75.43	389.81
TCGA-EB-A85J	5.31863	Tumor		TCGA-EB-A85J	5.31863	Tumor						Low	skcm_tcga	TCGA-D3-A51R	33.38	63.76	388.8
TCGA-EE-A17X	7.29302	Tumor		TCGA-EE-A17X	7.29302	Tumor						Low	skcm_tcga	TCGA-ER-A3ES	NA	246.85	386.43
TCGA-D3-A1Q5	3.57945	Tumor		TCGA-D3-A1Q5	3.57945	Tumor						Low	skcm_tcga	TCGA-D9-A1JW	0.33	3.65	382
TCGA-D3-A2JG	3.55786	Tumor		TCGA-D3-A2JG	3.55786	Tumor						Low	skcm_tcga	TCGA-EE-A3AD	NA	28.75	381.79
TCGA-GN-A4U5	4.17848	Tumor		TCGA-GN-A4U5	4.17848	Tumor						Low	skcm_tcga	TCGA-EB-A44P	24.34	24.34	380.6
TCGA-D9-A3Z3	5.37279	Tumor		TCGA-D9-A3Z3	5.37279	Tumor						Low	skcm_tcga	TCGA-EE-A20C	145.89	151.15	380.13
TCGA-BF-A9VF	4.29342	Tumor		TCGA-BF-A9VF	4.29342	Tumor						Low	skcm_tcga	TCGA-D3-A2J8	59.59	65.44	376.03
TCGA-FS-A4F4	5.39164	Tumor		TCGA-FS-A4F4	5.39164	Tumor						Low	skcm_tcga	TCGA-ER-A19W	135.55	148.06	374.89
TCGA-EE-A2GL	4.2581	Tumor		TCGA-EE-A2GL	4.2581	Tumor						Low	skcm_tcga	TCGA-FW-A3I3	17.44	17.44	374.62
TCGA-ER-A19Q	5.77179	Tumor		TCGA-ER-A19Q	5.77179	Tumor						Low	skcm_tcga	TCGA-HR-A2OG	0.23	0.23	369.49
TCGA-EE-A3AB	4.69746	Tumor		TCGA-EE-A3AB	4.69746	Tumor						Low	skcm_tcga	TCGA-WE-A8ZQ	63.17	63.17	356.03
TCGA-Z2-AA3V	5.828	Tumor		TCGA-Z2-AA3V	5.828	Tumor						Low	skcm_tcga	TCGA-YG-AA3O	32.82	37.91	355.22
TCGA-FS-A1Z4	6.79748	Tumor		TCGA-FS-A1Z4	6.79748	Tumor						Low	skcm_tcga	TCGA-EE-A3JI	146.09	152.69	354.85
TCGA-BF-A3DL	5.25624	Tumor		TCGA-BF-A3DL	5.25624	Tumor						Low	skcm_tcga	TCGA-FS-A1ZB	48	48.82	347.86
TCGA-GN-A4U9	5.65626	Tumor		TCGA-GN-A4U9	5.65626	Tumor						Low	skcm_tcga	TCGA-D3-A3C6	53.32	58.02	347.13
TCGA-D3-A1Q1	4.04791	Tumor		TCGA-D3-A1Q1	4.04791	Tumor						Low	skcm_tcga	TCGA-D3-A3CB	166.39	166.39	343.5
TCGA-EE-A3JH	3.80976	Tumor		TCGA-EE-A3JH	3.80976	Tumor						Low	skcm_tcga	TCGA-D3-A3C8	5.78	46.29	339.61
TCGA-EB-A5VU	6.09511	Tumor		TCGA-EB-A5VU	6.09511	Tumor						Low	skcm_tcga	TCGA-FS-A1ZU	22.31	26.54	339.14
TCGA-GN-A8LN	5.15288	Tumor		TCGA-GN-A8LN	5.15288	Tumor						Low	skcm_tcga	TCGA-D3-A2JF	43.86	62.02	333.71
TCGA-D9-A6E9	4.57709	Tumor		TCGA-D9-A6E9	4.57709	Tumor						Low	skcm_tcga	TCGA-EB-A24C	15.28	20.76	328.77
TCGA-EE-A2GE	4.51466	Tumor		TCGA-EE-A2GE	4.51466	Tumor						Low	skcm_tcga	TCGA-ER-A19A	53.12	77.69	317.37
TCGA-FS-A4FD	5.7228	Tumor		TCGA-FS-A4FD	5.7228	Tumor						Low	skcm_tcga	TCGA-DA-A1I4	29.2	35.91	314.87
TCGA-ER-A193	4.66408	Tumor		TCGA-ER-A193	4.66408	Tumor						Low	skcm_tcga	TCGA-EE-A3JE	6.37	51.31	313.22
TCGA-FS-A1ZW	4.45462	Tumor		TCGA-FS-A1ZW	4.45462	Tumor						Low	skcm_tcga	TCGA-ER-A2NB	15.14	28.15	312.92
TCGA-D3-A8GE	1.57674	Tumor		TCGA-D3-A8GE	1.57674	Tumor						Low	skcm_tcga	TCGA-D3-A5GU	107.03	125.1	312.73
TCGA-FS-A1ZT	4.7508	Tumor		TCGA-FS-A1ZT	4.7508	Tumor						Low	skcm_tcga	TCGA-DA-A3F2	14.13	33.9	309.27
TCGA-FS-A1ZU	4.37117	Tumor		TCGA-FS-A1ZU	4.37117	Tumor						Low	skcm_tcga	TCGA-EE-A2M8	16.36	19.74	307.55
TCGA-EE-A2A0	3.3093	Tumor		TCGA-EE-A2A0	3.3093	Tumor						Low	skcm_tcga	TCGA-EE-A2GC	67.38	67.38	306.45
TCGA-EB-A24C	3.94744	Tumor		TCGA-EB-A24C	3.94744	Tumor						Low	skcm_tcga	TCGA-D9-A149	42.38	54.63	305.17
TCGA-D3-A2JB	5.54012	Tumor		TCGA-D3-A2JB	5.54012	Tumor						Low	skcm_tcga	TCGA-D3-A2JE	25.62	27.63	303.44
TCGA-FR-A69P	5.7863	Tumor		TCGA-FR-A69P	5.7863	Tumor						Low	skcm_tcga	TCGA-FS-A1ZK	12.06	23.92	302.89
TCGA-GN-A4U4	4.56961	Tumor		TCGA-GN-A4U4	4.56961	Tumor						Low	skcm_tcga	TCGA-FS-A1ZD	49.18	53.48	302.84
TCGA-XV-AAZW	4.59195	Tumor		TCGA-XV-AAZW	4.59195	Tumor						Low	skcm_tcga	TCGA-FS-A4F8	NA	174.7	301.66
TCGA-EE-A29H	5.71553	Tumor		TCGA-EE-A29H	5.71553	Tumor						Low	skcm_tcga	TCGA-FS-A1ZW	49.44	49.44	298.34
TCGA-EE-A2M6	7.00087	Tumor		TCGA-EE-A2M6	7.00087	Tumor						Low	skcm_tcga	TCGA-D3-A2JB	105.75	167.87	297.54
TCGA-XV-AB01	3.8191	Tumor		TCGA-XV-AB01	3.8191	Tumor						Low	skcm_tcga	TCGA-EB-A5UM	25.59	25.59	295.15
TCGA-FS-A1ZB	5.63652	Tumor		TCGA-FS-A1ZB	5.63652	Tumor						Low	skcm_tcga	TCGA-EE-A2ML	195.93	216.49	291.5
TCGA-DA-A95Z	5.53145	Tumor		TCGA-DA-A95Z	5.53145	Tumor						Low	skcm_tcga	TCGA-GF-A769	NA	35.15	289.07
TCGA-FR-A7U8	5.73629	Tumor		TCGA-FR-A7U8	5.73629	Tumor						Low	skcm_tcga	TCGA-D3-A3CC	84.13	86.86	287.67
TCGA-EE-A2GC	3.70841	Tumor		TCGA-EE-A2GC	3.70841	Tumor						Low	skcm_tcga	TCGA-EE-A3J7	41.72	64.03	285.68
TCGA-D3-A8GI	6.65416	Tumor		TCGA-D3-A8GI	6.65416	Tumor						Low	skcm_tcga	TCGA-EB-A5UN	55.49	58.87	283.37
TCGA-D3-A8GC	4.26722	Tumor		TCGA-D3-A8GC	4.26722	Tumor						Low	skcm_tcga	TCGA-ER-A194	NA	44.48	269.38
TCGA-EB-A5UM	3.3961	Tumor		TCGA-EB-A5UM	3.3961	Tumor						Low	skcm_tcga	TCGA-ER-A19N	0	44.05	269
TCGA-BF-A5EP	5.45169	Tumor		TCGA-BF-A5EP	5.45169	Tumor						Low	skcm_tcga	TCGA-FR-A728	2.1	19.15	265.25
TCGA-D3-A2J9	3.88265	Tumor		TCGA-D3-A2J9	3.88265	Tumor						Low	skcm_tcga	TCGA-EE-A2MI	201.02	204.5	264.78
TCGA-D9-A6EA	4.95322	Tumor		TCGA-D9-A6EA	4.95322	Tumor						Low	skcm_tcga	TCGA-D3-A2J6	42.35	43.4	263.41
TCGA-EB-A5UL	5.92374	Tumor		TCGA-EB-A5UL	5.92374	Tumor						Low	skcm_tcga	TCGA-DA-A1I0	19.68	20.37	260.49
TCGA-FS-A1ZY	4.56099	Tumor		TCGA-FS-A1ZY	4.56099	Tumor						Low	skcm_tcga	TCGA-WE-A8K5	49.21	61.1	259.26
TCGA-WE-A8K5	5.59894	Tumor		TCGA-WE-A8K5	5.59894	Tumor						Low	skcm_tcga	TCGA-FR-A7U9	7.59	18.76	258.45
TCGA-FW-A3TU	4.13795	Tumor		TCGA-FW-A3TU	4.13795	Tumor						Low	skcm_tcga	TCGA-EE-A29T	272.83	369.65	257.4
TCGA-BF-A3DJ	4.52281	Tumor		TCGA-BF-A3DJ	4.52281	Tumor						Low	skcm_tcga	TCGA-GF-A6C9	15.77	15.77	257.17
TCGA-DA-A960	4.34377	Tumor		TCGA-DA-A960	4.34377	Tumor						Low	skcm_tcga	TCGA-EE-A3J8	34	34.3	250.47
TCGA-EB-A3XB	5.44143	Tumor		TCGA-EB-A3XB	5.44143	Tumor						Low	skcm_tcga	TCGA-EB-A4P0	NA	10.71	248.49
TCGA-D3-A51T	4.5581	Tumor		TCGA-D3-A51T	4.5581	Tumor						Low	skcm_tcga	TCGA-EB-A5VV	7.03	7.03	244.78
TCGA-D9-A149	4.21523	Tumor		TCGA-D9-A149	4.21523	Tumor						Low	skcm_tcga	TCGA-EB-A3XE	5.91	5.91	244.75
TCGA-D3-A8GV	6.33073	Tumor		TCGA-D3-A8GV	6.33073	Tumor						Low	skcm_tcga	TCGA-EE-A2ME	99.11	103.19	241.97
TCGA-EB-A3Y7	6.60215	Tumor		TCGA-EB-A3Y7	6.60215	Tumor						Low	skcm_tcga	TCGA-EE-A2A0	40.97	46.78	233.03
TCGA-EE-A2GI	6.32962	Tumor		TCGA-EE-A2GI	6.32962	Tumor						Low	skcm_tcga	TCGA-D3-A51T	6.9	26.87	227.87
TCGA-GN-A268	5.77353	Tumor		TCGA-GN-A268	5.77353	Tumor						Low	skcm_tcga	TCGA-HR-A5NC	5.06	32.85	225.14
TCGA-YG-AA3N	4.47662	Tumor		TCGA-YG-AA3N	4.47662	Tumor						Low	skcm_tcga	TCGA-D3-A8GC	75.16	79.53	221.13
TCGA-EE-A3JA	3.44032	Tumor		TCGA-EE-A3JA	3.44032	Tumor						Low	skcm_tcga	TCGA-D3-A1Q4	111.96	111.96	218.73
TCGA-D3-A3MV	5.6529	Tumor		TCGA-D3-A3MV	5.6529	Tumor						Low	skcm_tcga	TCGA-ER-A42L	125.23	148.92	216.47
TCGA-D3-A2J6	5.84753	Tumor		TCGA-D3-A2J6	5.84753	Tumor						Low	skcm_tcga	TCGA-WE-A8K4	20.17	20.17	206.51
TCGA-FR-A3R1	4.57774	Tumor		TCGA-FR-A3R1	4.57774	Tumor						Low	skcm_tcga	TCGA-D9-A4Z6	7	18.43	197.51
TCGA-YD-A89C	5.527	Tumor		TCGA-YD-A89C	5.527	Tumor						Low	skcm_tcga	TCGA-ER-A2NE	NA	20.14	158.41
TCGA-EB-A41A	4.63774	Tumor		TCGA-EB-A41A	4.63774	Tumor						Low	skcm_tcga	TCGA-EE-A2GD	333.21	339.88	151.08
TCGA-D3-A51K	5.43931	Tumor		TCGA-D3-A51K	5.43931	Tumor						Low	skcm_tcga	TCGA-ER-A19H	NA	152.23	144.87
TCGA-EE-A29N	5.77342	Tumor		TCGA-EE-A29N	5.77342	Tumor						Low	skcm_tcga	TCGA-W3-A828	NA	120.99	135.23
TCGA-HR-A2OG	3.99739	Tumor		TCGA-HR-A2OG	3.99739	Tumor						Low	skcm_tcga	TCGA-FR-A7UA	38.24	38.24	118.38
TCGA-EB-A1NK	5.48374	Tumor		TCGA-EB-A1NK	5.48374	Tumor						Low	skcm_tcga	TCGA-BF-AAP8	14.68	14.68	112.49
TCGA-D9-A1X3	5.22125	Tumor		TCGA-D9-A1X3	5.22125	Tumor						Low	skcm_tcga	TCGA-EE-A2M7	26.25	28.81	109.95
TCGA-DA-A1I4	4.78737	Tumor		TCGA-DA-A1I4	4.78737	Tumor						Low	skcm_tcga	TCGA-QB-A6FS	6.27	7.23	106.02
TCGA-BF-AAOU	4.36257	Tumor		TCGA-BF-AAOU	4.36257	Tumor						Low	skcm_tcga	TCGA-EE-A2MK	180.26	180.26	60.74
TCGA-FR-A44A	4.33073	Tumor		TCGA-FR-A44A	4.33073	Tumor						Low	skcm_tcga	TCGA-D3-A8GI	57.13	58.48	49.74
TCGA-D3-A3MR	4.71304	Tumor		TCGA-D3-A3MR	4.71304	Tumor
TCGA-ER-A3ES	2.78052	Tumor		TCGA-ER-A3ES	2.78052	Tumor
TCGA-RP-A690	2.15754	Tumor		TCGA-RP-A690	2.15754	Tumor
TCGA-D3-A8GK	6.10357	Tumor		TCGA-D3-A8GK	6.10357	Tumor
TCGA-EE-A2GU	5.79858	Tumor		TCGA-EE-A2GU	5.79858	Tumor
TCGA-FS-A1ZC	5.98954	Tumor		TCGA-FS-A1ZC	5.98954	Tumor
TCGA-3N-A9WD	4.09881	Tumor		TCGA-3N-A9WD	4.09881	Tumor
TCGA-D3-A8GL	4.5621	Tumor		TCGA-D3-A8GL	4.5621	Tumor
TCGA-ER-A2NF	3.38011	Tumor		TCGA-ER-A2NF	3.38011	Tumor
TCGA-D3-A1QA	5.76187	Tumor		TCGA-D3-A1QA	5.76187	Tumor
TCGA-ER-A19T	4.68047	Tumor		TCGA-ER-A19T	4.68047	Tumor
GTEX.1117F.2926.SM.5GZYI	2.301	Normal		GTEX.111CU.1926.SM.5GZYZ	NA	Normal
GTEX.111CU.1126.SM.5EGIM	2.72705	Normal		GTEX.111FC.0126.SM.5N9DL	2.82232	Normal
GTEX.111FC.2526.SM.5GZXU	2.36961	Normal		GTEX.111VG.2426.SM.5GZXD	2.698	Normal
GTEX.111VG.1626.SM.5EGIO	4.27202	Normal		GTEX.1122O.2126.SM.5EGIR	2.95121	Normal
GTEX.111YS.1526.SM.5GZYW	2.71699	Normal		GTEX.1128S.2326.SM.5GZZY	3.12383	Normal
GTEX.1122O.1026.SM.9WYSF	3.6241	Normal		GTEX.113IC.0126.SM.5HL6T	2.06695	Normal
GTEX.117YX.1926.SM.5GIEC	0.955313	Normal		GTEX.113JC.2326.SM.5EQ4E	2.87519	Normal
GTEX.1192X.2726.SM.5N9DN	0.621056	Normal		GTEX.117XS.2726.SM.5N9BL	2.66494	Normal
GTEX.11DXW.0826.SM.5H118	2.91303	Normal		GTEX.117YW.2626.SM.5GZZH	2.82273	Normal
GTEX.11DXX.2126.SM.5PNYR	2.71765	Normal		GTEX.117YX.2326.SM.5H12W	0.469886	Normal
GTEX.11DXY.0126.SM.5H11Q	1.11703	Normal		GTEX.1192W.2626.SM.5Q5AF	3.48027	Normal
GTEX.11DXZ.2026.SM.5987S	2.47015	Normal		GTEX.1192X.0226.SM.5H12D	1.50284	Normal
GTEX.11DYG.1526.SM.5A5JS	2.16285	Normal		GTEX.11DXW.0226.SM.5H122	2.74481	Normal
GTEX.11DZ1.2426.SM.5GZZX	1.53456	Normal		GTEX.11DXX.2426.SM.5GZZW	2.32625	Normal
GTEX.11EI6.2826.SM.5H11D	2.0321	Normal		GTEX.11DXY.2626.SM.5GIE7	1.8508	Normal
GTEX.11EM3.1226.SM.5N9DD	2.04089	Normal		GTEX.11DXZ.2326.SM.5EGGV	3.10752	Normal
GTEX.11EQ8.0926.SM.5H12V	1.83026	Normal		GTEX.11DYG.0126.SM.59883	2.9915	Normal
GTEX.11EQ9.1626.SM.5PNY8	2.20163	Normal		GTEX.11DZ1.0126.SM.5985Q	1.15575	Normal
GTEX.11GS4.0226.SM.5HL77	2.82579	Normal		GTEX.11EI6.0126.SM.5985R	2.35078	Normal
GTEX.11GSP.2326.SM.5HL63	3.06609	Normal		GTEX.11EM3.2426.SM.59861	2.5145	Normal
GTEX.11ILO.0626.SM.5A5LO	NA	Normal		GTEX.11EMC.2926.SM.5EQ4F	3.16688	Normal
GTEX.11LCK.2226.SM.5HL4Q	2.77905	Normal		GTEX.11EQ8.0126.SM.5EQ54	NA	Normal
GTEX.11NSD.0626.SM.5A5LU	2.93206	Normal		GTEX.11EQ9.2426.SM.5HL5T	2.2458	Normal
GTEX.11NUK.2726.SM.5A5MC	2.26813	Normal		GTEX.11GS4.2726.SM.5A5LE	1.90997	Normal
GTEX.11O72.0626.SM.5PNYE	2.90342	Normal		GTEX.11GSO.2426.SM.5A5LY	2.53854	Normal
GTEX.11OF3.0126.SM.5PNYF	2.46806	Normal		GTEX.11GSP.2526.SM.5N9BP	2.53481	Normal
GTEX.11P7K.1126.SM.5HL4L	3.40871	Normal		GTEX.11H98.0126.SM.5EGHG	2.47923	Normal
GTEX.11P81.2226.SM.5PNYI	2.64478	Normal		GTEX.11ILO.0126.SM.5A5LN	NA	Normal
GTEX.11P82.1426.SM.5BC5L	NA	Normal		GTEX.11LCK.1026.SM.5A5KB	2.13521	Normal
GTEX.11P82.1426.SM.DTXFY	2.72181	Normal		GTEX.11NSD.2226.SM.5986V	3.78555	Normal
GTEX.11PRG.0726.SM.5EGL1	3.40054	Normal		GTEX.11NUK.0126.SM.5A5L3	2.42841	Normal
GTEX.11TT1.1826.SM.5EQLV	2.92865	Normal		GTEX.11O72.0126.SM.59887	2.5656	Normal
GTEX.11TUW.0626.SM.5LU9M	2.09896	Normal		GTEX.11OC5.0126.SM.5HL6A	3.33771	Normal
GTEX.11UD2.2526.SM.5CVNU	1.4452	Normal		GTEX.11OF3.2626.SM.5GU7F	2.82579	Normal
GTEX.11VI4.1126.SM.5EQMD	2.9581	Normal		GTEX.11P7K.2126.SM.5GU7G	3.66903	Normal
GTEX.11WQC.1826.SM.5GU59	2.61282	Normal		GTEX.11P81.2326.SM.59875	3.32481	Normal
GTEX.11WQK.1026.SM.5EQLX	2.37267	Normal		GTEX.11P82.1626.SM.59879	1.81721	Normal
GTEX.11ZTT.2126.SM.5CVLO	2.68997	Normal		GTEX.11TT1.2526.SM.5EGIB	2.96458	Normal
GTEX.11ZU8.0126.SM.5EQ58	2.28718	Normal		GTEX.11TTK.0126.SM.5987B	1.46832	Normal
GTEX.11ZUS.2626.SM.5FQUR	2.60122	Normal		GTEX.11TUW.2726.SM.5EQLC	NA	Normal
GTEX.1211K.1526.SM.5FQU4	2.97746	Normal		GTEX.11TUW.2726.SM.E9J4M	2.80694	Normal
GTEX.12126.0826.SM.5FQTZ	2.04544	Normal		GTEX.11UD1.0126.SM.5PNYG	2.62737	Normal
GTEX.1212Z.0126.SM.59HK4	2.8125	Normal		GTEX.11UD2.0226.SM.5EQKY	1.46258	Normal
GTEX.12584.0726.SM.5FQTK	1.4098	Normal		GTEX.11VI4.1726.SM.5CVLH	1.81517	Normal
GTEX.12696.0126.SM.5EQ4L	2.98076	Normal		GTEX.11WQC.2526.SM.5CVLE	2.48207	Normal
GTEX.1269C.0126.SM.5EQ5L	3.02963	Normal		GTEX.11WQK.0526.SM.5EQLD	2.72334	Normal
GTEX.12BJ1.0926.SM.5EQ62	1.73118	Normal		GTEX.11XUK.2026.SM.5EQLF	3.32077	Normal
GTEX.12C56.1526.SM.5FQUQ	3.01239	Normal		GTEX.11ZTS.0126.SM.5EQ6M	1.41359	Normal
GTEX.12KS4.2126.SM.5FQUT	2.81435	Normal		GTEX.11ZTT.2426.SM.5EQLS	2.16704	Normal
GTEX.12WS9.0326.SM.59HJV	NA	Normal		GTEX.11ZU8.2526.SM.5EQKI	2.52732	Normal
GTEX.12WSA.0426.SM.5EQ5X	2.55582	Normal		GTEX.11ZUS.0626.SM.59885	1.23756	Normal
GTEX.12WSB.2926.SM.59HKL	NA	Normal		GTEX.11ZVC.2526.SM.5FQTE	2.61941	Normal
GTEX.12WSC.2826.SM.5BC5Y	3.0545	Normal		GTEX.1211K.2026.SM.5EQ4Z	3.04002	Normal
GTEX.12WSD.0626.SM.5GCMW	3.56682	Normal		GTEX.12126.0326.SM.5PNW3	2.34369	Normal
GTEX.12WSF.1626.SM.7KUG5	1.90612	Normal		GTEX.1212Z.2526.SM.5EGKP	3.43962	Normal
GTEX.12WSH.1526.SM.5BC5W	1.74287	Normal		GTEX.12584.0126.SM.5EGKQ	2.48852	Normal
GTEX.12WSJ.1126.SM.5LZVJ	2.82843	Normal		GTEX.12696.2426.SM.5EQ6H	3.05832	Normal
GTEX.12WSK.2126.SM.5CVNC	3.45418	Normal		GTEX.1269C.2526.SM.5EGJ3	3.77189	Normal
GTEX.12WSL.2026.SM.5GCML	2.10702	Normal		GTEX.12C56.1726.SM.5EQ61	2.50131	Normal
GTEX.12WSM.1926.SM.5BC65	2.86829	Normal		GTEX.12KS4.0326.SM.5EQ41	3.09356	Normal
GTEX.12WSN.1426.SM.5GCO6	NA	Normal		GTEX.12WS9.0126.SM.5EGL7	NA	Normal
GTEX.12ZZX.2426.SM.5GCOE	3.05606	Normal		GTEX.12WSA.0226.SM.5BC5V	2.85659	Normal
GTEX.12ZZY.0726.SM.5EQ66	2.22959	Normal		GTEX.12WSB.0126.SM.59HJN	NA	Normal
GTEX.12ZZZ.0726.SM.5GCNZ	1.95568	Normal		GTEX.12WSC.0126.SM.5EQ4P	2.91035	Normal
GTEX.13111.1826.SM.5GCP1	NA	Normal		GTEX.12WSD.0126.SM.59HKN	1.92828	Normal
GTEX.13112.0126.SM.5P9IU	2.28511	Normal		GTEX.12WSE.0526.SM.793B2	2.83188	Normal
GTEX.13113.1626.SM.5EQ4I	1.68392	Normal		GTEX.12WSG.2826.SM.5FQUS	NA	Normal
GTEX.1313W.0626.SM.5EQ4H	3.45418	Normal		GTEX.12WSG.2826.SM.E9J4H	1.55533	Normal
GTEX.1314G.1326.SM.5BC6E	2.7327	Normal		GTEX.12WSJ.1826.SM.5GCNY	3.25429	Normal
GTEX.131XE.1626.SM.5K7VO	NA	Normal		GTEX.12WSK.2326.SM.5GCOH	3.04509	Normal
GTEX.131XF.2626.SM.5EQ6K	2.20883	Normal		GTEX.12WSL.2526.SM.5GCNJ	2.03492	Normal
GTEX.131XG.0326.SM.5L3DX	3.06729	Normal		GTEX.12WSN.2326.SM.5DUVG	NA	Normal
GTEX.131XH.0126.SM.5LZUY	2.22188	Normal		GTEX.12WSN.5019.SM.79OM6	1.60455	Normal
GTEX.131XW.0626.SM.5PNVD	2.19409	Normal		GTEX.12ZZW.0126.SM.5DUVB	NA	Normal
GTEX.131YS.2826.SM.5EQ47	2.09424	Normal		GTEX.12ZZX.0126.SM.5EGK9	3.1311	Normal
GTEX.132AR.0326.SM.5KM2C	3.58256	Normal		GTEX.12ZZY.0226.SM.5LZVE	3.13192	Normal
GTEX.133LE.2326.SM.5K7W3	1.86354	Normal		GTEX.12ZZZ.0626.SM.5DUXI	2.95382	Normal
GTEX.1399Q.2326.SM.5KM2X	3.50843	Normal		GTEX.13111.1626.SM.5EGJY	3.56194	Normal
GTEX.1399R.1326.SM.5PNYS	1.78492	Normal		GTEX.13112.2826.SM.5DUWH	2.54127	Normal
GTEX.1399S.0126.SM.5IJCF	1.57386	Normal		GTEX.13113.1926.SM.5LZWG	NA	Normal
GTEX.1399U.1126.SM.5L3DB	1.78409	Normal		GTEX.13113.5016.SM.7EPIP	2.93338	Normal
GTEX.139D8.1126.SM.5LU8W	0.870266	Normal		GTEX.1313W.0126.SM.5LZUN	2.81476	Normal
GTEX.139T8.0626.SM.5KLZX	1.96051	Normal		GTEX.1314G.1526.SM.5EGK2	2.44705	Normal
GTEX.139TS.2126.SM.5K7XC	2.4049	Normal		GTEX.131XE.2326.SM.5PNZ2	2.81496	Normal
GTEX.139TT.2126.SM.5LZWC	2.46415	Normal		GTEX.131XF.2126.SM.5DUWS	NA	Normal
GTEX.139TU.0726.SM.5L3EK	2.71655	Normal		GTEX.131XF.5016.SM.7MGWE	1.97012	Normal
GTEX.139UW.0326.SM.5J1ML	1.87696	Normal		GTEX.131XG.2626.SM.5KM17	2.36289	Normal
GTEX.139YR.1026.SM.5LZYN	0.891419	Normal		GTEX.131XH.2226.SM.5DUXJ	2.22743	Normal
GTEX.13D11.0926.SM.5J2NC	3.41143	Normal		GTEX.131XW.0426.SM.5LZWP	1.79992	Normal
GTEX.13FH7.1126.SM.5K7UG	2.18555	Normal		GTEX.131YS.0126.SM.5KM1M	2.57434	Normal
GTEX.13FHO.0426.SM.5L3F5	3.46336	Normal		GTEX.132NY.0326.SM.5IJBL	1.91227	Normal
GTEX.13FLV.0126.SM.5K7WT	2.514	Normal		GTEX.133LE.1826.SM.5J1MV	1.21971	Normal
GTEX.13FTW.0326.SM.5K7UW	3.01096	Normal		GTEX.1399R.2726.SM.5IJBA	2.7194	Normal
GTEX.13FTX.1526.SM.5K7VJ	2.5864	Normal		GTEX.1399T.2826.SM.5KLYZ	3.62761	Normal
GTEX.13FTY.2126.SM.5IFFB	3.20586	Normal		GTEX.1399U.2326.SM.5K7WY	1.86829	Normal
GTEX.13G51.1826.SM.5KLZH	2.80756	Normal		GTEX.139D8.0226.SM.5KLZO	1.47301	Normal
GTEX.13IVO.0726.SM.5LZYV	2.60265	Normal		GTEX.139T4.0226.SM.5HL5S	2.57483	Normal
GTEX.13JUV.2026.SM.5K7UA	1.93017	Normal		GTEX.139T8.0126.SM.5K7XZ	2.86473	Normal
GTEX.13JVG.0726.SM.5KM16	3.9279	Normal		GTEX.139TS.2826.SM.5J1OO	2.45444	Normal
GTEX.13N11.2326.SM.5IJBF	4.45088	Normal		GTEX.139TT.0126.SM.5K7Y5	2.27739	Normal
GTEX.13N1W.2426.SM.5IJD1	2.60312	Normal		GTEX.139TU.0126.SM.5K7WH	2.97673	Normal
GTEX.13N2G.0226.SM.5K7VF	2.16253	Normal		GTEX.139UW.2826.SM.5L3E7	1.52055	Normal
GTEX.13NYB.0126.SM.5J1MD	3.77821	Normal		GTEX.13CF2.2526.SM.5LZYX	2.5673	Normal
GTEX.13NYC.0126.SM.5L3F4	2.07348	Normal		GTEX.13CF3.2426.SM.5IFGX	3.43696	Normal
GTEX.13NYS.0626.SM.5L3F1	2.46676	Normal		GTEX.13D11.2426.SM.5KM1V	3.09474	Normal
GTEX.13NZ8.1226.SM.5KM4A	3.58015	Normal		GTEX.13FH7.2026.SM.5IJCR	NA	Normal
GTEX.13NZ9.2626.SM.5L3FK	2.99041	Normal		GTEX.13FH7.2026.SM.E9J4I	3.22651	Normal
GTEX.13O3O.2326.SM.5IJD6	2.74524	Normal		GTEX.13FHO.0226.SM.5IFGY	3.97177	Normal
GTEX.13O3Q.0126.SM.5KM34	2.36373	Normal		GTEX.13FHP.0126.SM.5IJBG	4.16993	Normal
GTEX.13O61.1426.SM.5KM3D	1.3454	Normal		GTEX.13FTW.2626.SM.5K7WL	2.40327	Normal
GTEX.13OVG.1626.SM.5J1NF	2.45733	Normal		GTEX.13FTX.1826.SM.5J1NX	1.2857	Normal
GTEX.13OVH.0526.SM.5L3E6	1.68257	Normal		GTEX.13FTY.0526.SM.5L3EV	2.74416	Normal
GTEX.13OVI.2726.SM.5KM56	NA	Normal		GTEX.13FXS.0226.SM.5IJCK	2.49467	Normal
GTEX.13OVJ.0826.SM.5J1OK	2.02928	Normal		GTEX.13G51.2526.SM.5LZYK	3.22126	Normal
GTEX.13OVK.1426.SM.6PAN7	2.53082	Normal		GTEX.13IVO.0126.SM.5J1NG	3.34908	Normal
GTEX.13OVL.0126.SM.5L3GJ	2.51475	Normal		GTEX.13JUV.2726.SM.5LZZ8	3.7939	Normal
GTEX.13OW5.2326.SM.5L3HO	2.74502	Normal		GTEX.13N11.2526.SM.5K7UE	4.42156	Normal
GTEX.13OW6.2726.SM.5J2OE	2.23082	Normal		GTEX.13N1W.0126.SM.5K7VT	2.00432	Normal
GTEX.13OW7.0426.SM.5K7VK	2.40844	Normal		GTEX.13N2G.2626.SM.5J1OT	2.66948	Normal
GTEX.13OW8.1026.SM.5J1NQ	2.27292	Normal		GTEX.13NYB.2526.SM.5K7Z6	3.44228	Normal
GTEX.13PDP.0726.SM.5L3HP	1.74932	Normal		GTEX.13NYC.0326.SM.5K7WP	NA	Normal
GTEX.13PL6.1126.SM.5L3IE	2.69086	Normal		GTEX.13NYC.0326.SM.E9J4S	2.60431	Normal
GTEX.13PVQ.0626.SM.5LU47	1.75916	Normal		GTEX.13NYS.0126.SM.5MR3W	1.60881	Normal
GTEX.13PVR.0426.SM.5RQK2	2.77273	Normal		GTEX.13NZ8.0826.SM.5MR3I	2.17473	Normal
GTEX.13QBU.1226.SM.5LU4G	2.92391	Normal		GTEX.13NZA.0226.SM.5K7Z7	2.51602	Normal
GTEX.13QJC.0126.SM.5ZZWJ	2.32135	Normal		GTEX.13NZB.2526.SM.5J1OM	1.82701	Normal
GTEX.13RTJ.0126.SM.5S2NN	2.618	Normal		GTEX.13O1R.0126.SM.5L3EH	1.6663	Normal
GTEX.13SLW.0626.SM.5Q5ER	1.99458	Normal		GTEX.13O21.1426.SM.5K7XI	2.28244	Normal
GTEX.13SLX.2226.SM.62LEP	2.52256	Normal		GTEX.13O3O.0126.SM.5KM4E	NA	Normal
GTEX.13U4I.2226.SM.5LU5H	2.79618	Normal		GTEX.13O3O.0126.SM.E9J49	3.28599	Normal
GTEX.13VXT.1926.SM.5K7UO	2.1167	Normal		GTEX.13O3P.0126.SM.5KM4S	2.99222	Normal
GTEX.13VXU.0626.SM.5L3F9	2.29924	Normal		GTEX.13O3Q.2426.SM.5IJBR	2.37657	Normal
GTEX.13W3W.0726.SM.5IJDQ	2.05311	Normal		GTEX.13OVG.1926.SM.5L3DK	3.04858	Normal
GTEX.13X6H.0926.SM.5SIB2	3.10417	Normal		GTEX.13OVH.0126.SM.5MR4B	1.16993	Normal
GTEX.13X6I.1826.SM.5SIAO	2.96938	Normal		GTEX.13OVI.1426.SM.5L3EY	1.64108	Normal
GTEX.13X6J.0626.SM.5LU5F	2.81311	Normal		GTEX.13OVJ.0126.SM.5KM36	2.6597	Normal
GTEX.13X6K.0626.SM.5LU5D	3.14192	Normal		GTEX.13OVK.2026.SM.7KUEO	1.64293	Normal
GTEX.13YAN.0226.SM.5TDC6	2.03773	Normal		GTEX.13OVL.0226.SM.5L3E9	2.70487	Normal
GTEX.144FL.0626.SM.5LU43	1.84197	Normal		GTEX.13OW5.0126.SM.5MR3A	NA	Normal
GTEX.144GL.0626.SM.5LU4D	2.47041	Normal		GTEX.13OW5.0126.SM.DTXFS	3.56071	Normal
GTEX.144GM.0526.SM.79OJO	2.20821	Normal		GTEX.13OW6.0426.SM.5L3HM	2.79202	Normal
GTEX.144GO.2026.SM.5O99P	2.76553	Normal		GTEX.13OW7.0126.SM.5MR3B	1.97049	Normal
GTEX.145LS.0626.SM.7EPG7	2.97324	Normal		GTEX.13OW8.1326.SM.5J1OW	3.04736	Normal
GTEX.145LT.0526.SM.5LUB2	2.82924	Normal		GTEX.13PDP.0126.SM.5L3HD	1.56169	Normal
GTEX.145LU.1926.SM.79OJN	2.93093	Normal		GTEX.13PVQ.0126.SM.5SIB4	NA	Normal
GTEX.145ME.1726.SM.5Q5EU	2.06729	Normal		GTEX.13PVR.2326.SM.5QGR1	2.8335	Normal
GTEX.145MF.0926.SM.5Q5EA	3.0944	Normal		GTEX.13QJ3.0326.SM.5S2RA	2.99512	Normal
GTEX.145MG.1526.SM.5Q5EM	3.10148	Normal		GTEX.13RTJ.2426.SM.5S2Q2	2.51576	Normal
GTEX.145MH.2826.SM.5RQJF	2.90843	Normal		GTEX.13RTK.1426.SM.5QGQJ	1.21847	Normal
GTEX.145MI.0626.SM.5SI8S	1.78701	Normal		GTEX.13RTL.0126.SM.7LG5S	2.28185	Normal
GTEX.145MN.1526.SM.5SI9T	2.26724	Normal		GTEX.13S7M.0126.SM.5SI6A	1.52406	Normal
GTEX.145MO.2826.SM.5LU96	2.58928	Normal		GTEX.13SLW.0126.SM.5SI6C	2.67469	Normal
GTEX.146FQ.2126.SM.5RQHU	1.47405	Normal		GTEX.13SLX.0526.SM.5S2ON	2.95457	Normal
GTEX.14753.0726.SM.5QGQO	2.53804	Normal		GTEX.13U4I.0126.SM.5LU38	2.65031	Normal
GTEX.1477Z.0326.SM.7IGLA	1.83794	Normal		GTEX.13VXT.0126.SM.5LU4I	1.9486	Normal
GTEX.147F3.1726.SM.5SIAW	2.32769	Normal		GTEX.13VXU.0126.SM.5SI9F	1.76638	Normal
GTEX.147F4.0726.SM.5TDDD	1.38294	Normal		GTEX.13W3W.2426.SM.5LU5B	2.55287	Normal
GTEX.147GR.2426.SM.5ZZWQ	3.11736	Normal		GTEX.13W46.0226.SM.5SIAG	1.42492	Normal
GTEX.147JS.0226.SM.5S2U9	2.49083	Normal		GTEX.13X6H.2126.SM.7EWD5	3.12267	Normal
GTEX.148VJ.0626.SM.5LUAW	2.15607	Normal		GTEX.13X6I.0626.SM.5QGP9	3.36317	Normal
GTEX.1497J.0226.SM.5QGPU	1.6663	Normal		GTEX.13X6J.0126.SM.5QGOU	2.96606	Normal
GTEX.14A5H.0826.SM.5QGPJ	2.0268	Normal		GTEX.13YAN.0326.SM.5O9DF	3.71918	Normal
GTEX.14A6H.2026.SM.5Q5DD	2.51299	Normal		GTEX.144FL.0126.SM.5TDC8	3.7137	Normal
GTEX.14ABY.2026.SM.62LDL	2.91724	Normal		GTEX.144GL.0126.SM.5TDE2	3.38543	Normal
GTEX.14AS3.1526.SM.5Q5ED	2.78136	Normal		GTEX.144GN.2326.SM.5LU4F	3.20586	Normal
GTEX.14B4R.1326.SM.5Q5EZ	2.55974	Normal		GTEX.145LS.0126.SM.5QGP1	1.5912	Normal
GTEX.14BIN.1126.SM.5RQJZ	2.37295	Normal		GTEX.145LT.1726.SM.5QGP3	1.66993	Normal
GTEX.14BMU.1226.SM.5S2OR	2.43429	Normal		GTEX.145LU.0126.SM.5TDCB	3.03545	Normal
GTEX.14BMV.2826.SM.5TDED	2.9013	Normal		GTEX.145LV.2126.SM.5LU8N	1.56218	Normal
GTEX.14C38.0726.SM.5SI6M	3.30714	Normal		GTEX.145ME.1826.SM.5SI9G	2.75168	Normal
GTEX.14C39.1726.SM.5RQIL	1.42546	Normal		GTEX.145MF.0626.SM.5LUAI	1.51954	Normal
GTEX.14C5O.0326.SM.5ZZUX	3.13521	Normal		GTEX.145MI.0526.SM.5O9A8	2.1117	Normal
GTEX.14DAQ.0626.SM.793DS	2.04754	Normal		GTEX.145MN.2226.SM.5SIAU	1.3173	Normal
GTEX.14DAR.1226.SM.73KYV	2.13947	Normal		GTEX.145MO.0326.SM.5Q5B3	2.03104	Normal
GTEX.14E1K.2026.SM.7DUEI	2.40381	Normal		GTEX.146FH.0126.SM.5QGPP	2.32654	Normal
GTEX.14E6C.2426.SM.5S2NF	1.00863	Normal		GTEX.146FQ.0126.SM.5NQA9	1.01078	Normal
GTEX.14E6E.0526.SM.793DN	2.9944	Normal		GTEX.146FR.1326.SM.5SIAJ	NA	Normal
GTEX.14ICL.1626.SM.5YYAO	1.36625	Normal		GTEX.146FR.1326.SM.E9J48	0.846393	Normal
GTEX.14JFF.0626.SM.5ZZVT	2.39726	Normal		GTEX.14753.0426.SM.5NQAM	2.76681	Normal
GTEX.14JG1.1526.SM.5YY9X	2.04614	Normal		GTEX.147F3.0526.SM.5SI98	3.84398	Normal
GTEX.14JG6.1426.SM.9WG7C	2.42895	Normal		GTEX.147F4.0226.SM.5QGPW	1.61259	Normal
GTEX.14LLW.2626.SM.62LDZ	2.20914	Normal		GTEX.147GR.0526.SM.5S2MY	3.12284	Normal
GTEX.14LZ3.0126.SM.69LPM	2.12532	Normal		GTEX.148VI.1626.SM.5SI6E	3.52231	Normal
GTEX.14PHX.2226.SM.6EU2P	3.66448	Normal		GTEX.148VJ.0126.SM.5TDDN	3.37295	Normal
GTEX.14PHY.1226.SM.5ZZWK	3.35191	Normal		GTEX.1497J.2426.SM.7IGNX	3.0861	Normal
GTEX.14PII.0726.SM.6EU2B	2.15153	Normal		GTEX.14A5H.0426.SM.5QGQF	1.70221	Normal
GTEX.14PJ2.0626.SM.6LLII	2.27709	Normal		GTEX.14A5I.0126.SM.5TDEA	2.20883	Normal
GTEX.14PJ3.1126.SM.5ZZVX	2.24914	Normal		GTEX.14A6H.0126.SM.5QGPK	2.55065	Normal
GTEX.14PJ4.0226.SM.5YY92	2.38681	Normal		GTEX.14ABY.0226.SM.5TDCQ	2.47119	Normal
GTEX.14PJ5.1526.SM.6LLIL	2.35445	Normal		GTEX.14BIL.0126.SM.5SI92	2.39643	Normal
GTEX.14PJ6.2626.SM.6EU2T	2.14861	Normal		GTEX.14BIM.0226.SM.7IGLD	3.53854	Normal
GTEX.14PJN.1826.SM.6AJ98	1.93923	Normal		GTEX.14BIN.0626.SM.793DP	3.05102	Normal
GTEX.14PJO.2526.SM.6AJBQ	2.40572	Normal		GTEX.14BMU.2226.SM.5TDE9	2.67152	Normal
GTEX.14PK6.0226.SM.62LF5	2.66494	Normal		GTEX.14BMV.0126.SM.5S2PO	2.88029	Normal
GTEX.14PKU.0126.SM.6LLHV	2.71127	Normal		GTEX.14C5O.0126.SM.5SI6N	2.91131	Normal
GTEX.14PKV.1126.SM.6LLJ1	2.4862	Normal		GTEX.14DAQ.0126.SM.5S2MQ	2.42519	Normal
GTEX.14XAO.1226.SM.6EU1C	2.38211	Normal		GTEX.14DAR.2026.SM.5S2O3	2.37629	Normal
GTEX.15CHC.1126.SM.6LLHQ	2.65855	Normal		GTEX.14E6C.0126.SM.5RQIP	1.98768	Normal
GTEX.15CHQ.0326.SM.69LQD	2.36653	Normal		GTEX.14E6D.0126.SM.62LDV	2.59956	Normal
GTEX.15CHR.1126.SM.7EWF4	2.35248	Normal		GTEX.14E6E.1826.SM.5S2R7	3.24458	Normal
GTEX.15CHS.0626.SM.6AJA3	NA	Normal		GTEX.14E7W.0126.SM.6LLJ9	2.14861	Normal
GTEX.15D1Q.2826.SM.6LLH7	1.94336	Normal		GTEX.14ICK.0226.SM.6EU25	0.691534	Normal
GTEX.15DCZ.0626.SM.6AJ9I	NA	Normal		GTEX.14JG1.0426.SM.6ETZZ	2.56779	Normal
GTEX.15DDE.2926.SM.6LLJ3	3.46597	Normal		GTEX.14JG6.2226.SM.6EU2G	2.75702	Normal
GTEX.15DYW.2726.SM.6EU2I	2.90804	Normal		GTEX.14JIY.0126.SM.6LLH6	1.5758	Normal
GTEX.15EO6.2426.SM.6PALZ	2.97306	Normal		GTEX.14LLW.0126.SM.6LLIO	1.92562	Normal
GTEX.15ER7.0626.SM.6PANF	3.59694	Normal		GTEX.14LZ3.0226.SM.62LET	2.63134	Normal
GTEX.15EU6.2226.SM.6EU2L	2.59048	Normal		GTEX.14PHW.0126.SM.6LLJI	1.63273	Normal
GTEX.15FZZ.0526.SM.7KUGD	2.47483	Normal		GTEX.14PHX.2326.SM.62LEM	3.23879	Normal
GTEX.15G19.2426.SM.7KUMR	2.37379	Normal		GTEX.14PII.0226.SM.6EU1T	2.21101	Normal
GTEX.15G1A.1626.SM.7KUKN	1.93734	Normal		GTEX.14PJ3.1826.SM.62LEX	2.06108	Normal
GTEX.15RIE.1926.SM.7KUKJ	2.1564	Normal		GTEX.14PJ6.2126.SM.6EU1V	3.28288	Normal
GTEX.15RIG.0726.SM.7KUM7	2.336	Normal		GTEX.14PJM.0226.SM.62LF1	2.1147	Normal
GTEX.15RJ7.2126.SM.6PAMD	3.06506	Normal		GTEX.14PK6.1926.SM.6ETZU	2.34341	Normal
GTEX.15RJE.2826.SM.7KUM9	2.36345	Normal		GTEX.14PN3.2426.SM.6LLHS	1.69777	Normal
GTEX.15SHW.0226.SM.7LTAT	3.96347	Normal		GTEX.14PN4.0126.SM.6EU2V	2.19629	Normal
GTEX.15SKB.2826.SM.6PAMH	2.6884	Normal		GTEX.14XAO.2326.SM.6EU1B	1.51652	Normal
GTEX.15TU5.2426.SM.7KUDU	NA	Normal		GTEX.15CHC.2126.SM.6EU21	2.40762	Normal
GTEX.15UF6.1926.SM.7KUDV	2.74524	Normal		GTEX.15D1Q.0126.SM.7KUG6	1.75916	Normal
GTEX.15UKP.1526.SM.6PAL9	NA	Normal		GTEX.15DCD.0126.SM.7KUEK	3.34341	Normal
GTEX.16AAH.0626.SM.793C9	1.45049	Normal		GTEX.15DDE.0126.SM.6LPKH	3.10618	Normal
GTEX.16BQI.1326.SM.6M486	2.81127	Normal		GTEX.15DYW.0126.SM.7KULE	2.46624	Normal
GTEX.16GPK.0626.SM.7KFSF	3.76765	Normal		GTEX.15EOM.0126.SM.7KUGG	2.02538	Normal
GTEX.16MT8.2926.SM.7DUFO	2.83188	Normal		GTEX.15ER7.0326.SM.7KUEV	3.43162	Normal
GTEX.16MT9.0126.SM.7EPI8	3.64616	Normal		GTEX.15ETS.0126.SM.7KUMW	0.935083	Normal
GTEX.16MTA.0926.SM.6M47Z	1.99241	Normal		GTEX.15EU6.0426.SM.6PAN5	2.58256	Normal
GTEX.16NFA.1526.SM.7KULS	NA	Normal		GTEX.15F5U.1526.SM.6PANO	1.13093	Normal
GTEX.16NGA.0726.SM.731AO	3.04054	Normal		GTEX.15G19.0126.SM.6PANQ	2.79701	Normal
GTEX.16NPX.0726.SM.7KULC	3.56194	Normal		GTEX.15RIF.1926.SM.7KUDW	NA	Normal
GTEX.16XZZ.0726.SM.7KUF2	1.10635	Normal		GTEX.15RIG.0226.SM.7KFTL	2.45286	Normal
GTEX.16YQH.2226.SM.7IGM2	2.83875	Normal		GTEX.15SB6.1726.SM.6PAME	2.31991	Normal
GTEX.16Z82.2626.SM.7KULU	2.14731	Normal		GTEX.15SDE.2226.SM.7IGLO	3.6837	Normal
GTEX.178AV.1726.SM.7KUL8	2.31788	Normal		GTEX.15SHU.0126.SM.7KUEH	5.10056	Normal
GTEX.17EVP.2626.SM.7IGMA	1.81558	Normal		GTEX.15SHV.2426.SM.6PAMF	NA	Normal
GTEX.17EVQ.0126.SM.7IGLR	3.40463	Normal		GTEX.15SHW.0326.SM.6PAML	3.45154	Normal
GTEX.17F96.0126.SM.7EWDU	2.1003	Normal		GTEX.15TU5.0226.SM.6PALR	NA	Normal
GTEX.17F97.2626.SM.7IGM5	1.85	Normal		GTEX.15UF6.0826.SM.6PALJ	0.969381	Normal
GTEX.17F98.1326.SM.7DUEP	1.94373	Normal		GTEX.15UKP.0426.SM.7KUFQ	1.8127	Normal
GTEX.17F9E.2326.SM.79OKD	1.22589	Normal		GTEX.169BO.1326.SM.9MQK2	2.11437	Normal
GTEX.17F9Y.0126.SM.79OKX	2.65329	Normal		GTEX.16AAH.1726.SM.7939C	2.45128	Normal
GTEX.17GQL.0926.SM.731E7	NA	Normal		GTEX.16BQI.0226.SM.7KUEX	2.85758	Normal
GTEX.17HG3.2626.SM.7DUF2	4.12598	Normal		GTEX.16GPK.0126.SM.7DHLE	2.80653	Normal
GTEX.17HGU.2326.SM.7DUFE	2.49621	Normal		GTEX.16MT8.0426.SM.7KUEY	1.03492	Normal
GTEX.17HHE.1326.SM.7EWDZ	1.97783	Normal		GTEX.16NFA.2326.SM.7KUE5	NA	Normal
GTEX.17HHY.0426.SM.7DHLC	2.17728	Normal		GTEX.16NGA.1726.SM.731B4	3.42492	Normal
GTEX.17HII.1426.SM.7EPGG	1.88284	Normal		GTEX.16NPX.0226.SM.79OMT	3.01757	Normal
GTEX.17JCI.2926.SM.7DUFF	2.6255	Normal		GTEX.16XZY.2126.SM.79OK1	1.63087	Normal
GTEX.17KNJ.2126.SM.718AM	3.7939	Normal		GTEX.16XZZ.0126.SM.793DV	2.67084	Normal
GTEX.17MF6.2626.SM.79OKQ	2.27381	Normal		GTEX.16YQH.0126.SM.7DUFJ	1.29866	Normal
GTEX.17MFQ.1526.SM.7KFRR	2.43483	Normal		GTEX.17EUY.0426.SM.793BD	3.07963	Normal
GTEX.183FY.1026.SM.7939A	2.27798	Normal		GTEX.17EVP.0326.SM.7DHLG	2.98605	Normal
GTEX.183WM.0326.SM.72D5V	2.96532	Normal		GTEX.17EVQ.0226.SM.7LG4P	2.68032	Normal
GTEX.18465.2826.SM.7LT9J	2.98823	Normal		GTEX.17F96.1626.SM.7DUFL	2.97526	Normal
GTEX.18A66.0626.SM.7LT8Z	2.11902	Normal		GTEX.17F97.0326.SM.7LG5B	2.68952	Normal
GTEX.18A67.1626.SM.7LT9T	3.29734	Normal		GTEX.17F98.0626.SM.79OMX	2.72988	Normal
GTEX.18A6Q.0626.SM.7KFRP	3.41414	Normal		GTEX.17GQL.2026.SM.718BA	2.73205	Normal
GTEX.18A7A.0126.SM.731AH	2.73031	Normal		GTEX.17HG3.2226.SM.7938L	3.44228	Normal
GTEX.18A7B.2726.SM.7LG56	2.25187	Normal		GTEX.17HGU.0226.SM.7DHKV	3.3032	Normal
GTEX.18D9A.1426.SM.7LT8M	1.32826	Normal		GTEX.17HHE.2026.SM.79OKF	1.20163	Normal
GTEX.18D9B.0926.SM.7LG4U	2.5145	Normal		GTEX.17HHY.0126.SM.7LG5D	2.50868	Normal
GTEX.18D9U.0126.SM.731BM	1.07587	Normal		GTEX.17HII.0226.SM.7LG4E	1.62152	Normal
GTEX.18QFQ.1826.SM.72D52	1.43829	Normal		GTEX.17JCI.0126.SM.7LG5G	3.34767	Normal
GTEX.19HZE.2926.SM.718BQ	NA	Normal		GTEX.17KNJ.2326.SM.7DHLQ	2.55065	Normal
GTEX.1A32A.0626.SM.731AQ	2.01935	Normal		GTEX.17MF6.0126.SM.7LG4F	1.88245	Normal
GTEX.1A3MV.1826.SM.731CD	2.10735	Normal		GTEX.17MFQ.1726.SM.793C7	2.5864	Normal
GTEX.1A3MW.0626.SM.731CB	1.53207	Normal		GTEX.183FY.0126.SM.7LT9P	2.71083	Normal
GTEX.1A3MX.2626.SM.7PC24	2.15218	Normal		GTEX.183WM.0126.SM.7LTAB	2.95958	Normal
GTEX.1A8FM.0626.SM.7PC25	3.18666	Normal		GTEX.18465.0126.SM.731BN	2.48259	Normal
GTEX.1A8G6.2726.SM.731AR	2.96993	Normal		GTEX.18A66.0226.SM.718BD	1.56511	Normal
GTEX.1A8G7.1326.SM.73KVM	2.35558	Normal		GTEX.18A67.0126.SM.7LG5P	1.87774	Normal
GTEX.1AMEY.0826.SM.72D65	3.06368	Normal		GTEX.18A6Q.0126.SM.731BZ	3.17696	Normal
GTEX.1AMFI.1326.SM.7939R	1.8488	Normal		GTEX.18A7A.0226.SM.718BH	3.33485	Normal
GTEX.1AX8Y.1126.SM.731AG	NA	Normal		GTEX.18A7B.0126.SM.7LG64	2.28688	Normal
GTEX.1AX8Z.0726.SM.73KTS	3.21661	Normal		GTEX.18D9A.1926.SM.7LG6P	1.3774	Normal
GTEX.1AX9I.2226.SM.73KUO	2.8341	Normal		GTEX.18D9B.0526.SM.7LTAS	2.3417	Normal
GTEX.1AX9J.1326.SM.731BJ	3.98641	Normal		GTEX.18D9U.0226.SM.718BP	1.9668	Normal
GTEX.1AYD5.2626.SM.7PBXY	3.01525	Normal		GTEX.18QFQ.0126.SM.731BE	1.65947	Normal
GTEX.1B8KE.1126.SM.7EPHI	2.36653	Normal		GTEX.19HZE.0126.SM.73KX7	NA	Normal
GTEX.1B8KZ.0326.SM.73KY4	3.34483	Normal		GTEX.1A32A.0126.SM.718B1	3.46205	Normal
GTEX.1B8L1.2226.SM.7P8PT	2.94617	Normal		GTEX.1A3MV.1926.SM.718BT	2.30597	Normal
GTEX.1B8SF.0126.SM.7DUG3	2.59789	Normal		GTEX.1A3MW.0126.SM.73KXX	1.2558	Normal
GTEX.1B932.2326.SM.79OL5	2.57095	Normal		GTEX.1A3MX.0126.SM.731BR	1.54399	Normal
GTEX.1B933.2426.SM.7DHMD	3.16832	Normal		GTEX.1A8FM.0226.SM.7SB7Q	3.26813	Normal
GTEX.1B97I.0626.SM.73KUZ	2.70244	Normal		GTEX.1A8G6.0426.SM.72D6Q	NA	Normal
GTEX.1B98T.0826.SM.7DHME	NA	Normal		GTEX.1A8G7.0126.SM.7DUGH	NA	Normal
GTEX.1B996.0426.SM.7EWF8	2.10836	Normal		GTEX.1AMEY.1326.SM.73KYK	2.33914	Normal
GTEX.1BAJH.2426.SM.7IGP8	2.69844	Normal		GTEX.1AMFI.2026.SM.731BH	1.81517	Normal
GTEX.1C2JI.1026.SM.73KY1	2.20883	Normal		GTEX.1AX8Y.2026.SM.73KUA	NA	Normal
GTEX.1C475.1326.SM.7SB73	2.95327	Normal		GTEX.1AX8Z.0126.SM.7DHM6	1.97783	Normal
GTEX.1C64N.2626.SM.7PC2N	1.41305	Normal		GTEX.1AX9I.0126.SM.7SB74	2.00072	Normal
GTEX.1C64O.1326.SM.7MGWR	0.87578	Normal		GTEX.1AX9J.0226.SM.73KXM	3.58376	Normal
GTEX.1C6VQ.1226.SM.73KYD	3.1517	Normal		GTEX.1AX9K.2326.SM.73KWU	2.9542	Normal
GTEX.1C6VR.0126.SM.7RHGB	3.02272	Normal		GTEX.1AYCT.2426.SM.7IGQ3	1.54547	Normal
GTEX.1C6WA.2626.SM.7MKGM	2.30743	Normal		GTEX.1AYD5.2426.SM.73KXR	3.62527	Normal
GTEX.1CAMQ.1326.SM.7P8RV	1.93546	Normal		GTEX.1B8KE.2126.SM.73KYX	1.94261	Normal
GTEX.1CAMR.1326.SM.7PC1F	1.78199	Normal		GTEX.1B8KZ.2026.SM.7DHMB	2.08984	Normal
GTEX.1CAMS.2226.SM.7PBXQ	2.24123	Normal		GTEX.1B8L1.2526.SM.9WYTF	2.9782	Normal
GTEX.1CAV2.0126.SM.7IGN7	1.82538	Normal		GTEX.1B8SF.1426.SM.7DUGL	3.04579	Normal
GTEX.1CB4E.0926.SM.7EPHT	3.06626	Normal		GTEX.1B8SG.0126.SM.73KZ3	3.28806	Normal
GTEX.1CB4F.1026.SM.7DUH1	1.4163	Normal		GTEX.1B932.0126.SM.7PC2M	NA	Normal
GTEX.1CB4H.1126.SM.7MKGL	3.20179	Normal		GTEX.1B933.0126.SM.7PC29	2.47845	Normal
GTEX.1CB4I.0126.SM.7RHGG	2.37657	Normal		GTEX.1B97I.1626.SM.73KYO	3.01632	Normal
GTEX.1CB4J.1326.SM.7P8RX	1.52155	Normal		GTEX.1B996.0226.SM.7RHGO	2.23297	Normal
GTEX.1E1VI.0326.SM.793D1	3.2394	Normal		GTEX.1BAJH.0526.SM.793CQ	3.49185	Normal
GTEX.1E2YA.2126.SM.7MXUO	3.24031	Normal		GTEX.1C2JI.1826.SM.73KXC	1.54597	Normal
GTEX.1EH9U.2826.SM.7DUGT	0.978928	Normal		GTEX.1C475.1826.SM.73KWA	4.22805	Normal
GTEX.1EKGG.0626.SM.7DUGJ	2.61141	Normal		GTEX.1C4CL.0526.SM.73KVK	1.74157	Normal
GTEX.1EMGI.2326.SM.7PBYA	1.73898	Normal		GTEX.1C64N.0126.SM.793D7	2.90689	Normal
GTEX.1EN7A.2426.SM.793DB	2.70266	Normal		GTEX.1C64O.0126.SM.7SB8P	0.590722	Normal
GTEX.1EU9M.1426.SM.793AI	3.77505	Normal		GTEX.1C6VQ.0126.SM.7P8RI	3.39506	Normal
GTEX.1EWIQ.0326.SM.7DHMQ	2.63877	Normal		GTEX.1C6VR.2426.SM.79OLD	3.16527	Normal
GTEX.1EX96.1026.SM.7MKG2	1.64616	Normal		GTEX.1C6VS.0526.SM.7DUEN	2.86671	Normal
GTEX.1F48J.0726.SM.7RHGS	1.31441	Normal		GTEX.1C6WA.0126.SM.7PC2B	2.55631	Normal
GTEX.1F52S.2926.SM.7MKGA	2.98222	Normal		GTEX.1CAMQ.0226.SM.7IGPK	1.47871	Normal
GTEX.1F5PK.2226.SM.7SB6N	2.18492	Normal		GTEX.1CAMR.1926.SM.7EPI2	2.42814	Normal
GTEX.1F5PL.0926.SM.7PC2W	3.06091	Normal		GTEX.1CAMS.0426.SM.7P8T2	3.20992	Normal
GTEX.1F6I4.2326.SM.7RHGL	3.58135	Normal		GTEX.1CAV2.2226.SM.7P8P2	2.21878	Normal
GTEX.1F6IF.0926.SM.7SB7M	2.5036	Normal		GTEX.1CB4E.2226.SM.793DC	2.98696	Normal
GTEX.1F6RS.2026.SM.7RHHC	3.61706	Normal		GTEX.1CB4F.0426.SM.9KNV4	2.83167	Normal
GTEX.1F75A.0726.SM.7RHHD	2.38515	Normal		GTEX.1CB4G.0226.SM.7PC3O	2.9241	Normal
GTEX.1F75B.0726.SM.7PC3R	2.51526	Normal		GTEX.1CB4H.0226.SM.7PBXM	3.7301	Normal
GTEX.1F75I.2226.SM.7SB8U	1.50741	Normal		GTEX.1CB4I.0226.SM.79OLH	2.33971	Normal
GTEX.1F75W.2726.SM.7SB8H	1.90843	Normal		GTEX.1CB4J.0626.SM.7DHMP	3.51475	Normal
GTEX.1F88E.1626.SM.7SB8Z	2.58785	Normal		GTEX.1E1VI.0126.SM.7DHMZ	1.9953	Normal
GTEX.1F88F.0126.SM.9WYSZ	2.35952	Normal		GTEX.1E2YA.0126.SM.9KNUC	2.81742	Normal
GTEX.1GF9U.2026.SM.7SB92	2.99132	Normal		GTEX.1EH9U.0126.SM.7SB87	NA	Normal
GTEX.1GF9V.0826.SM.9KNUV	2.96125	Normal		GTEX.1EKGG.0226.SM.9WYTH	3.2032	Normal
GTEX.1GF9W.1426.SM.7PBYM	1.25822	Normal		GTEX.1EMGI.0126.SM.9KNUE	2.4782	Normal
GTEX.1GF9X.1326.SM.7PC2Y	1.84358	Normal		GTEX.1EN7A.0126.SM.7SB81	3.87086	Normal
GTEX.1GL5R.1326.SM.7RHHF	4.25248	Normal		GTEX.1EU9M.0226.SM.7P8SP	3.82782	Normal
GTEX.1GMR2.0826.SM.7PC3V	2.37768	Normal		GTEX.1EWIQ.0126.SM.7RHH2	3.25988	Normal
GTEX.1GMR3.0126.SM.A9SLW	2.17824	Normal		GTEX.1EX96.1626.SM.7PBXR	3.34625	Normal
GTEX.1GMR8.0626.SM.7RHI7	2.15898	Normal		GTEX.1F48J.0126.SM.7P8TT	1.7062	Normal
GTEX.1GMRU.2126.SM.7P8RA	2.5509	Normal		GTEX.1F52S.0126.SM.9MQJU	2.35191	Normal
GTEX.1GN1U.0626.SM.9MQL9	3.51349	Normal		GTEX.1F5PK.2426.SM.7RHHY	1.59311	Normal
GTEX.1GN1V.2826.SM.9JGIA	3.01346	Normal		GTEX.1F5PL.0326.SM.7P8PQ	3.50716	Normal
GTEX.1GN1W.2426.SM.9KNUU	2.65627	Normal		GTEX.1F6I4.0126.SM.9MQL2	2.88127	Normal
GTEX.1GN2E.0226.SM.9WG6K	3.0351	Normal		GTEX.1F6IF.0726.SM.7P8TW	3.02556	Normal
GTEX.1GN73.0726.SM.7P8TJ	1.94448	Normal		GTEX.1F6RS.0126.SM.9MQKZ	3.3978	Normal
GTEX.1GPI6.1926.SM.9KNV7	2.01935	Normal		GTEX.1F75A.0126.SM.7RHGM	2.62831	Normal
GTEX.1GPI7.1826.SM.9KNU1	1.53804	Normal		GTEX.1F75B.0126.SM.9KNVL	2.86295	Normal
GTEX.1GTWX.2026.SM.9YFLM	1.98149	Normal		GTEX.1F75I.0326.SM.9YFLU	1.51602	Normal
GTEX.1GZ2Q.0126.SM.9WG6M	2.07485	Normal		GTEX.1F75W.0126.SM.9KNVT	NA	Normal
GTEX.1GZ4H.0526.SM.9KNU9	1.8266	Normal		GTEX.1F7RK.0126.SM.7PC2S	3.12085	Normal
GTEX.1GZ4I.2626.SM.9KNU3	1.88284	Normal		GTEX.1F88F.2726.SM.7PBZZ	2.92865	Normal
GTEX.1GZHY.0626.SM.9KNVC	2.60241	Normal		GTEX.1GF9U.2126.SM.7SB7L	2.50182	Normal
GTEX.1H11D.1826.SM.9QEHM	1.41792	Normal		GTEX.1GF9V.0326.SM.7RHI5	2.90574	Normal
GTEX.1H1CY.0126.SM.9YFLY	3.00018	Normal		GTEX.1GF9W.0326.SM.9KNUN	2.46336	Normal
GTEX.1H1DE.1326.SM.9KNUG	2.83471	Normal		GTEX.1GF9X.2026.SM.7PC3A	2.59503	Normal
GTEX.1H1DF.1126.SM.9WG7G	2.89801	Normal		GTEX.1GL5R.1826.SM.9KNUY	4.16511	Normal
GTEX.1H1DG.2426.SM.9QEHJ	2.60905	Normal		GTEX.1GMR3.1926.SM.9KNUZ	2.57773	Normal
GTEX.1H1E6.0426.SM.9WYUS	2.91781	Normal		GTEX.1GMR8.0126.SM.9WYTM	2.68077	Normal
GTEX.1H1ZS.2726.SM.9WG75	2.99422	Normal		GTEX.1GMRU.0126.SM.9YFLV	2.96218	Normal
GTEX.1H23P.0626.SM.9WG6T	2.03808	Normal		GTEX.1GN1U.0126.SM.7PBZK	2.80199	Normal
GTEX.1H2FU.0926.SM.9WPPT	2.24245	Normal		GTEX.1GN1V.0126.SM.9WPOS	2.24823	Normal
GTEX.1H3NZ.2726.SM.9WYTQ	2.18078	Normal		GTEX.1GN1W.0526.SM.9MQJQ	2.4098	Normal
GTEX.1H3O1.1326.SM.9MQLD	3.41549	Normal		GTEX.1GN2E.0426.SM.9MQKX	2.6722	Normal
GTEX.1H3VE.0726.SM.9YFL5	2.11703	Normal		GTEX.1GN73.0226.SM.9WG67	2.26933	Normal
GTEX.1H4P4.2126.SM.9WYSL	2.3471	Normal		GTEX.1GPI6.0126.SM.9WG69	1.93697	Normal
GTEX.1HB9E.0126.SM.CM2S5	1.99928	Normal		GTEX.1GPI7.0126.SM.9MQL8	1.43403	Normal
GTEX.1HBPH.2026.SM.CMKGL	NA	Normal		GTEX.1GTWX.0126.SM.9YFLK	1.81721	Normal
GTEX.1HBPI.2126.SM.ARL9K	3.0314	Normal		GTEX.1GZ2Q.0226.SM.7P8TL	2.89608	Normal
GTEX.1HBPM.0726.SM.9YFL7	0.678973	Normal		GTEX.1GZ4H.1726.SM.7PBZJ	1.86275	Normal
GTEX.1HBPN.0126.SM.CGQEF	2.93716	Normal		GTEX.1GZHY.0326.SM.9QEHI	3.02981	Normal
GTEX.1HC8U.1326.SM.9YFMJ	4.56986	Normal		GTEX.1H11D.0226.SM.9WG6Z	1.49006	Normal
GTEX.1HCU6.2526.SM.ADEHL	2.14731	Normal		GTEX.1H1CY.2826.SM.9MQM3	3.20617	Normal
GTEX.1HCU7.0726.SM.A9SL1	1.82416	Normal		GTEX.1H1DE.2126.SM.9WG6R	1.92486	Normal
GTEX.1HCU8.2526.SM.CE6RX	3.21412	Normal		GTEX.1H1DG.0126.SM.9WYU2	2.41765	Normal
GTEX.1HCU9.0426.SM.9WYSD	2.2032	Normal		GTEX.1H1E6.1726.SM.ACKVK	1.93244	Normal
GTEX.1HCUA.0826.SM.ADEHM	3.104	Normal		GTEX.1H1ZS.0426.SM.9WG6G	2.04439	Normal
GTEX.1HCVE.2726.SM.CL54F	3.16575	Normal		GTEX.1H23P.0126.SM.ADEJ3	1.66721	Normal
GTEX.1HFI6.0126.SM.CNPPI	2.65237	Normal		GTEX.1H2FU.0126.SM.9WYSI	1.77231	Normal
GTEX.1HFI7.2326.SM.CGQFS	3.07895	Normal		GTEX.1H3NZ.0126.SM.ACKX7	2.43429	Normal
GTEX.1HGF4.0126.SM.CNPPX	2.12862	Normal		GTEX.1H3O1.0426.SM.9YFKY	2.52532	Normal
GTEX.1HKZK.0726.SM.ACKW2	0.896853	Normal		GTEX.1H3VE.0326.SM.9YFLH	3.67694	Normal
GTEX.1HR98.2226.SM.ADEI2	2.38184	Normal		GTEX.1H3VY.0126.SM.ACKXD	3.49057	Normal
GTEX.1HR9M.2226.SM.CNPPY	2.15672	Normal		GTEX.1H4P4.0726.SM.9YFLR	2.81065	Normal
GTEX.1HSGN.0826.SM.ACKW3	2.53007	Normal		GTEX.1HB9E.0226.SM.E9U4R	2.87755	Normal
GTEX.1HSKV.1226.SM.ADEI4	2.06936	Normal		GTEX.1HBPH.0426.SM.B2LW5	2.34199	Normal
GTEX.1HSMO.0626.SM.ACKXC	1.7845	Normal		GTEX.1HBPI.1526.SM.C1YQ1	2.21039	Normal
GTEX.1HSMP.0926.SM.A9SKX	2.4898	Normal		GTEX.1HBPM.0226.SM.ARL9F	1.60597	Normal
GTEX.1HSMQ.2626.SM.A9SML	3.21179	Normal		GTEX.1HBPN.0226.SM.9YFM1	2.03386	Normal
GTEX.1HT8W.0626.SM.A9G2H	2.61164	Normal		GTEX.1HCU6.0126.SM.CL54K	0.899176	Normal
GTEX.1HUB1.1426.SM.CGQF5	1.54992	Normal		GTEX.1HCU7.0226.SM.CL545	2.00252	Normal
GTEX.1I19N.0126.SM.CYPSF	2.88088	Normal		GTEX.1HCU8.0626.SM.A9SM9	2.67807	Normal
GTEX.1I1CD.0626.SM.CE6SW	1.74071	Normal		GTEX.1HCU9.1526.SM.A9SL7	2.8801	Normal
GTEX.1I1GP.1326.SM.A9G28	3.36317	Normal		GTEX.1HCUA.2426.SM.ADEIS	2.45418	Normal
GTEX.1I1GS.2626.SM.B2LY3	1.72115	Normal		GTEX.1HCVE.0126.SM.CGQEU	3.10668	Normal
GTEX.1I1GT.1026.SM.ARZLV	1.96606	Normal		GTEX.1HFI6.0226.SM.ADEHZ	3.31557	Normal
GTEX.1I1GU.0926.SM.ACKVS	2.46415	Normal		GTEX.1HFI7.1826.SM.ACKXH	3.7866	Normal
GTEX.1I1GV.0626.SM.ARL7M	2.15381	Normal		GTEX.1HGF4.2426.SM.ACKXM	2.32654	Normal
GTEX.1I1HK.2326.SM.CKZOH	2.78178	Normal		GTEX.1HKZK.0326.SM.9WYUH	1.93206	Normal
GTEX.1I4MK.0126.SM.CY8G6	2.25187	Normal		GTEX.1HR98.0126.SM.B2LWI	3.73227	Normal
GTEX.1I6K6.1726.SM.CGQFD	2.17536	Normal		GTEX.1HSEH.0126.SM.ACKXN	1.36289	Normal
GTEX.1I6K7.1926.SM.B2LXR	2.74201	Normal		GTEX.1HSGN.0226.SM.CGQFV	2.42921	Normal
GTEX.1ICG6.1226.SM.A9SLN	3.70044	Normal		GTEX.1HSKV.0226.SM.A9SKJ	2.60881	Normal
GTEX.1ICLY.0826.SM.CMKG1	1.33571	Normal		GTEX.1HSMO.0126.SM.CL547	0.733788	Normal
GTEX.1ICLZ.0326.SM.ARL82	1.17057	Normal		GTEX.1HSMP.0126.SM.E6CJS	1.40054	Normal
GTEX.1IDFM.0326.SM.ARL7V	2.32279	Normal		GTEX.1HSMQ.1226.SM.CGQFX	4.07895	Normal
GTEX.1IDJC.1526.SM.B2LW4	3.2762	Normal		GTEX.1HT8W.0126.SM.CNPPP	3.2163	Normal
GTEX.1IDJD.2326.SM.ACKWX	2.19787	Normal		GTEX.1HUB1.0426.SM.E9U4U	2.26424	Normal
GTEX.1IDJE.1426.SM.ADEIW	2.43829	Normal		GTEX.1I19N.0326.SM.ACKVX	2.42626	Normal
GTEX.1IDJF.2026.SM.CL53V	2.58256	Normal		GTEX.1I1CD.0126.SM.CM2TK	2.46284	Normal
GTEX.1IDJH.0126.SM.D3L92	1.85599	Normal		GTEX.1I1GP.2226.SM.CGQFK	2.29895	Normal
GTEX.1IDJI.0126.SM.CMKHS	1.75403	Normal		GTEX.1I1GQ.0126.SM.COH3H	3.31817	Normal
GTEX.1IDJU.1726.SM.CMKHU	2.80859	Normal		GTEX.1I1GR.0126.SM.CL55F	2.45418	Normal
GTEX.1IDJV.0126.SM.COH3Y	2.56487	Normal		GTEX.1I1GS.0126.SM.B2LVW	1.51753	Normal
GTEX.1IE54.1126.SM.A9G2Z	2.69421	Normal		GTEX.1I1GT.0626.SM.CGQER	2.4163	Normal
GTEX.1IKJJ.2226.SM.CJI4C	2.23542	Normal		GTEX.1I1GU.2226.SM.CGQFA	1.70841	Normal
GTEX.1IKOE.1426.SM.CE6T7	3.09677	Normal		GTEX.1I1GV.0526.SM.A9G29	1.73769	Normal
GTEX.1IL2V.1926.SM.B2LW8	3.25429	Normal		GTEX.1I1HK.0126.SM.COH49	2.7062	Normal
GTEX.1IOXB.2726.SM.CM2RI	2.71853	Normal		GTEX.1I4MK.2226.SM.ACKWD	1.43403	Normal
GTEX.1IY9M.2826.SM.ARU8H	2.49902	Normal		GTEX.1I6K6.0126.SM.A9SLE	2.61824	Normal
GTEX.1J1OQ.0126.SM.D4P2N	3.82579	Normal		GTEX.1ICG6.2526.SM.CGQFZ	3.31484	Normal
GTEX.1J1R8.2026.SM.CL53Y	2.69466	Normal		GTEX.1ICLY.0126.SM.D4P36	1.26843	Normal
GTEX.1J8EW.2726.SM.CY8HR	4.03298	Normal		GTEX.1ICLZ.0126.SM.CKZPO	3.8885	Normal
GTEX.1J8JJ.0626.SM.ARZMQ	2.48078	Normal		GTEX.1IDFM.0126.SM.COH2V	2.146	Normal
GTEX.1J8Q2.2626.SM.ACKWQ	1.94035	Normal		GTEX.1IDJC.1726.SM.CMKG3	NA	Normal
GTEX.1J8Q3.0526.SM.ARL8U	2.93904	Normal		GTEX.1IDJF.0126.SM.CM2RS	2.90323	Normal
GTEX.1J8QM.2426.SM.A9SLS	3.21366	Normal		GTEX.1IDJH.0326.SM.A9SLQ	2.62293	Normal
GTEX.1JJ6O.2726.SM.CNPOG	2.50208	Normal		GTEX.1IDJU.2626.SM.CM2RT	2.34937	Normal
GTEX.1JJE9.2626.SM.ARZMT	3.47897	Normal		GTEX.1IE54.0126.SM.CMKHW	2.54251	Normal
GTEX.1JJEA.1826.SM.ARU8P	2.06695	Normal		GTEX.1IGQW.0126.SM.COH42	2.44731	Normal
GTEX.1JK1U.0226.SM.ARZMX	1.15769	Normal		GTEX.1IKJJ.0126.SM.CNPQB	2.62082	Normal
GTEX.1JKYN.0826.SM.ARU8S	1.80323	Normal		GTEX.1IKK5.0626.SM.ARL8A	2.49083	Normal
GTEX.1JKYR.0626.SM.ARL8R	2.48336	Normal		GTEX.1IKOH.0226.SM.COH4E	2.1635	Normal
GTEX.1JMLX.0626.SM.ARL8T	3.14861	Normal		GTEX.1IL2U.0226.SM.CE6T8	2.94054	Normal
GTEX.1JMOU.1026.SM.CYPSS	3.04089	Normal		GTEX.1IL2V.0126.SM.CM2TX	2.31991	Normal
GTEX.1JMPY.0226.SM.CKZOK	2.91322	Normal		GTEX.1IOXB.0126.SM.ARL8G	2.48877	Normal
GTEX.1JMPZ.0726.SM.CY8HZ	3.42358	Normal		GTEX.1IY9M.0126.SM.D3L8S	2.3584	Normal
GTEX.1JMQI.1726.SM.ARL93	2.92182	Normal		GTEX.1J1OQ.0226.SM.CYPSH	3.51854	Normal
GTEX.1JMQJ.0826.SM.CNPP7	2.84439	Normal		GTEX.1J1R8.1726.SM.ARL8M	1.87027	Normal
GTEX.1JMQK.1226.SM.D4P2S	1.96569	Normal		GTEX.1J8EW.0126.SM.CJI4F	4.36737	Normal
GTEX.1JMQL.2226.SM.CNPP4	3.61235	Normal		GTEX.1J8JJ.0226.SM.CL53I	2.97948	Normal
GTEX.1JN1M.2726.SM.CY8I4	1.70088	Normal		GTEX.1J8Q2.0526.SM.CM2RW	2.34795	Normal
GTEX.1JN6P.2926.SM.CL54D	1.62387	Normal		GTEX.1J8Q3.1626.SM.CMKGC	2.88401	Normal
GTEX.1JN76.0626.SM.CKZOQ	3.75168	Normal		GTEX.1J8QM.2126.SM.CYPSJ	2.2916	Normal
GTEX.1K2DA.1026.SM.CGQGF	2.22033	Normal		GTEX.1JJ6O.0126.SM.E6CI8	3.09001	Normal
GTEX.1K2DU.1226.SM.CYPT4	3.44095	Normal		GTEX.1JJE9.0326.SM.CL53Z	3.22959	Normal
GTEX.1K9T9.1526.SM.DIPFR	2.54622	Normal		GTEX.1JJEA.0326.SM.CNPOT	1.93885	Normal
GTEX.1KAFJ.0126.SM.DIPEK	2.0165	Normal		GTEX.1JK1U.2026.SM.CM2RZ	1.33342	Normal
GTEX.1KANA.1326.SM.DIPFA	2.50564	Normal		GTEX.1JKYN.1326.SM.CGQG9	2.68325	Normal
GTEX.1KANB.2826.SM.CY8I6	3.48929	Normal		GTEX.1JKYR.0126.SM.CNPOJ	1.38791	Normal
GTEX.1KANC.1226.SM.CYPT7	2.11902	Normal		GTEX.1JMLX.0226.SM.CM2RO	3.77505	Normal
GTEX.1KD5A.0126.SM.E9U54	3.57894	Normal		GTEX.1JMOU.1526.SM.CL54I	2.4098	Normal
GTEX.1KWVE.1026.SM.D3L9O	3.19251	Normal		GTEX.1JMPY.1326.SM.ARL8Y	1.7566	Normal
GTEX.1KXAM.1626.SM.D3LAD	1.99458	Normal		GTEX.1JMPZ.0226.SM.CNPP1	2.50818	Normal
GTEX.1L5NE.1126.SM.D3L9P	2.40681	Normal		GTEX.1JMQI.2226.SM.CM2SD	3.59813	Normal
GTEX.1LB8K.0726.SM.D5OV2	2.89297	Normal		GTEX.1JMQJ.0526.SM.CYPSU	3.18333	Normal
GTEX.1LBAC.0826.SM.CY8IJ	1.81721	Normal		GTEX.1JMQK.0226.SM.CL543	2.51501	Normal
GTEX.1LG7Y.2526.SM.EWRO7	1.852	Normal		GTEX.1JMQL.0226.SM.CNPP5	2.15543	Normal
GTEX.1LG7Z.1626.SM.CXKYR	2.69064	Normal		GTEX.1JN1M.0326.SM.CYPT3	1.926	Normal
GTEX.1LGOU.1326.SM.D3L8M	2.89956	Normal		GTEX.1JN6P.0126.SM.D3L98	2.84659	Normal
GTEX.1LGRB.0926.SM.COH3K	2.72661	Normal		GTEX.1JN76.0126.SM.CNPPE	2.45786	Normal
GTEX.1LKK1.2626.SM.DKPQE	2.18428	Normal		GTEX.1K2DA.1826.SM.CGQGT	1.70443	Normal
GTEX.1LSNL.2726.SM.E9TKJ	3.34341	Normal		GTEX.1K2DU.2326.SM.E9TIV	3.09035	Normal
GTEX.1LSNM.0826.SM.DIPG8	2.50564	Normal		GTEX.1K9T9.0126.SM.EVYCF	2.97526	Normal
GTEX.1LSVX.2526.SM.DIPEU	2.28806	Normal		GTEX.1KAFJ.2026.SM.CY8ID	2.61636	Normal
GTEX.1LVA9.2626.SM.EVYD4	2.99059	Normal		GTEX.1KANA.0726.SM.D3L9I	2.28718	Normal
GTEX.1LVAM.0726.SM.E6CIL	2.93546	Normal		GTEX.1KANB.0526.SM.E6CJH	4.03738	Normal
GTEX.1LVAN.0626.SM.CNPOQ	1.29748	Normal		GTEX.1KANC.1526.SM.D3LAB	1.68347	Normal
GTEX.1LVAO.2726.SM.E9TJ8	1.94636	Normal		GTEX.1KD4Q.0226.SM.E9TJ9	3.27068	Normal
GTEX.1M4P7.0726.SM.E6CJ3	2.60003	Normal		GTEX.1KD5A.0226.SM.D5OV3	3.91552	Normal
GTEX.1MCC2.1826.SM.DIPEX	2.43189	Normal		GTEX.1KWVE.1426.SM.E9TJO	2.97929	Normal
GTEX.1MCYP.0526.SM.E9U6Q	2.72203	Normal		GTEX.1KXAM.2226.SM.CYPTC	2.13192	Normal
GTEX.1MJK3.0726.SM.E6CJC	2.92771	Normal		GTEX.1L5NE.2526.SM.E6CIE	2.53157	Normal
GTEX.1N2DV.1526.SM.DTXEP	2.39616	Normal		GTEX.1LB8K.0226.SM.EWRNW	2.75467	Normal
GTEX.1N2EE.0626.SM.E76PW	2.70044	Normal		GTEX.1LBAC.0126.SM.DIPEZ	3.39917	Normal
GTEX.1N5O9.0926.SM.E9J3C	3.28363	Normal		GTEX.1LC47.0326.SM.E9TJP	1.08406	Normal
GTEX.1NSGN.0726.SM.DTXEF	1.64662	Normal		GTEX.1LG7Y.0526.SM.DKPQC	2.76447	Normal
GTEX.1NV5F.0626.SM.DTXEG	1.62761	Normal		GTEX.1LG7Z.1726.SM.D3LA4	1.87224	Normal
GTEX.1O9I2.0226.SM.EYYXD	3.41278	Normal		GTEX.1LGOU.2026.SM.DIPFF	4.22265	Normal
GTEX.1OJC3.1226.SM.DTXER	2.80921	Normal		GTEX.1LGRB.2526.SM.CNPPQ	2.26664	Normal
GTEX.1OJC4.2726.SM.E76PJ	3.19897	Normal		GTEX.1LH75.2426.SM.E9TJE	2.16993	Normal
GTEX.1OKEX.2026.SM.E8VNL	NA	Normal		GTEX.1LNCM.1126.SM.E9U5E	2.68527	Normal
GTEX.1PBJI.1426.SM.EYYXG	NA	Normal		GTEX.1LSNL.0226.SM.EVYCG	NA	Normal
GTEX.1PBJJ.1026.SM.E76OS	1.67627	Normal		GTEX.1LSNM.1926.SM.E6CII	1.50944	Normal
GTEX.1PDJ9.1226.SM.EXUSX	2.52105	Normal		GTEX.1LVAN.0226.SM.COH3S	1.3454	Normal
GTEX.1PIGE.1826.SM.E8VOU	2.55041	Normal		GTEX.1M4P7.0226.SM.DIPEV	3.96901	Normal
GTEX.1PIIG.2326.SM.DTXFR	2.91743	Normal		GTEX.1M5QR.1226.SM.EWROB	3.12549	Normal
GTEX.1POEN.2326.SM.E9J2L	3.16591	Normal		GTEX.1MA7W.2026.SM.E9TJ6	3.83289	Normal
GTEX.1PPGY.1626.SM.EVYBL	3.03457	Normal		GTEX.1MA7X.2226.SM.E6CIY	2.96662	Normal
GTEX.1PPH7.1126.SM.DTX9A	2.36989	Normal		GTEX.1MCQQ.0826.SM.DLHC2	2.97269	Normal
GTEX.1PPH8.0126.SM.EWRN8	1.28688	Normal		GTEX.1MCYP.1926.SM.E9J2R	2.41819	Normal
GTEX.1QAET.0326.SM.EVR3U	3.41819	Normal		GTEX.1MGNQ.0126.SM.EVYCJ	1.41738	Normal
GTEX.1QCLY.0226.SM.EWRNH	1.62152	Normal		GTEX.1MJK2.0426.SM.DTXE5	3.6241	Normal
GTEX.1QCLZ.2426.SM.EVYBW	2.71699	Normal		GTEX.1MUQO.0126.SM.EAZ58	1.84077	Normal
GTEX.1QEPI.2626.SM.DTXF4	2.75979	Normal		GTEX.1N2DV.0226.SM.E6CJ6	1.99313	Normal
GTEX.1QMI2.2526.SM.E8VNZ	2.42465	Normal		GTEX.1N2DW.0226.SM.E9TK2	3.34908	Normal
GTEX.1QP28.1126.SM.EVYC4	2.90323	Normal		GTEX.1N2EF.0226.SM.EYYXB	1.23756	Normal
GTEX.1QP29.1826.SM.DTX9S	2.34142	Normal		GTEX.1NHNU.1026.SM.E9J2A	1.60407	Normal
GTEX.1QP2A.1726.SM.E76QC	2.48259	Normal		GTEX.1NV5F.0226.SM.E8VNY	2.12598	Normal
GTEX.1QP66.1226.SM.DTX7U	2.12068	Normal		GTEX.1O97I.0326.SM.EYYX7	3.06178	Normal
GTEX.1QP6S.0326.SM.DTXF7	NA	Normal		GTEX.1OFPY.2426.SM.DTXEJ	2.38847	Normal
GTEX.1QP9N.1226.SM.E76QN	2.79265	Normal		GTEX.1OJC3.0126.SM.E76QX	2.34483	Normal
GTEX.1QPFJ.1926.SM.EVYBD	2.88029	Normal		GTEX.1OJC4.0126.SM.E9J2E	1.87735	Normal
GTEX.1QW4Y.1126.SM.DTXE3	2.51273	Normal		GTEX.1PBJI.0526.SM.E8VNK	1.81803	Normal
GTEX.1R46S.2426.SM.E76QA	0.62293	Normal		GTEX.1PDJ9.0326.SM.DTX95	4.2502	Normal
GTEX.1R7EU.1626.SM.DTXG3	2.69688	Normal		GTEX.1PFEY.1526.SM.E76PP	2.25126	Normal
GTEX.1R9K4.2826.SM.DTX8F	2.18713	Normal		GTEX.1PIGE.0126.SM.EVYBJ	1.81762	Normal
GTEX.1R9PM.1926.SM.EVR3O	2.98459	Normal		GTEX.1PIIG.0226.SM.EWRN6	2.48903	Normal
GTEX.1R9PN.0426.SM.DTXDT	2.75082	Normal		GTEX.1POEN.0126.SM.EYYXJ	2.99386	Normal
GTEX.1RAZA.2226.SM.E9U4X	3.00054	Normal		GTEX.1PPH7.2326.SM.EVYB8	2.75894	Normal
GTEX.1RAZQ.1326.SM.E9TK6	1.22342	Normal		GTEX.1PPH8.0226.SM.E8VND	1.70664	Normal
GTEX.1RAZR.2126.SM.E9U6T	2.61023	Normal		GTEX.1PWST.0226.SM.E76QJ	2.71039	Normal
GTEX.1RAZS.2526.SM.E6CHT	3.2891	Normal		GTEX.1QAET.0926.SM.E76QM	3.5373	Normal
GTEX.1RB15.1326.SM.E76Q9	2.87637	Normal		GTEX.1QCLY.0326.SM.E8VOG	1.48646	Normal
GTEX.1RDX4.2926.SM.E8VOF	NA	Normal		GTEX.1QEPI.0126.SM.EWRMQ	3.124	Normal
GTEX.1RLM8.2926.SM.E8VON	3.31237	Normal		GTEX.1QMI2.0226.SM.EVYBX	3.13586	Normal
GTEX.1RMOY.1326.SM.E9TIH	2.04299	Normal		GTEX.1QP29.0626.SM.EWRMX	1.91342	Normal
GTEX.1RQED.0126.SM.E9U6M	NA	Normal		GTEX.1QP2A.0126.SM.E9J43	2.36653	Normal
GTEX.1S3DN.2126.SM.E9TIN	1.70531	Normal		GTEX.1QP66.1726.SM.E8VO1	1.65489	Normal
GTEX.1S5ZU.2526.SM.E6CIF	3.67016	Normal		GTEX.1QP67.1626.SM.EAZ3X	1.47975	Normal
GTEX.1S82P.2126.SM.E6CI5	2.38654	Normal		GTEX.1QP9N.1426.SM.DTXFL	2.79369	Normal
GTEX.1S82U.1026.SM.E6CJK	1.44255	Normal		GTEX.1QPFJ.0226.SM.E76PB	3.70487	Normal
GTEX.1S831.1826.SM.EWROF	2.32279	Normal		GTEX.1QW4Y.1526.SM.EAZ3Z	0.649845	Normal
GTEX.1S83E.1326.SM.E6CJM	2.64178	Normal		GTEX.1R46S.0626.SM.E9J41	1.26843	Normal
GTEX.U8XE.0226.SM.4E3J3	1.12035	Normal		GTEX.1R7EU.0226.SM.EVR4G	2.59979	Normal
GTEX.UPJH.0226.SM.3GADV	2.66357	Normal		GTEX.1R7EV.2426.SM.EVYBG	2.33771	Normal
GTEX.UPK5.0426.SM.3GAEK	2.12367	Normal		GTEX.1R9K4.0126.SM.DTX9X	4.22805	Normal
GTEX.V1D1.2026.SM.3GAF4	1.89608	Normal		GTEX.1R9PM.2026.SM.E76OY	3.24747	Normal
GTEX.VJYA.1526.SM.3GIJV	2.47664	Normal		GTEX.1R9PO.2126.SM.E9J4O	1.33171	Normal
GTEX.VUSG.2326.SM.4KL1U	1.88714	Normal		GTEX.1RAZA.0126.SM.E6CI3	1.91456	Normal
GTEX.W5X1.2526.SM.3GILC	4.10434	Normal		GTEX.1RAZQ.0726.SM.EAZ43	1.68347	Normal
GTEX.WEY5.2326.SM.3GIKK	1.6951	Normal		GTEX.1RB15.2126.SM.E9TIM	2.02112	Normal
GTEX.WFG7.2026.SM.3GIL7	NA	Normal		GTEX.1RDX4.0126.SM.E9J4P	2.15153	Normal
GTEX.WFG7.2026.SM.5SI7P	3.849	Normal		GTEX.1RLM8.2326.SM.EWRN4	2.08066	Normal
GTEX.WFG8.2126.SM.3GIKQ	3.20492	Normal		GTEX.1RQEC.0426.SM.E6CHU	3.44758	Normal
GTEX.WFON.1926.SM.3LK7L	3.45943	Normal		GTEX.1S3DN.2226.SM.EVYCD	2.419	Normal
GTEX.WH7G.2026.SM.3NMBL	2.43429	Normal		GTEX.1S5ZA.0126.SM.EVYCV	1.99313	Normal
GTEX.WHPG.2626.SM.3NMBR	2.99801	Normal		GTEX.1S82Y.2026.SM.EVYCM	1.83875	Normal
GTEX.WHSB.1326.SM.3LK6W	2.60003	Normal		GTEX.1S82Z.0826.SM.E6CHY	1.59311	Normal
GTEX.WHSE.0126.SM.3NMBT	1.26243	Normal		GTEX.1S83E.0126.SM.EWRO4	1.78325	Normal
GTEX.WHWD.1826.SM.3LK6I	3.38128	Normal		GTEX.N7MS.0225.SM.4E3HO	NA	Normal
GTEX.WI4N.2726.SM.3LK7Y	1.75275	Normal		GTEX.NFK9.0226.SM.2AXU5	NA	Normal
GTEX.WK11.2726.SM.3NMAQ	2.63807	Normal		GTEX.NFK9.0226.SM.2HMKQ	2.4489	Normal
GTEX.WRHU.2826.SM.3MJG8	2.67491	Normal		GTEX.NPJ8.0126.SM.2QU56	NA	Normal
GTEX.WXYG.2026.SM.4E3IY	4.27798	Normal		GTEX.NPJ8.0126.SM.2YUNR	1.73118	Normal
GTEX.WY7C.2126.SM.3NB2R	3.87283	Normal		GTEX.O5YT.0126.SM.48TBW	2.83552	Normal
GTEX.WYBS.0626.SM.3NMAS	3.21412	Normal		GTEX.O5YW.0126.SM.2D45C	NA	Normal
GTEX.WYJK.0526.SM.3NM8Z	3.30115	Normal		GTEX.O5YW.0126.SM.3LK6D	1.21661	Normal
GTEX.WYVS.1626.SM.3NM9R	3.04632	Normal		GTEX.OHPJ.0226.SM.2D45E	NA	Normal
GTEX.X3Y1.2026.SM.3P5YM	3.33914	Normal		GTEX.OHPL.0126.SM.2AXUS	NA	Normal
GTEX.X4EO.2926.SM.4E3JH	2.86275	Normal		GTEX.OHPL.0126.SM.2HMJ7	2.25369	Normal
GTEX.X4EP.0626.SM.3P621	1.33743	Normal		GTEX.OHPM.0126.SM.2QU3F	NA	Normal
GTEX.X585.2426.SM.46MW2	3.16253	Normal		GTEX.OHPM.0126.SM.2YUN9	1.40381	Normal
GTEX.X5EB.1926.SM.4E3IW	2.29602	Normal		GTEX.OIZF.0126.SM.7SB8I	2.19755	Normal
GTEX.X8HC.0626.SM.4E3HQ	1.96199	Normal		GTEX.OIZG.0726.SM.2AXUL	NA	Normal
GTEX.XAJ8.1426.SM.47JYM	3.28511	Normal		GTEX.OIZG.0726.SM.2I5GS	NA	Normal
GTEX.XBEC.0726.SM.4QARZ	2.68952	Normal		GTEX.OIZG.0726.SM.33HBL	2.70332	Normal
GTEX.XBED.1926.SM.47JYP	3.13488	Normal		GTEX.OIZH.0126.SM.2D44Z	NA	Normal
GTEX.XBEW.1126.SM.4QARW	2.48233	Normal		GTEX.OIZH.0126.SM.2HMIS	3.14045	Normal
GTEX.XK95.0226.SM.4AT58	2.57071	Normal		GTEX.OOBJ.0126.SM.E6CJW	2.30685	Normal
GTEX.XMD2.2126.SM.4YCF8	2.51828	Normal		GTEX.OOBK.0126.SM.2QU3Y	NA	Normal
GTEX.XOT4.0626.SM.4B66L	2.79348	Normal		GTEX.OOBK.0126.SM.2YUND	2.40871	Normal
GTEX.XOTO.0726.SM.4B659	NA	Normal		GTEX.OXRK.0226.SM.2M485	NA	Normal
GTEX.XPVG.2126.SM.4B667	2.84699	Normal		GTEX.OXRK.0226.SM.2YUN1	NA	Normal
GTEX.XQ3S.1426.SM.4BOPR	3.14356	Normal		GTEX.OXRK.0226.SM.3NB2G	0.545968	Normal
GTEX.XQ8I.0926.SM.4BOOF	1.98076	Normal		GTEX.OXRL.0126.SM.2M47I	NA	Normal
GTEX.XUJ4.1826.SM.4BOOU	NA	Normal		GTEX.OXRL.0126.SM.2YUMP	1.83794	Normal
GTEX.XUW1.0926.SM.4BONX	2.95866	Normal		GTEX.OXRN.0126.SM.48TDM	2.36961	Normal
GTEX.XV7Q.1826.SM.4BRUV	1.96532	Normal		GTEX.OXRO.0126.SM.2M48E	NA	Normal
GTEX.XXEK.1626.SM.4BRUZ	2.47638	Normal		GTEX.OXRO.0126.SM.2YUN4	1.06557	Normal
GTEX.XYKS.1426.SM.4BRUO	2.77442	Normal		GTEX.OXRP.0126.SM.3NB32	2.50284	Normal
GTEX.Y111.0626.SM.4SOIT	2.39917	Normal		GTEX.OXRP.0126.SM.48TDI	NA	Normal
GTEX.Y114.2126.SM.4TT8B	2.60668	Normal		GTEX.P44G.0226.SM.2D44P	NA	Normal
GTEX.Y3I4.1726.SM.4TT89	2.24702	Normal		GTEX.P44G.0226.SM.2I3F3	NA	Normal
GTEX.Y3I4.1726.SM.CKJTB	NA	Normal		GTEX.P44H.0226.SM.2XCEU	3.03545	Normal
GTEX.Y3IK.1626.SM.4YCF5	1.28274	Normal		GTEX.P44H.0226.SM.2XV67	NA	Normal
GTEX.Y5LM.0926.SM.6LLJG	2.26333	Normal		GTEX.P4PP.0126.SM.2D442	NA	Normal
GTEX.Y5V5.0126.SM.5S2NW	2.81865	Normal		GTEX.P4PP.0126.SM.3LK69	2.34965	Normal
GTEX.Y5V6.2326.SM.4VDSA	2.87794	Normal		GTEX.P4PQ.0126.SM.2M47B	NA	Normal
GTEX.Y8E4.2026.SM.5IFJB	2.82212	Normal		GTEX.P4PQ.0126.SM.2S1NM	2.49083	Normal
GTEX.Y8LW.1526.SM.5IFHL	2.86829	Normal		GTEX.P4QR.0326.SM.2M47P	NA	Normal
GTEX.Y9LG.1126.SM.4VBQ7	2.08134	Normal		GTEX.P4QR.0326.SM.2S1NU	NA	Normal
GTEX.YB5K.2026.SM.4VDT3	2.11237	Normal		GTEX.P4QR.0326.SM.5SI8P	NA	Normal
GTEX.YEC3.1326.SM.4WWEL	NA	Normal		GTEX.P4QT.0126.SM.2I3FL	0.690641	Normal
GTEX.YEC3.1326.SM.5PNXV	NA	Normal		GTEX.PLZ4.0126.SM.2QU4D	NA	Normal
GTEX.YEC3.1326.SM.DO92X	2.54622	Normal		GTEX.PLZ4.0126.SM.2S1OG	NA	Normal
GTEX.YEC4.1826.SM.4W1YP	2.77631	Normal		GTEX.PLZ4.0126.SM.5SI8O	1.44784	Normal
GTEX.YECK.0326.SM.4W1YS	2.62667	Normal		GTEX.PLZ5.2026.SM.2M48B	NA	Normal
GTEX.YF7O.1526.SM.5IFI6	2.67288	Normal		GTEX.PLZ5.2026.SM.2S1O4	2.51929	Normal
GTEX.YFCO.1226.SM.5LUAT	1.40163	Normal		GTEX.PLZ6.1426.SM.2QU4V	NA	Normal
GTEX.YJ8O.2526.SM.5HL85	2.67987	Normal		GTEX.PLZ6.1426.SM.2S1OQ	NA	Normal
GTEX.Z93S.1626.SM.5CVMB	2.48336	Normal		GTEX.PLZ6.1426.SM.5S2TR	NA	Normal
GTEX.ZA64.1026.SM.5HL8R	1.02857	Normal		GTEX.PLZ6.1426.SM.DKPOT	1.45838	Normal
GTEX.ZAB4.2126.SM.5HL8U	4.70874	Normal		GTEX.POMQ.2226.SM.2I5FK	5.1639	Normal
GTEX.ZAB5.2626.SM.5KM3Y	NA	Normal		GTEX.POMQ.2226.SM.2M48S	NA	Normal
GTEX.ZAJG.1526.SM.5CVML	1.52657	Normal		GTEX.PSDG.0226.SM.2I5FR	NA	Normal
GTEX.ZAK1.0626.SM.5HL8E	2.72137	Normal		GTEX.PSDG.0226.SM.2M48X	NA	Normal
GTEX.ZC5H.1526.SM.5HL9Y	3.65535	Normal		GTEX.PSDG.0226.SM.33HC1	NA	Normal
GTEX.ZDTS.0826.SM.4WKHL	2.20477	Normal		GTEX.PSDG.0226.SM.DKPOZ	3.6017	Normal
GTEX.ZDTT.0426.SM.4WKFL	3.15153	Normal		GTEX.PVOW.0126.SM.2XCFA	3.08474	Normal
GTEX.ZDXO.3126.SM.5IJDF	2.11603	Normal		GTEX.PVOW.0126.SM.2XV68	NA	Normal
GTEX.ZDYS.2426.SM.4WKGI	2.25701	Normal		GTEX.PW2O.1526.SM.2I5FT	NA	Normal
GTEX.ZE7O.2726.SM.51MT5	2.7822	Normal		GTEX.PW2O.1526.SM.2IZJD	NA	Normal
GTEX.ZE9C.2526.SM.5IJDR	3.35332	Normal		GTEX.PW2O.1526.SM.7RHHB	2.2549	Normal
GTEX.ZF29.0926.SM.4WKFZ	3.23726	Normal		GTEX.PWCY.1826.SM.2QU4P	NA	Normal
GTEX.ZF2S.1626.SM.57WES	2.35783	Normal		GTEX.PWCY.1826.SM.2S1OK	NA	Normal
GTEX.ZF3C.0626.SM.DO92O	1.56852	Normal		GTEX.PWCY.1826.SM.5SI7U	NA	Normal
GTEX.ZGAY.1826.SM.DO91Q	1.82293	Normal		GTEX.PWCY.1826.SM.DHXIZ	2.05832	Normal
GTEX.ZLFU.1826.SM.4WWBV	1.17568	Normal		GTEX.PWN1.0126.SM.2I3FK	NA	Normal
GTEX.ZLV1.1526.SM.4WWBC	NA	Normal		GTEX.PWN1.0126.SM.2IZIM	NA	Normal
GTEX.ZLV1.1526.SM.DO91J	3.00809	Normal		GTEX.PWO3.1526.SM.48TCM	1.60786	Normal
GTEX.ZLWG.0826.SM.59888	2.27977	Normal		GTEX.PX3G.0126.SM.2I3EN	3.26349	Normal
GTEX.ZP4G.1426.SM.4WWCL	2.46963	Normal		GTEX.PX3G.0126.SM.2IZIC	NA	Normal
GTEX.ZPCL.1126.SM.4WWFE	2.39643	Normal		GTEX.Q2AG.0126.SM.2HMLB	NA	Normal
GTEX.ZPIC.0526.SM.DO91W	3.10601	Normal		GTEX.Q2AG.0126.SM.2IZJX	NA	Normal
GTEX.ZPU1.1126.SM.4YCF3	2.31933	Normal		GTEX.Q2AG.0126.SM.33HBV	2.93546	Normal
GTEX.ZQG8.1926.SM.4YCEO	NA	Normal		GTEX.Q2AH.1626.SM.2QU36	NA	Normal
GTEX.ZT9W.1126.SM.57WDR	2.18269	Normal		GTEX.Q2AH.1626.SM.3GAF8	2.41359	Normal
GTEX.ZT9X.1526.SM.5DUXD	3.95513	Normal		GTEX.Q2AI.1326.SM.2QU41	NA	Normal
GTEX.ZTSS.1426.SM.5985P	2.60431	Normal		GTEX.Q2AI.1326.SM.2S1PL	2.88538	Normal
GTEX.ZTTD.2826.SM.4YCFA	3.76977	Normal		GTEX.Q734.1926.SM.2I5EV	3.3978	Normal
GTEX.ZTX8.1326.SM.4YCEL	2.61542	Normal		GTEX.Q734.1926.SM.2IZIV	NA	Normal
GTEX.ZU9S.1826.SM.5NQ9E	1.85559	Normal		GTEX.QCQG.1726.SM.2QU57	NA	Normal
GTEX.ZUA1.2626.SM.5NQ92	2.82456	Normal		GTEX.QCQG.1726.SM.3GIJ9	2.39808	Normal
GTEX.ZV7C.0926.SM.59HL1	NA	Normal		GTEX.QDT8.0126.SM.48TZ1	2.07176	Normal
GTEX.ZVE1.0726.SM.51MRN	2.29013	Normal		GTEX.QDT8.0126.SM.CKJTD	NA	Normal
GTEX.ZVE2.2826.SM.5GU51	1.95308	Normal		GTEX.QDVJ.1726.SM.2I5FX	2.02077	Normal
GTEX.ZVP2.0326.SM.57WBP	1.88284	Normal		GTEX.QDVJ.1726.SM.2M492	NA	Normal
GTEX.ZVT2.0126.SM.5GIDQ	2.5477	Normal		GTEX.QDVN.2026.SM.2QU4I	NA	Normal
GTEX.ZVT4.2426.SM.5GIEI	2.59311	Normal		GTEX.QDVN.2026.SM.3GAEP	3.16221	Normal
GTEX.ZVTK.0226.SM.51MRG	3.87283	Normal		GTEX.QEG4.0226.SM.2QU52	NA	Normal
GTEX.ZVZP.1226.SM.5GID7	2.16414	Normal		GTEX.QEG4.0226.SM.2S1PY	3.14617	Normal
GTEX.ZWKS.0626.SM.5GIDV	2.74395	Normal		GTEX.QEG5.0226.SM.2I5GI	NA	Normal
GTEX.ZXG5.2126.SM.59HKD	1.64939	Normal		GTEX.QEG5.0226.SM.2M49K	NA	Normal
GTEX.ZY6K.1426.SM.5GZX2	1.94035	Normal		GTEX.QEL4.0226.SM.2TWAW	NA	Normal
GTEX.ZYFC.0426.SM.5GICQ	3.18967	Normal		GTEX.QESD.1426.SM.2QU4L	NA	Normal
GTEX.ZYFD.0626.SM.5E44E	2.05485	Normal		GTEX.QESD.1426.SM.2S1R9	2.08576	Normal
GTEX.ZYFG.1526.SM.5GZYM	1.62152	Normal		GTEX.QLQ7.1626.SM.2QU45	NA	Normal
GTEX.ZYT6.2326.SM.5GZY3	2.91342	Normal		GTEX.QLQ7.1626.SM.2S1R8	2.51349	Normal
GTEX.ZYVF.0926.SM.5E44J	2.60193	Normal		GTEX.QLQW.1126.SM.2S1Q8	2.20508	Normal
GTEX.ZYW4.0626.SM.59HJR	2.20664	Normal		GTEX.QLQW.1126.SM.2TO72	NA	Normal
GTEX.ZYWO.2226.SM.5GZXR	NA	Normal		GTEX.QV44.1926.SM.2S1RF	1.7866	Normal
GTEX.ZYY3.2926.SM.5GIEB	2.8341	Normal		GTEX.QV44.1926.SM.2TO4T	NA	Normal
GTEX.ZZ64.1026.SM.5GZXG	2.76977	Normal		GTEX.QVJO.1626.SM.2S1QW	2.80941	Normal
GTEX.ZZPU.0826.SM.5GZX5	2.92182	Normal		GTEX.QVJO.1626.SM.2TO5E	NA	Normal
				GTEX.R3RS.0126.SM.2TO5G	NA	Normal
				GTEX.R3RS.0126.SM.3GIJL	1.79036	Normal
				GTEX.R45C.0126.SM.EAZ2R	1.77821	Normal
				GTEX.R55D.0226.SM.2TWBG	NA	Normal
				GTEX.R55E.0126.SM.2TC5Y	2.58063	Normal
				GTEX.R55E.0126.SM.2TO6U	NA	Normal
				GTEX.R55F.0126.SM.48FCK	NA	Normal
				GTEX.R55G.2526.SM.2TC6D	2.83289	Normal
				GTEX.RM2N.1426.SM.2TF4H	2.19629	Normal
				GTEX.RM2N.1426.SM.2TO53	NA	Normal
				GTEX.RN64.0126.SM.2TC68	2.4163	Normal
				GTEX.RN64.0126.SM.2TO55	NA	Normal
				GTEX.RNOR.0126.SM.2TF57	NA	Normal
				GTEX.RNOR.0126.SM.2TWAZ	NA	Normal
				GTEX.RNOR.0126.SM.E9J4R	2.67016	Normal
				GTEX.RTLS.0126.SM.447CA	2.4939	Normal
				GTEX.RU72.0926.SM.2TF6B	1.94636	Normal
				GTEX.RU72.0926.SM.2TWAP	NA	Normal
				GTEX.RUSQ.1526.SM.2TF62	1.39177	Normal
				GTEX.RUSQ.1526.SM.2TWBQ	NA	Normal
				GTEX.RVPU.2226.SM.2XCAQ	NA	Normal
				GTEX.RVPU.2226.SM.2XU9A	NA	Normal
				GTEX.RVPV.0126.SM.EAZAW	2.04684	Normal
				GTEX.RWS6.2026.SM.2XCB5	2.73335	Normal
				GTEX.RWS6.2026.SM.2XU8X	NA	Normal
				GTEX.RWSA.0126.SM.2XCBB	2.91953	Normal
				GTEX.RWSA.0126.SM.2XU9X	NA	Normal
				GTEX.S32W.2126.SM.2XCB1	2.59407	Normal
				GTEX.S32W.2126.SM.2XU8S	NA	Normal
				GTEX.S33H.1026.SM.EZ6L6	1.4547	Normal
				GTEX.S341.1726.SM.2XU8C	NA	Normal
				GTEX.S341.1726.SM.3K2AK	NA	Normal
				GTEX.S3XE.1726.SM.2XU9F	NA	Normal
				GTEX.S3XE.1726.SM.3K2AM	NA	Normal
				GTEX.S4UY.0126.SM.2XU9R	NA	Normal
				GTEX.S4UY.0126.SM.3K2BB	NA	Normal
				GTEX.S7PM.0126.SM.4AD6S	3.62994	Normal
				GTEX.S7SE.0126.SM.2XCD5	3.38128	Normal
				GTEX.S7SE.0126.SM.2XV4Z	NA	Normal
				GTEX.S7SF.1626.SM.2XU9K	NA	Normal
				GTEX.S7SF.1626.SM.3K2AY	NA	Normal
				GTEX.S95S.1226.SM.4GICG	3.24092	Normal
				GTEX.SE5C.1626.SM.2XCE3	0.807355	Normal
				GTEX.SIU7.1726.SM.2XCDZ	NA	Normal
				GTEX.SIU7.1726.SM.2XV4K	NA	Normal
				GTEX.SIU8.0126.SM.2XCDT	2.47794	Normal
				GTEX.SIU8.0126.SM.2XV58	NA	Normal
				GTEX.SJXC.0126.SM.2XCFF	1.97416	Normal
				GTEX.SJXC.0126.SM.2XV4I	NA	Normal
				GTEX.SN8G.0126.SM.32PLI	2.38294	Normal
				GTEX.SNMC.1226.SM.2XCFP	0.648926	Normal
				GTEX.SNMC.1226.SM.2XV54	NA	Normal
				GTEX.SSA3.0126.SM.32QPU	3.23787	Normal
				GTEX.SUCS.1926.SM.32PM3	2.32998	Normal
				GTEX.T2IS.0126.SM.4DM6O	3.21475	Normal
				GTEX.T2YK.0526.SM.32QPJ	2.51753	Normal
				GTEX.T5JC.0426.SM.32PLO	1.70841	Normal
				GTEX.T5JC.0426.SM.5S2SL	NA	Normal
				GTEX.T5JW.1626.SM.3GADZ	3.3505	Normal
				GTEX.T6MN.0126.SM.32PLP	3.15299	Normal
				GTEX.T6MN.0126.SM.5S2TD	NA	Normal
				GTEX.T6MO.1626.SM.32QOM	2.74868	Normal
				GTEX.T8EM.1026.SM.3DB7M	1.63506	Normal
				GTEX.TKQ1.1026.SM.4GICL	2.8744	Normal
				GTEX.TMKS.0126.SM.3DB7S	NA	Normal
				GTEX.TML8.1926.SM.32QOS	1.77947	Normal
				GTEX.TMMY.0226.SM.33HBA	2.04963	Normal
				GTEX.TMZS.0126.SM.3DB9Q	2.98623	Normal
				GTEX.TSE9.0126.SM.3DB83	2.06039	Normal
				GTEX.U3ZH.2026.SM.3DB78	3.66789	Normal
				GTEX.U3ZM.1526.SM.3DB9D	2.47041	Normal
				GTEX.U3ZN.2326.SM.3DB7W	2.51324	Normal
				GTEX.U412.0426.SM.3DB9O	1.67084	Normal
				GTEX.U4B1.1826.SM.4DXSU	1.64708	Normal
				GTEX.U8T8.0126.SM.3DB94	2.15316	Normal
				GTEX.U8XE.0326.SM.3DB8P	2.30743	Normal
				GTEX.UJHI.1526.SM.3DB99	2.67875	Normal
				GTEX.UPIC.1626.SM.4IHKT	NA	Normal
				GTEX.UPJH.0326.SM.3GADU	1.99277	Normal
				GTEX.UPJH.0326.SM.CKJTF	NA	Normal
				GTEX.UPK5.0726.SM.4IHL7	NA	Normal
				GTEX.V1D1.2226.SM.3NMAX	2.14307	Normal
				GTEX.VJWN.0126.SM.3GIK7	0.537048	Normal
				GTEX.VJYA.1126.SM.3GIJU	2.46127	Normal
				GTEX.VUSG.2526.SM.4KL1V	2.07279	Normal
				GTEX.VUSG.2526.SM.5S2S9	NA	Normal
				GTEX.W5WG.1826.SM.4KL2Y	3.0213	Normal
				GTEX.W5X1.3026.SM.EAZAX	1.44148	Normal
				GTEX.WFG8.2226.SM.3GIL9	2.4691	Normal
				GTEX.WFON.2126.SM.3LK7O	2.53531	Normal
				GTEX.WFON.2126.SM.5S2T9	NA	Normal
				GTEX.WH7G.2326.SM.3NMBC	2.05381	Normal
				GTEX.WI4N.1026.SM.3LK7N	1.63738	Normal
				GTEX.WOFL.0126.SM.3MJG2	3.68482	Normal
				GTEX.WQUQ.0426.SM.3MJFU	3.80735	Normal
				GTEX.WRHK.1426.SM.3MJF9	2.46127	Normal
				GTEX.WVJS.0126.SM.4MVOT	2.28363	Normal
				GTEX.WXYG.2326.SM.4E3I6	3.31499	Normal
				GTEX.WY7C.2326.SM.3NB2U	3.488	Normal
				GTEX.WYBS.0126.SM.3PYKA	NA	Normal
				GTEX.WYBS.0126.SM.3PZ7C	NA	Normal
				GTEX.WYBS.0126.SM.4SVQC	NA	Normal
				GTEX.WYBS.0126.SM.7DRP7	NA	Normal
				GTEX.WYBS.0126.SM.CLTFZ	NA	Normal
				GTEX.WYJK.0126.SM.3NMAB	1.89724	Normal
				GTEX.WYVS.2126.SM.3NMA3	3.07005	Normal
				GTEX.WZTO.0126.SM.3NM95	3.13553	Normal
				GTEX.X261.0126.SM.3NMD6	2.84338	Normal
				GTEX.X4EO.0326.SM.3P5YO	3.04107	Normal
				GTEX.X4EP.0126.SM.3P5YV	1.66948	Normal
				GTEX.X4XX.0126.SM.3NMC2	3.26903	Normal
				GTEX.X4XY.0226.SM.4E3IZ	1.59264	Normal
				GTEX.X585.0226.SM.4QAS2	3.56803	Normal
				GTEX.X5EB.2226.SM.46MW4	2.71501	Normal
				GTEX.X62O.0126.SM.4E3JN	1.00504	Normal
				GTEX.X638.0126.SM.47JZ8	1.80323	Normal
				GTEX.X88G.0126.SM.47JZ3	3.74631	Normal
				GTEX.X8HC.0126.SM.4E3JW	1.9895	Normal
				GTEX.XAJ8.0826.SM.47JY6	2.56803	Normal
				GTEX.XBED.2226.SM.47JYQ	3.51475	Normal
				GTEX.XBEW.0626.SM.4QASP	2.1811	Normal
				GTEX.XMD2.0126.SM.4YCDU	1.6248	Normal
				GTEX.XOTO.0126.SM.4B66N	NA	Normal
				GTEX.XPVG.2626.SM.4B669	2.35276	Normal
				GTEX.XQ3S.1526.SM.4BOOC	3.59574	Normal
				GTEX.XQ8I.0426.SM.4BOPO	2.66903	Normal
				GTEX.XUJ4.2426.SM.4BOO3	NA	Normal
				GTEX.XUW1.0426.SM.4BOOT	2.75296	Normal
				GTEX.XUYS.0126.SM.47JWZ	2.56998	Normal
				GTEX.XUZC.1726.SM.4BRWS	2.07758	Normal
				GTEX.XV7Q.2526.SM.4BRV9	1.47249	Normal
				GTEX.XXEK.2226.SM.4BRUM	3.06764	Normal
				GTEX.XXEK.2226.SM.5S2SA	NA	Normal
				GTEX.XYKS.2126.SM.4E3IB	2.74975	Normal
				GTEX.Y111.0126.SM.4SOIV	2.98039	Normal
				GTEX.Y114.2426.SM.4TT8A	2.16928	Normal
				GTEX.Y3I4.2126.SM.4TT7C	3.35614	Normal
				GTEX.Y3IK.2426.SM.4WWDU	2.09997	Normal
				GTEX.Y5LM.1926.SM.5RQJH	2.43776	Normal
				GTEX.Y5V5.2326.SM.4V6GA	2.6884	Normal
				GTEX.Y5V6.2426.SM.4VDSB	2.85997	Normal
				GTEX.Y8DK.0126.SM.4TT3L	3.17377	Normal
				GTEX.Y8E4.0626.SM.4WWDL	2.69198	Normal
				GTEX.Y8LW.1826.SM.5S2MV	2.97618	Normal
				GTEX.YB5E.2026.SM.5IFIS	2.85559	Normal
				GTEX.YB5K.2126.SM.4WWDJ	3.11337	Normal
				GTEX.YEC3.1826.101807.SM.EYYVR	NA	Normal
				GTEX.YEC4.2126.101817.SM.EYYVS	NA	Normal
				GTEX.YEC4.2126.SM.5IFJH	2.37907	Normal
				GTEX.YF7O.2326.101833.SM.5CVN9	NA	Normal
				GTEX.YFC4.0126.101855.SM.5CVLZ	NA	Normal
				GTEX.YFC4.0126.SM.5CVLY	2.35896	Normal
				GTEX.YJ89.0126.SM.4TT3X	3.50716	Normal
				GTEX.YJ8A.0426.SM.5IFID	1.96864	Normal
				GTEX.Z93S.0126.SM.5HL7M	3.57046	Normal
				GTEX.Z93T.0126.SM.5HL5N	2.50665	Normal
				GTEX.Z9EW.1626.SM.5CVMN	3.35191	Normal
				GTEX.ZAB4.0226.SM.5N9F5	0.585924	Normal
				GTEX.ZAB5.1826.SM.5HL7C	1.9381	Normal
				GTEX.ZAJG.0126.SM.5HL94	2.0878	Normal
				GTEX.ZAK1.0126.SM.5IJD3	2.60999	Normal
				GTEX.ZC5H.0226.SM.4WAY9	3.81865	Normal
				GTEX.ZDTS.0126.SM.4WAY5	1.9782	Normal
				GTEX.ZDTT.2726.SM.4WKF8	1.91877	Normal
				GTEX.ZDXO.3026.SM.5J1N5	1.95345	Normal
				GTEX.ZDYS.2026.SM.5HL5L	1.64339	Normal
				GTEX.ZE7O.0126.SM.57WC1	1.51096	Normal
				GTEX.ZE9C.2726.SM.57WB5	2.83127	Normal
				GTEX.ZEX8.2426.SM.4WKG4	2.05728	Normal
				GTEX.ZF28.0126.SM.4WKGK	1.51753	Normal
				GTEX.ZF29.2326.SM.DO92K	2.42921	Normal
				GTEX.ZF2S.2326.SM.4WWCE	2.58904	Normal
				GTEX.ZF3C.0126.SM.DO92D	1.3978	Normal
				GTEX.ZGAY.0526.SM.4WWBB	2.53107	Normal
				GTEX.ZP4G.2426.SM.57WEY	NA	Normal
				GTEX.ZPIC.1726.SM.57WF2	NA	Normal
				GTEX.ZPIC.1726.SM.CKJTG	NA	Normal
				GTEX.ZPIC.1726.SM.DHXIU	2.69577	Normal
				GTEX.ZQG8.1626.SM.5HL6H	NA	Normal
				GTEX.ZQG8.1626.SM.CKJTC	NA	Normal
				GTEX.ZQG8.1626.SM.DHXIT	5.2075	Normal
				GTEX.ZQUD.1426.SM.57WER	3.1357	Normal
				GTEX.ZT9W.2426.SM.57WFJ	NA	Normal
				GTEX.ZTPG.0326.SM.5O9AX	1.78994	Normal
				GTEX.ZTSS.1926.SM.57WEW	2.51854	Normal
				GTEX.ZTX8.1426.SM.5DUVO	2.67627	Normal
				GTEX.ZU9S.0226.SM.5E441	2.78994	Normal
				GTEX.ZUA1.0126.SM.5GU76	2.79327	Normal
				GTEX.ZV68.0126.SM.59HKS	3.25187	Normal
				GTEX.ZV6S.2326.SM.4YCEY	3.47119	Normal
				GTEX.ZVE2.0226.SM.59HJB	1.08542	Normal
				GTEX.ZVT2.2526.SM.51MT1	2.33971	Normal
				GTEX.ZVT3.0126.SM.5GU6I	3.34908	Normal
				GTEX.ZVT4.0126.SM.51MS1	NA	Normal
				GTEX.ZVT4.0126.SM.DTXFN	2.98987	Normal
				GTEX.ZVTK.0426.SM.51MRS	3.12912	Normal
				GTEX.ZVZO.0126.SM.5A5L9	2.95382	Normal
				GTEX.ZVZP.2426.SM.59HKJ	2.89801	Normal
				GTEX.ZVZQ.0326.SM.59HLL	NA	Normal
				GTEX.ZWKS.0126.SM.5SIAA	3.69711	Normal
				GTEX.ZXES.1826.SM.5E43S	2.50411	Normal
				GTEX.ZXG5.0126.SM.5GIEU	1.96643	Normal
				GTEX.ZY6K.1826.SM.5GZXK	2.00468	Normal
				GTEX.ZYFC.0226.SM.5NQ75	2.84559	Normal
				GTEX.ZYFD.0126.SM.5GIDL	0.852798	Normal
				GTEX.ZYFG.2326.SM.5E44B	1.84157	Normal
				GTEX.ZYT6.0226.SM.5NQ6T	2.27143	Normal
				GTEX.ZYW4.0126.SM.5E44A	2.38709	Normal
				GTEX.ZYY3.0126.SM.5GZY5	3.25807	Normal
				GTEX.ZZ64.1726.SM.5GZYB	2.69644	Normal
				GTEX.ZZPT.0226.SM.5E43X	1.45891	Normal
[truncated: 15 more columns]

## Sheet: Figure 2
Figure 2B left			Figure 2C left			Figure 2D left			Figure 2E left			Figure 2F			Figure 2G														Figure 2H			Figure 2I									Figure 2J								Figure 2K
mMC	mMPI		EV	PLK1		EV	PLK1		mMC	mMPI		mMC	mMPI		Time (min)	mMPI GlycoPER			mMPI total PER			mMC GlycoPER			mMC total PER				mMC	mMPI		2-DG(mM)	0	1	2	4	6	8	10		Metformin (mM)	0.001	0.3125	0.625	1.25	2.5	5		uk5099(uM)
1.12913	1.3155		0.959391	1.84407		0.784264	1.67688		1.24538	0.977128		63	74		1.4	29.2	30.7	22.3	34	36.7	26.4	15	22.2	12.8	19.1	27.4	16.3		1.10154	0.607556		mMC	0.964427	1.00162	0.9693	0.512773	0.223981	0.181405	0.148628		mMC	0.974303	0.787098	0.887088	0.785939	0.667944	0.537557		mMC
1.16192	1.10325		1.08455	2.06012		1.16146	2.12905		0.295899	0.598819		37	44		7.9	29.1	30.7	23.5	33.4	36.2	27.1	16.4	22.4	13.1	20.1	27.1	16.4		1.00887	1.00666			0.98238	0.931854	0.923904	0.44455	0.203975	0.116132	0.130854			0.946271	0.898769	0.830784	0.782835	0.631362	0.523851
0.846132	1.26833		1.12024	2.2205		0.890863	1.98672		0.667625	0.495147		76	93		14.5	27.5	30.9	24.9	31.6	36.2	28.2	17.2	23	13	20.9	27.6	16.3		0.823587	0.501318			1.08215	0.988792	0.884406	0.427879	0.218082	0.120928	0.117594			0.997199	0.995884	0.87251	0.808704	0.686563	0.521813
1.09577	1.14409		0.85184	2.25476		0.773136	1.52811		0.282147	1.87394		50	85		21	62.1	62.2	53	62.2	62.5	53	43.2	49.8	35.6	43.3	50	35.6		1.066	0.657051			0.98751	0.953398	0.974173	0.387612	0.213465	0.116184	0.134368			1.01178	0.892792	0.819072	0.748684	0.681922	0.55788
1.02905	1.19874		0.891339	1.91878		1.13042	1.31726		0.284585	0.530842		7	69		27.6	63.7	61.3	54.6	63.8	61.4	54.6	46.4	48.2	36.3	46.4	48.3	36.3		1.2949	0.446838			0.978533	0.90672	0.78951	0.431983	0.230649	0.121262	0.147987			1.07045	0.913518	0.893067	0.8904	0.791461	0.56644
0.737993	1.16365		1.09264	1.87072		0.95822	1.44436		0.233286	0.843174		37	118		34.1	64.9	61.2	54	64.9	61.2	54	45.1	47.4	35.6	45.2	47.4	35.6		0.837502	0.891986			1.00495	0.942113	0.970582	0.524314	0.251936	0.150628	0.127007			1.02246	0.930528	0.901224	0.704269	0.68798	0.533772
1.07046	1.33161			2.35612		1.1761	1.57497		0.338372	1.92588					40.7	11.4	10.8	8	11.5	10.8	8	6.9	7.3	4.7	7.1	7.3	4.7		0.660158			mMPI	0.987416	0.881178	0.546273	0.200858	0.155977	0.114589	0.113197			1.01635	0.920208	0.822863	0.739649	0.620147	0.495148
1.04573				1.99588		1.1515	1.65638		0.222558	2.09621					47.2	4.9	8.6	5.4	4.9	8.6	5.4	3.3	6.1	3.7	3.3	6.1	3.7		1.20744				0.982587	0.91839	0.561896	0.205687	0.13044	0.099193	0.098057			0.97755	0.905886	0.834147	0.78059	0.582503	0.477744
0.949669				2.3723		0.974034	1.63061		0.197054	0.62915					53.7	3.9	7.8	5	3.9	7.8	5	2.5	5.4	3.5	2.5	5.4	3.5		0.964273				1.0536	0.877486	0.57894	0.19316	0.12865	0.105727	0.102772			0.990566	0.954049	0.756452	0.633003	0.59282	0.489807
1.08254									1.28146	3.83132					60.3	3.4	7.2	4.5	3.4	7.2	4.5	2	5.2	3.4	2.1	5.2	3.4		1.40105				0.983723	0.892257	0.554795	0.186484	0.124645	0.109249	0.114447			0.993078	0.989986	0.801399	0.699206	0.656066	0.441868
0.741444									1.07368	3.41029					66.8	3	6.8	3.8	3	6.8	3.8	1.8	5.2	3.4	1.8	5.2	3.4		0.832351				0.975202	1.00474	0.523264	0.208243	0.131832	0.110186	0.108113			0.987637	0.800941	0.784894	0.613516	0.656594	0.484691
0.724188									1.5048	2.02438																			0.802327				1.01753	0.944523	0.577804	0.205971	0.134246	0.116123	0.106607			0.96346	1.09551	0.858095	0.751367	0.61834	0.516094
									0.92539	1.55186						mMPI			mMC																							0.927091	1.00562	0.703602	0.675784	0.495089	0.51992
									5.39269	1.72985					Basal Glycolysis (glycoPER)	30.9	27.5	24.9	23	17.2	13																					0.978355	1.01315	0.896998	0.684878	0.651509	0.541655
									1.16501	2.24894					Basal Proton Efflux Rate (PER)	36.2	31.6	28.2	27.6	20.9	16.3																					1.14346	0.861136	0.907114	0.747573	0.754402	0.519116
Figure 2B right			Figure 2C right			Figure 2D right			3.06714	0.707514					Compensatory Glycolysis (glycoPER)	62.2	64.9	54.6	49.8	46.4	36.3																					1.07317	0.971108	0.944076	0.970568	0.821094	0.523581
mMC	mMPI		EV	PLK1		0.772214	1.79391		0.292436	0.48754					mitoOCR/glycoPER	28.3	26.7	29.6	33.1	35.3	42.2																					1.0438	0.920022	0.941589	0.923029	0.75391	0.494481
0.777068	1.46115		0.897493	1.95853		1.08902	1.94637		0.659432	2.27517																																1.00986	0.745319	1.00958	0.942537	0.738045	0.543655
0.890272	1.30751		1.03311	2.26567		0.764953	2.14702		1.18818	2.51299																																0.843343	0.965587	0.961083	0.889638	0.610833	0.473842
1.08272	1.2307		1.14081	1.98189		1.17086	2.11798		0.573462	2.548																																1.02982	0.953955	0.961487	0.86444	0.690211	0.576825
0.954961	1.18299		0.883247	1.75054		1.2989	1.68435		1.68074	1.08509																																1.15474	0.676434	0.940302	0.868789	0.739934	0.613138
1.0528	1.36977		0.895783	1.74199		1.01312	1.58337		0.772174	2.3984																																0.806593		1.01348	0.842728	0.721626	0.803787
1.24606	1.55009		1.12087	1.67817		1.03556	1.88565		0.918222	4.09816																																1.18694		0.922721	0.850386	0.784097	0.577254
0.874909	1.24202		1.03824	2.50443		0.855375	1.60119		0.360803	1.79119																																0.875386		0.967344	0.944226	0.622371	0.654909
1.03744	1.43123		0.979549				1.82823		2.28995	2.28297																																0.976343		0.872864	0.984466	0.781447	0.689178
0.92666	1.61397		1.01089						1.0257	5.80167																															mMPI	1.0036	0.890522	1.24942	1.38013	1.29396	1.04901		mMPI
1.15711	1.42152								0.393182	1.58024																																1.11987	1.14679	1.1305	1.22633	1.2832	0.995865
									0.777977	1.79246																																0.941883	0.858621	1.22936	1.28723	1.1629	0.999162
									0.799433	1.46862																																0.918124	0.976843	1.25184	1.14125	1.16402	0.8469
									0.734968	2.0155																																1.01652	1.01809	1.03199	1.07077	1.16789	1.06485
									0.824985	1.8757																																0.931979	0.792133	0.835231	0.919655	0.811076	0.79076
									1.45813	5.75837																																0.995301	0.705464	0.886477	0.637881	0.862507	0.977201
									0.737503	10.563																																1.10885	0.824112	0.810595	0.813132	1.00908	0.92474
									0.583605	1.61613																																1.00983	0.903385	1.00163	0.783929	0.753301	0.855997
									1.1361	0.607889																																0.954043	1.10179	0.981828	1.19446	0.989022	1.02862
									0.615935	2.41576																																1.00741	0.811667	0.751099	0.866692	0.969234	0.982354
																																										1.03483	0.755173	1.06291	0.997683	0.921738	0.958573
																																										1.04323	0.895686	1.03363	0.915398	0.924666	0.999115
									Figure 2E right																																	0.903332	0.947199	1.03749	1.01008	1.02235	1.02365
										mMC	mMPI																															1.01119	0.829612	1.03921	1.05346	1.04335	1.01174
									Mass	69.2308	25
										92.5926	23.2558
										83.3333	33.3333
									Stellate	30.7692	75
										7.4074	76.7442
										16.6667	66.6667
[truncated: 24 more columns]

## Sheet: Figure 3
Figure 3A							Figure 3B					Figure 3D												Figure 3E							Figure 3H				Figure 3I				Figure 3J				Figure 3K
	0.001	3.125	6.25	12.5	25		mMPI CTRL	mMPI Vemurafenib	mMC ctrl	mMC Vemurafenib			0.001	0.05	0.1	0.2	0.3	0.4	0.5	0.6	0.8	1			0.001	3.125	6.25	12.5	25			ctrl	vemurafenib			ctrl	vemurafenib			ctrl	vemurafenib			1.4	7.9	14.5	21.1	27.6	34.1
mMC	0.92	0.67	0.77	0.55	0.26		2.96507	2.81829	2.41763	1.72816		Ctrl	1.05621	0.920143	0.874865	0.686861	0.567038	0.505102	0.488003	0.461772	0.401655	0.321647		EV	0.98	0.62	0.51	0.43	0.34		mMC	1.10154	1.11047		mMC	1.27022	1.11279		mMC	0.970276	1.00982		mMC CTRL	24.2	24.9	24.8	32	33	32.7
	0.96	0.73	0.66	0.53	0.32		2.42492	3.16181	2.21485	1.606			1.00461	0.876882	0.82109	0.682432	0.603023	0.510529	0.464115	0.469224	0.396826	0.369217			1	0.63	0.51	0.41	0.36			1.00887	1.07128			1.07775	1.05312			0.775595	0.947774			14.3	15.4	15.9	39.3	38.8	37.3
	0.93	0.73	0.71	0.58	0.35		2.48708	2.97201	2.19847	2.13701			1.08267	0.885661	0.836901	0.685328	0.555113	0.49373	0.485471	0.469776	0.409726	0.372686			1.01	0.59	0.49	0.41	0.33			0.823587	0.852988			0.857591	0.833565			0.895145	0.87972			18.2	18.9	19.4	47.6	50.7	51.7
	1.11	0.77	0.62	0.52	0.34		2.21468	2.65174	1.73483	1.29168			0.967905	0.836351	0.859914	0.711847	0.587196	0.463032	0.432514	0.454147	0.36935	0.360199			1.01	0.53	0.42	0.39	0.3			1.066	1.47382			0.794436	1.13107			1.35898	1.79874		mMC CTRL Vemurafnib	13.8	13.9	13.7	26.1	26.2	26.5
	1.08	0.86	0.69	0.54	0.28		2.43568	3.54904	2.12877	1.59391			0.969507	0.833007	0.760755	0.602169	0.518854	0.466842	0.447221	0.400037	0.38403	0.359427		PLK1	0.98	0.71	0.59	0.56	0.44			1.2949	1.09684			1.32883	1.28607			0.966546	1.04116			14	15	15.7	30.3	30.4	30.6
	1	0.73	0.67	0.5	0.29				2.06174				0.919099	0.848001	0.712214	0.632718	0.488591	0.465021	0.445855	0.421301	0.378101	0.392215			1.02	0.75	0.63	0.56	0.42			0.837502	0.824924			1.0408	1.00923			0.768491	0.724704			16	16.6	16.9	44.6	44.5	45
mMPI	0.93	0.94	0.87	0.65	0.34								0.9982	0.977244	0.763204	0.663165	0.565005	0.4099	0.464377	0.409141	0.376295	0.370518			1	0.78	0.63	0.57	0.43			0.660158	0.646271			0.917863	0.846279			1.00761	0.788001		mMC PLK1-OE	29.2	30.5	31	62.6	63.1	65.5
	1.01	0.93	0.92	0.7	0.31								0.991569	0.831976	0.717157	0.601776	0.547316	0.492392	0.436612	0.40808	0.385165	0.377573			1	0.79	0.67	0.54	0.47			1.20744	1.3273			0.712498	0.820537			1.25735	1.16414			26.9	28.4	28.7	49.6	48.7	48.1
	0.97	0.98	0.96	0.76	0.33								0.973716	0.88829	0.795523	0.635964	0.557934	0.504808	0.44947	0.426913	0.375021	0.350757										0.964273	1.10518			0.80272	1.03757			1.01391	1.16579			22.6	23.4	23.9	47.5	48.4	48.4
	1.03	0.92	1.03	0.77	0.32								0.998714	0.857774	0.794511	0.649997	0.59571	0.518693	0.473305	0.410052	0.434209	0.379995										1.40105	1.14787			1.27683	1.23655			1.26432	1.21338			27.1	26.9	26.9	35	36.1	35.7
	1.09	1.06	0.92	0.69	0.33								1.00124	0.871012	0.767964	0.683347	0.584238	0.541693	0.460818	0.422369	0.396265	0.370658										0.832351	0.917481			1.01151	0.9355			0.900496	0.935639		mMC PLK1-OE Vemurafnib	29.9	30.4	32.3	61.7	64.3	67.5
	0.97	0.94	0.88	0.76	0.3								1.03656	1.05886	0.757866	0.678023	0.58994	0.505548	0.471057	0.428174	0.401314	0.392292										0.802327	0.853471			0.908945	0.846414			0.821272	0.826269			26.1	28.4	29.3	46.8	46.8	47.1
													0.919088	1.10882	0.821529	0.634967	0.539968	0.439583	0.551901	0.489307	0.499493	0.48625										1.10213	1.24338			1.00651	1.08707			1.23049	1.34133			18.3	19	19.7	41.7	42.7	42.7
													1.06713	1.07752	0.922133	0.823778	0.779499	0.559792	0.465984	0.463565	0.46322	0.392736										0.96939	1.17782			0.961744	1.05108			0.813272	0.814144			17.4	17.4	17.1	26.3	26.7	27
													1.09322	0.841755	0.485175	0.495106	0.741716	0.649298	0.350824	0.586261	0.446406	0.503914										0.928484	1.04299			1.03174	1.21407			0.956234	0.889776
													0.940353	0.965302	0.939566	0.628276	0.82185	0.625987	0.400723	0.30805	0.489127	0.486788									mMPI	0.607556	0.651624		mMPI	0.299888	0.265823		mMPI	0.926372	1.03414
													0.967362	1.01018	0.802919	0.779797	0.517385	0.448754	0.575904	0.328426	0.496017	0.524431										1.00666	1.09639			0.695366	0.785937			1.12693	1.16169
													1.01286	0.960388	0.901886	0.513988	0.637292	0.648348	0.381109	0.525774	0.452125	0.411494										0.501318	0.57872			0.266972	0.2437			0.477776	0.435781
												PLK1-OE	1.1186	0.987857	0.853538	0.828231	0.819015	0.781461	0.820556	0.795076	0.776719	0.867205										0.657051	0.655968			0.912587	0.835328			0.613383	0.553071
													1.0191	0.897432	0.806194	0.817907	0.726815	0.717546	0.701788	0.748756	0.70899	0.819015										0.446838	0.44905			0.452185	0.407679			0.430281	0.447678
													1.01061	0.874962	0.900475	0.771851	0.729022	0.746757	0.700607	0.806438	0.76021	0.844976										0.891986	1.04071			1.17733	0.992559			1.08712	1.15527
													0.964695	0.772846	0.817228	0.78124	0.706238	0.700553	0.780506	0.676659	0.737796	0.823234										0.714117	0.459384			1.1068	0.728417			0.411617	0.348854
													0.990025	0.813357	0.841967	0.73392	0.696992	0.67045	0.699325	0.736497	0.73155	0.763413										0.796709	0.513605			0.919768	0.987729			0.538349	0.480732
													0.896968	0.793218	0.734164	0.688325	0.676318	0.672839	0.681579	0.757247	0.752079	0.762591										0.413799	0.653898			0.543708				0.934981	0.732576
													1.01502	0.989529	0.904133	0.885153	0.865387	0.839634	0.855801	0.886919	0.823773	0.825796										0.468021	0.713817			0.953732				0.931826	0.791355
													0.961605	0.905617	1.0269	0.846584	0.819632	0.933736	0.778772	0.832851	0.782611	0.846037										0.849791
													1.0132	0.929873	0.904874	0.860776	0.839812	0.830485	0.821462	0.896595	0.797838	0.772709										0.873783
													1.00638	0.939371	0.916379	0.855148	0.865434	0.834171	0.805744	0.820482	0.803376	0.790484
													1.002	0.934078	0.940763	0.906573	0.843997	0.872772	0.853429	0.825839	0.830354	0.804068
													1.00179	0.932311	0.902077	0.903183	0.860446	0.842371	0.833158	0.828394	0.802969	0.792616
													0.8963	0.892618	0.780926	0.75659	0.625942	0.570502	0.692275	0.941896	0.58114	0.632351
													0.9664	0.971644	0.949164	1.03672	0.722078	0.634026	0.731943	0.904165	0.864893	0.887348
													1.09693	1.03203	1.20501	0.813422	0.738137	0.593557	0.83358	0.969731	0.823927	0.81273
													0.988764	1.21202	1.07636	0.832498	0.804157	0.841955	0.861823	0.987079	0.877767	0.935179
													1.02082	0.916849	1.01142	1.07505	1.00123	0.741115	0.969731	1.16843	0.967825	0.771617
													1.03079	1.03399	1.05994	1.03106	0.939646	0.921151	0.756281	0.840488	1.13952	0.684502
[truncated: 37 more columns]

## Sheet: Figure 4
Figure 4D left								Figure 4D right								Figure 4E					Figure 4F					Figure 4G					Figure 4H					Figure 4I					Figure 4J								Figure 4K
	0.001	1.5625	3.125	6.25	12.5	25			0.001	1.5625	3.125	6.25	12.5	25			ctrl	V1	V2								ctrl	v1	v2			ctrl	v1	v2		ctrl	v1	v2				atp5d	atp5g	atp5j	ndufs7	nsufab1	timm8b
shCtrl	1.041	0.864808	0.863191	0.688821	0.38928	0.039903		mMC-CTRL	1.09968	0.651065	0.523094	0.427028	0.318615	0.077375		shCtrl	2.01	2.99	3.79		shctrl	1	2.01452	2.29846		shCtrl	16.74	27.17	27.51		mMPI shCtrl	0.990503	0.881877	0.898951		shctrl	1	1.56216	1.93657		shctrl ctrl	0.862747	0.964815	0.983978	0.986821	0.771629	0.795448		mMPI shCtrl ctrl
	0.97341	0.92512	0.889155	0.717613	0.347455	0.034185			0.769813	0.609945	0.534647	0.335504	0.267372	0.101754			6.57	8.51	12.8			1	1.38561	1.56553			17.7727	24.2573	23.8658			0.970934	0.851718	0.881779			1	1.75985	1.99581			1.08834	0.959867	0.987841	1.00938	1.28502	1.13433
	1.02382	0.870465	0.847633	0.719432	0.326543	0.026608			1.05946	0.943573	0.696425	0.403586	0.320913	0.102149			6.31	6.59	5.79			1	1.78838	2.01987			20.8888	21.8072	20.5867			1.03284	0.772003	1.00649			1	2.3253	2.01589			1.065	1.11646	1.02879	1.00394	1.00851	1.10828
	1.04908	0.987857	0.880669	0.682456	0.377056	0.033448			1.07693	0.775931	0.668349	0.649206	0.396679	0.096688		shBach1	1.76	5.29	17.1			1	1.69756	1.94275			17.7721	19.0164	20.7732			1.00573	1.14	0.97467			1	1.57469	1.80234			0.890811	0.967165	1.04619	1.01037	1.27401	0.63661
	0.912694	0.977653	0.851068	0.657402	0.332706	0.028679			0.994114	0.732233	0.721561	0.430062	0.377506	0.089028			2.8	7.27	8.62			1	1.76211	2.06807			18.7171	20.4664	15.0165			0.939756	1.12	0.810011			1	1.76455	2.26522			1.01466	1.02374	0.961285	0.937346	1.13815	1.16514
	1.02271	0.739085	0.670458	0.613434	0.524252	0.30395			1.07089	0.583112	0.505825	0.463992	0.310947	0.243944			3.13	10.2	12.7		shBach1	2.57129	4.78913	4.12686			15.7204	16.3864	15.3718			1.01839	0.95	0.855868		shBach1	1.96511	3.38217	4.01263			1.10635	0.983088	0.994347	1.05589	0.689648	1.34819		mMPI shBach1 ctrl
	1.00696	0.703279	0.616418	0.594868	0.475186	0.283229			1.0151	0.548348	0.460761	0.428053	0.302794	0.198972			7.68	9.93	19.1			1.51533	1.67703	2.0211			17.5007	21.2704	20.2362			1.01347	1.04	0.80895			1.45337	2.60126	2.86646				1.02406
	1.09382	0.714054	0.679906	0.615755	0.488613	0.286378			0.907362	0.633991	0.506678	0.398884	0.365392	0.231271			3.76	11.1	13			1.65488	2.41391	2.73597		shBach1	14.29	17.02	16.31			1.02838	0.796769	0.98			1.40448	2.65844	2.80096				0.970266
	0.876505	0.613434	0.591719	0.603157	0.437059	0.250905			0.960986	0.523269	0.537563	0.424661	0.319673	0.235942			5.71	7.56	12.1			2.77221	4.95293	5.88519			12.1	11.4	11.42			0.91	0.741913	0.92			1.78365	3.09992	3.64243		shctrl v1	0.931024	0.951709	0.981316	1.16904	0.850067	1.02636
	0.976367	0.707423	0.675762	0.489986	0.483971	0.299971			1.04567	0.697288	0.440202	0.497103	0.44754	0.265907			3.07	9.81	18.3			1.69625	2.25378	2.75333			14.1032	15.3364	14.8224			1.09	0.738402	1.06			1.32447	2.52191	2.53758			1.10018	0.918758	1.07037	1.234	1.54788	1.09896
	1.00142	0.590885	0.547207	0.523337	0.362338	0.176454		mMC-PLK1-OE	1.08719	0.896421	0.864611	0.639875	0.48235	0.361304			5.69	12.7	15.2			1.5287	2.62033	3.36139			17.4258	24.4932	19.6543			1.00158	1.03521	0.97			1.27073	2.41038	3.47995			1.11787	1.1579	1.05989	1.25606	1.47302	1.06566
	0.959099	0.634732	0.573955	0.522321	0.387902	0.174253			0.966077	0.762302	0.777823	0.601533	0.49569	0.343846			11.2	7.8	15.2			1.09162	1.88773	2.50843			12.0176	16.7385	15.4639			0.998424	0.993471				1.37664	2.41038	3.09955			1.1776	1.08629	2.02333	0.536476	1.01181	2.48872
	1.01564	0.655555	0.574971	0.520628	0.375882	0.179163			0.973689	1.00418	0.835518	0.537458	0.433918	0.380601								1.35263	3.07241	4.46268			11.8116	15.7325	13.923			1.18908	1.07348				1.32449	1.96981	2.86481			1.20986	1.23665	1.99331	0.596774	1.1578	2.44335
	1.04747	0.575141	0.598672	0.522152	0.379776	0.169851			0.99493	0.965567	0.693546	0.478388	0.434742	0.367833								1.50542	2.99673	3.96027			12.1161	13.4316	12.4951			1.01693	1.05343				1.31461	2.26853	3.21466			1.22968	1.05749	1.88967	0.58916	0.922966	2.50423
		0.655724	0.571416		0.38587	0.175946			0.978115	0.801767	0.568523	0.455571	0.424109	0.339696								1.31422	2.6657	3.57258			13.3141	13.9489	11.5439			0.915314											1.01807
shBACH1	1.00526	0.545715	0.497096	0.373866	0.174418	0.001149			1.03761	0.883025	0.753677	0.647187	0.488664	0.473302								1.22848	2.55375	3.5817			10.112	11.1629	11.5687			0.878674											1.17058
	0.986329	0.567537	0.51603	0.407882	0.188378	0.001211			0.919467	0.784659	0.639595	0.572788	0.475082	0.394242													12.1577	12.8554	11.3666		mMPI shbach1	0.881778	0.942668	1.10475							shbach1 ctrl	2.49004	4.09073	2.46591	3.46395	1.65111	3.03323
	0.964667	0.587113	0.504477	0.396169	0.181959	0.001752			1.02797	0.881604	0.798455	0.697344	0.504429	0.430585													9.7656	8.92033	12.3972			0.843593	0.934164	0.98585								2.75534	4.75869	2.4867	3.51401	1.86034	3.37209
	1.05773	0.585187	0.522609	0.420879	0.192068	0.001875			1.01083	0.938701	0.808034	0.742854	0.567772	0.413249													9.94933	11.709	11.4114			0.805081	0.939801	0.840508								2.65457	3.8536	2.54763	3.51316	1.73547	3.24427
	0.986008	0.619846	0.521004	0.399539	0.185489	0.002107			1.00413	0.940562	0.900842	0.823087	0.678683	0.545079													10.1594	13.4924	15.3067			0.861581	1.01984	0.883523								1.4059	3.97473	2.03844	1.66553	2.55854	3.56137
	1.01417	0.482405	0.419191	0.284081	0.120181	0.002837		mMC-shBach1	1.31018	0.464533	0.350655	0.316558	0.259262	0.154148													7.60174	6.26469	6.51777			0.852061	0.783132	0.87753								1.50366	1.98155	2.08251	1.65325	3.04779	3.77587
	1.00046	0.48469	0.422999	0.283014	0.12309	0.003082			0.786966	0.341885	0.358082	0.198176	0.318562	0.16593																		0.897784	0.704239	0.772561								1.42622	2.46408	2.14941	1.74711	2.69007	3.68594
	0.994669	0.460776	0.424827	0.279054	0.120988	0.003222			0.811144	0.576086	0.393557	0.318973	0.295963	0.176191																		0.862183	0.777098	0.826863								2.00852	1.98894	1.23667	2.00498	1.40373	2.07248		mMPI shCtrl V2.5
	1.02391	0.49977	0.428635	0.278902	0.11945	0.003655			0.90925	0.352809	0.344033	0.28793	0.295216	0.203436																		0.799834	0.756059	0.812651								2.4131	2.14728	1.23785	2.03789	1.45962	2.22221
	0.966794	0.481644	0.431073	0.277226	0.124217	0.003432			1.18246	0.295146	0.258115	0.214205	0.258211	0.168443																		0.810832	1.07	0.763015								2.36975	2.04317	1.29654	1.99936	1.40943	2.29948
	1.09205	0.611975	0.446075	0.4637	0.224582	0.047188			1.08891	0.424201	0.426015	0.577572	0.219418	0.150907																		0.802616	1	0.902448								1.59251	2.19621	1.24621	1.4926	1.81794	2.2591
	1.07481	0.52232	0.52232	0.400482	0.224544	0.038912			0.901343	0.432128	0.438291	0.425514	0.27564	0.151012																		0.842961	1.07	0.677777								1.5805	1.80983	1.22249	1.36617	1.80313	2.62984
	0.926533	0.616956	0.577492	0.376152	0.229908	0.067763			1.0095	0.454086	0.424888	0.412704	0.271941	0.165657																		0.906059	1.06	0.680784								1.56152	2.1683	1.20719	1.32213	1.61158	2.66215		mMPI shBach1 V2.5uM
	0.90661	0.668296	0.473278	0.390137	0.187111	0.027916			0.993744	0.45072	0.347304	0.37449	0.255971	0.160026																		1.01526	0.93	0.791813								2.03139	1.13995	1.25107	1.7007	1.02829	1.6679
	0.913059	0.572511	0.488604	0.323585	0.178222	0.028575			1.00651	0.465003	0.464653	0.305946	0.232162	0.141965																		1.05013	0.85	0.792425								2.24649	1.25714	1.29014	1.6472	0.992021	1.77758
	0.917521	0.615459	0.574355	0.535685	0.458073	0.255527			1.25504	0.273039	0.265592	0.210107	0.14343	0.071377																		0.958929	0.93	0.765506								2.02894	1.24456	1.28348	1.62182	1.01043	1.69565
	1.09384	0.669814	0.627493	0.570163	0.459831	0.276214			1.04791	0.295624	0.234412	0.214958	0.171401	0.061401																		0.878552	0.93	0.87588								0.8107	1.14113	0.8937	0.680487	1.57339	1.62389
	1.06612	0.722952	0.638039	0.572732	0.473082	0.292575			1.18536	0.285112	0.462902	0.282993	0.206655	0.074215																		0.753907	0.91	0.8011								0.855318	1.48826	0.902551	0.725004	1.63793	2.08199
	1.00947	0.703346	0.627358	0.566107	0.492011	0.300011			0.781857	0.311548	0.320176	0.250786	0.193355	0.067224																		0.80448	1.01	0.754187								0.812815	1.62129	0.853661	0.685427	1.47126	1.80287
	1.10216	0.661431	0.560563	0.536361	0.430761	0.274456			0.729833	0.283182	0.275365		0.309815	0.080468																		0.768467	0.94	0.8264									1.68035
	0.998244	0.744484	0.691427	0.591534	0.482858	0.256176																										0.75	1.05	0.797623									0.780638
	0.889019	0.645871	0.653007	0.547075	0.423214	0.243186																										0.75	0.881436	0.789331									0.74497
	0.992755	0.554577	0.490359	0.479931	0.383513	0.218487																										0.99	0.848677	0.96									0.720892
	1.01782	0.674595	0.632333	0.545429	0.440595	0.224708																										1.02	0.875613	0.99									0.743824
	0.941557	0.594461	0.610195	0.486334	0.390831	0.213913																										0.77	0.866438	1.04							shbach1 v1	1.35374	1.60196	1.51152	1.64938	1.6201	1.76431
	0.962598	0.582451	0.507238	0.435794	0.328863	0.143375																										0.82	0.849771	1.02								1.64587	1.83069	1.47572	1.656	1.80356	1.84776
	1.02619	0.585278	0.546337	0.445843	0.312219	0.150629																										1	0.85013	0.92								1.58526	1.71454	1.57673	1.72218	1.62965	1.78344
	0.982539	0.625004	0.563295	0.503313	0.347549	0.166033																										0.88	0.76909	0.86								1.4653	1.80563	2.63948	1.2429	1.41033	5.22532
	1.08712	0.609145	0.54775	0.488553	0.337185	0.15534																										0.77	0.749288	0.87								1.29353	1.72421	2.84051	1.18236	1.40553	5.76063
	0.89752	0.641805	0.583707	0.478347	0.340012	0.168859																										0.79	0.723048	0.84								1.49421	1.67128	2.81951	1.15667	1.29476	5.70946
	1.02944	0.58644	0.512156	0.446402	0.307197	0.115284																										0.88	0.934976	0.96								1.93194	1.79588	1.13934	1.83975	1.27972	1.80773
	1.09478	0.551275	0.542744	0.489475	0.324884	0.127831																										0.94	0.89758	0.98								2.09035	1.72897	1.12026	1.93988	1.26207	1.90116
	0.978256	0.694226	0.586232	0.484065	0.361089	0.124544																										0.974016	0.953926	1.06								2.1038	1.42508	1.15428	1.82187	1.21107	1.94331
		0.669464	0.582487	0.553356	0.374823	0.135572																										0.817017	0.955585	1.01								1.44284	1.61969	1.41971	1.09127	1.27979	2.94261
		0.683198	0.603919	0.564176	0.385643	0.141981																										0.784434	0.927106									1.50482	1.60784	1.33119	1.07385	1.23778	3.69105
																																0.88907	0.866742									1.52133	0.891893	1.31827	1.05018	1.22881	3.03759
																																0.860614	0.897608									2.20988	1.13462	2.31521	2.1132	0.741898	1.99462
																																0.92478	0.813144									3.28691	1.11566	2.20673	2.24223	0.810503	2.57005
																																0.846368	0.860673									3.17654	1.20688	2.3548	2.19096	0.548991	2.60324
																																0.844875	0.771984									0.813789	1.18633	0.844486	0.625413	1.80103	1.61508
																																0.981552	0.875862									0.839776	2.60071	0.933514	0.60424	2.06383	1.62625
																																0.904938	0.800043									0.810961	3.07329	0.975445	0.600133	1.45957	1.85462
																																1.12982											2.86685
																																1.0655											0.654375
																																1.06329											0.667921
																																0.982314											0.683006
																																0.997367											0.629293
																																0.934411
																																0.956356
																																0.908493
																																0.913547
																																0.857498
[truncated: 53 more columns]

## Sheet: Figure 5
Figure 5G				Figure 5H				Figure 5I				Figure 5J
HK2				HK2				HK2				HK2
mMC	mMPI	mMPI+BI		EV	PLK1 OE	PLK1 OE+BI		mMC	mMPI	mMPI+BI		EV	PLK1 OE	PLK1 OE+BI
1.11387	3.1046	2.45354		0.828556	2.83738	0.898496		1.0467	1.90262	1.40099		0.570118	1.59933	1.43101
0.939778	3.27187	2.61818		1.05045	2.99268	1.22827		0.851801	1.42537	0.617239		0.932147	2.9905	0.818
1.0672	3.15409	2.75454		1.12099	4.29603	0.805872		0.663391	1.65394	0.486849		1.2099	2.41179	0.758303
0.879146	3.2249	2.56956						1.43811	2.34818	0.772959		1.28784
GAPDH				GAPDH				GAPDH				GAPDH
mMC	mMPI	mMPI+BI		EV	PLK1 OE	PLK1 OE+BI		mMC	mMPI	mMPI+BI		EV	PLK1 OE	PLK1 OE+BI
1.03846	1.83698	1.46452		0.713531	2.07726	1.2256		1.36644	2.80713	0.739044		1.45378	2.73573	1.78607
1.06174	1.83662	1.5243		1.41364	1.97763	0.984905		1.08589	1.86852	0.804221		1.09498	4.29851	1.70339
0.935853	2.05427	1.39657		0.872832	1.6728	1.23062		0.720925	3.08437	1.03343		0.462797	3.69331	1.06953
0.963942	1.80089	1.28884						0.826738	2.3403	0.844288		0.988446		2.45688

## Sheet: Figure 6
Figure 6C						Figure 6D					Figure 6E							Figure 6F					Figure 6G					Figure 6H							Figure 6I					Figure 6J								Figure 6K
ctrl	4.92	4.11	2.59	4.29		A375R Ctrl	2.13	0.61	2.89		ctrl	7.65	9.02	2.65	5.46	3.06		Control	Vemurafenib 100nM	Volasertib 5nM	combo		Control	Volasertib 10nM	Vemurafenib 2.5uM	COMBO		ctrl	Vemurafenib 1	Volasertib 10	Volasertib 20	c1	c2		A375					Time (Day)	1	3	5	7	9	11			11
Vemurafenib 100	5.04	5.02	4.13	4.27		A375R Vemurafenib 2.5	2.85	0.9	1.84		Vemurafenib 2.5	8.85	8.31	3.97	3.56	7.08		0.939674	0.321618	0.669997	0.239275		1.11512	0.931559	0.745586	0.7478		1.13433	0.286345	1.126	0.661509	0.200663	0.096293		ctrl	Vemurafenib	Volasertib	combo		Ctrl	121.013	157.019	193.754	303.264	338.13	335.413		ctrl	114.052
Vemurafenib 200	5.6	7.42	3.95	3.3		A375R Vemurafenib 10	9.48	2.22	2.27		Volasertib 20	6.49	7.02	7.25	9.5			1.16004	0.363592	0.696256	0.171041		1.07015	0.871585	0.802559	0.83325		1.09038	0.692506	0.835885	0.930525	0.190114	-0.06195		0.681135	0.766277	0.676127	0.415693			108.409	244.386	171.696	381.04	540.321	1040.78			47.371
Volasertib 10	6.65	8.12	5.47	5.04		A375R Volasertib 10	7.5	3.07	4.4		combo	16.7	16.6	21.6	12			0.687826	0.751857	0.617529	0.034673		1.15411	0.55077	0.838547	0.795771		1.03763	0.660858	0.973031	0.672059	0.327259	0.106842		1.25209	0.846411	1.16194	0.230384			186.758	351.033	475.466	957.521	1152.04	1326.78			48.6224
c1	12.3	13.1	9.19	7.87		A375R C1	10.3	7.3	5.23									1.19674	0.531491	0.412927	0.150054		1.16761	0.774152	0.889519	0.782278		0.895207	0.856026	0.925557	0.624585	0.169014	0.059369		1.06678	0.72621	0.656093	0.220367			98.7209	91.8782	188.987	196.634	362.713	538.554		Volasertib	88.3315
c2	16.9	18.7	10.2	13.1		A375R C2	18.4	12.11	11.68									0.855725	0.862016	0.711972	-0.03356		1.12713	1.08146	0.994444	0.669861		0.842459	0.824377	0.624892	0.561288	0.16374	0.122667							Vemurafenib	145.65	184.226	163.507	223.774	324.469	536.74			71.1531
																		0.976377	0.625934	0.44968	0.637984		1.05517	0.861093	0.754588	0.735817		1.02686	0.521428	0.84116	0.378343	0.068793	0.01717		A375R						149.52	195.946	157.655	286.805	352.704	679.688			61.012
																		1.07082	0.688895	0.591319	0.501567		1.14662	1.01401	0.811561	0.474975		1.04047	0.351395	0.621499	0.298427	0.353937	0.081423		ctrl	Vemurafenib	Volasertib	combo			152.304	156.551	335.539	407.865	552.664	584.394		Vemurafenib	59.2882
																		1.11279	1.01415	0.638516	0.643255		0.891762	0.864093	0.697615	0.53493		0.924846	0.399005	0.689512	0.325632	0.285924	0.06782		0.798133	1.2077	0.710618	0.448075			178.942	189.421	230.492	380.838	426.392	813.55			80.0565
																			1.10859	0.685762			0.981703	1.10395	0.768081	0.421002		1.16459	0.378601	0.709916	0.36474	0.095488	0.088224		0.941657	1.05718	0.892649	0.448075		Volasertib	207.612	278.991	304.295	202.865	207.696	152.318			45.5625
																			0.966952	0.544073			1.0102	1.14443	0.690123	0.557424		0.84323	0.303786	0.907154	0.500766	0.381143	0.108628		1.26021	0.934656	0.689615	0.465578			127.83	209.874	189.888	102.477	151.585	130.663		combo	37.8435
																							1.00869	0.963037	0.747096	0.394016		1.01182	0.262978	0.920757	0.772818	0.245117	0.088224								214.96	353.462	408.194	292.722	253.98	204.17			60.5662
																							0.788327	0.951034	0.811561	0.465973		1.13563	0.512564	1.0025	0.980862	0.258719	0.367449								176.488	226.071	350.711	283.514	253.765	258.452			44.1399
																							0.915747	0.864093	0.67963	0.359538		1.0917	0.43801	1.05042	1.01814	0.380952	0.367449							COMBO	157.911	169.193	186.123	137.555	158.41	86.43
																							0.918748	0.939051	0.697615	0.453971		1.07039	0.539191	1.21019	0.964886	0.301072	0.175736								158.581	256.989	197.414	145.446	112.898	54.862
																							0.93075	0.997515	0.55521	0.648857		1.01182	0.640373	0.736229	1.00216	0.402254	0.127808								166.904	142.742	151.942	152.535	151.47	79.3848
																							0.96972	0.990023	0.708126	0.485467		0.905309	0.432684	0.672325	0.991513	0.354326	0.186387								146.847	200.94	308.214	116.202	113.188	63.4908
																							0.936732	0.984022	0.76508	0.459972		0.76685	0.491263	0.832085	1.08204	0.391603	-0.10118
																							0.894762	0.799628	0.696124	0.549914		1.00649	0.469962	0.911965	0.714595	0.247819	0.117158
																							0.923239	0.988513	0.736603	0.322059				0.981195	0.837078	0.274445	0.234315
																							0.993705	1.04099	0.694633	0.527438				0.917291	0.78915	0.364976
																							0.98999	0.946129	0.914868	0.328905				1.03445	0.885006	0.402254
																							0.876048	1.00569	1.09097	0.10359
																							1.05472	0.99274	0.95891	0.538673
																							1.15572	0.891743	0.925244	0.572338
																							1.01848	0.940957	0.912298	0.341851
																							1.14277	0.847701	0.715477	0.176093
																							0.821663	0.943526	0.888976	0.398806
																							1.09876	0.82181	0.873428	0.453191
																							0.940777	0.953903	0.811269	0.691452
																							0.767277	1.01863	0.61705	0.756214
																							1.18164	0.599097	0.78798	0.784708
																							0.837178	0.604269	0.728423	0.673335
																							1.18164	0.808864	0.951136	0.57751
																							0.863069	0.891743	0.834591	0.683678
																							1.07027	0.938355	0.945964	0.574907
[truncated: 20 more columns]

## Sheet: Supplementary Figure 1
Supplementary Figure 1A			Supplementary Figure 1B			Supplementary Figure 1C				Supplementary Figure 1F																Supplementary Figure 1G							Supplementary Figure 1H
mutated	wild type		plk1 low	plk1 high		BRafCA/Ptenloxp	BRafCA/PtenloxP/Plk1-KD	BRafCA/PtenloxP/Plk1-KO		Gene_set	HARLLMARK_KRAS_SIGNALING_UP							Gene_set	HALLMARK_REACTIVE_OXYGEN_SPECIES							PLK1-KI	NAME	SIZE	ES	NES	NOM p-val		KEGGID	Description	GeneRatio	BgRatio	pvalue	padj	geneID	geneName	keggID	Count	Up	Up_Gene_id	Down	Down_Gene_id
863.893	592.199		49.7387	739.008		37	62	66		NAME	SYMBOL	TITLE	RANK IN GENE LIST	RANK METRIC SCORE	RUNNING ES	CORE ENRICHMENT		NAME	SYMBOL	TITLE	RANK IN GENE LIST	RANK METRIC SCORE	RUNNING ES	CORE ENRICHMENT			HALLMARK_INFLAMMATORY_RESPONSE	195	0.575433	2.87344	0		mmu00190	Oxidative phosphorylation	17|128	128|6642	2.43126e-10	4.71665e-08	ENSMUSG00000034566/ENSMUSG00000030869/ENSMUSG00000030647/ENSMUSG00000023089/ENSMUSG00000036751/ENSMUSG00000050856/ENSMUSG00000017778/ENSMUSG00000031231/ENSMUSG00000061518/ENSMUSG00000020153/ENSMUSG00000002379/ENSMUSG00000026032/ENSMUSG00000044894/ENSMUSG00000040048/ENSMUSG00000016427/ENSMUSG00000026260/ENSMUSG00000021520	Atp5h/Ndufab1/Ndufc2/Ndufa5/Cox6b1/Atp5k/Cox7c/Cox7b/Cox5b/Ndufs7/Ndufa11/Ndufb3/Uqcrq/Ndufb10/Ndufa1/Ndufa10/Uqcrb	mmu:71679/mmu:70316/mmu:68197/mmu:68202/mmu:110323/mmu:11958/mmu:12867/mmu:66142/mmu:12859/mmu:75406/mmu:69875/mmu:66495/mmu:22272/mmu:68342/mmu:54405/mmu:67273/mmu:67530	17	0		17	ENSMUSG00000034566/ENSMUSG00000030869/ENSMUSG00000030647/ENSMUSG00000023089/ENSMUSG00000036751/ENSMUSG00000050856/ENSMUSG00000017778/ENSMUSG00000031231/ENSMUSG00000061518/ENSMUSG00000020153/ENSMUSG00000002379/ENSMUSG00000026032/ENSMUSG00000044894/ENSMUSG00000040048/ENSMUSG00000016427/ENSMUSG00000026260/ENSMUSG00000021520
457.292	455.587		58.871	740.909		37	75	96		row_0	IKZF1	IKAROS family zinc finger 1 [Source:HGNC Symbol;Acc:HGNC:13176]	3	1.88802	0.0217895	Yes		row_0	IPCEF1	interaction protein for cytohesin exchange factors 1 [Source:HGNC Symbol;Acc:HGNC:21204]	1	1.95404	0.104677	No			HALLMARK_EPITHELIAL_MESENCHYMAL_TRANSITION	196	0.566049	2.83728	0		mmu05012	Parkinson disease	16|128	138|6642	6.49592e-09	6.30104e-07	ENSMUSG00000034566/ENSMUSG00000030869/ENSMUSG00000030647/ENSMUSG00000023089/ENSMUSG00000036751/ENSMUSG00000017778/ENSMUSG00000031231/ENSMUSG00000061518/ENSMUSG00000020153/ENSMUSG00000002379/ENSMUSG00000026032/ENSMUSG00000044894/ENSMUSG00000040048/ENSMUSG00000016427/ENSMUSG00000026260/ENSMUSG00000021520	Atp5h/Ndufab1/Ndufc2/Ndufa5/Cox6b1/Cox7c/Cox7b/Cox5b/Ndufs7/Ndufa11/Ndufb3/Uqcrq/Ndufb10/Ndufa1/Ndufa10/Uqcrb	mmu:71679/mmu:70316/mmu:68197/mmu:68202/mmu:110323/mmu:12867/mmu:66142/mmu:12859/mmu:75406/mmu:69875/mmu:66495/mmu:22272/mmu:68342/mmu:54405/mmu:67273/mmu:67530	16	0		16	ENSMUSG00000034566/ENSMUSG00000030869/ENSMUSG00000030647/ENSMUSG00000023089/ENSMUSG00000036751/ENSMUSG00000017778/ENSMUSG00000031231/ENSMUSG00000061518/ENSMUSG00000020153/ENSMUSG00000002379/ENSMUSG00000026032/ENSMUSG00000044894/ENSMUSG00000040048/ENSMUSG00000016427/ENSMUSG00000026260/ENSMUSG00000021520
1032.98	388.797		60.7384	743.926		62	60	145		row_1	ITGBL1	integrin subunit beta like 1 [Source:HGNC Symbol;Acc:HGNC:6164]	4	1.83309	0.0431236	Yes		row_1	PRNP	prion protein [Source:HGNC Symbol;Acc:HGNC:9449]	661	0.781127	0.106531	No			HALLMARK_COMPLEMENT	187	0.531041	2.64434	0		mmu05010	Alzheimer disease	17|128	170|6642	2.04166e-08	1.32027e-06	ENSMUSG00000034566/ENSMUSG00000030869/ENSMUSG00000030647/ENSMUSG00000023089/ENSMUSG00000036751/ENSMUSG00000017778/ENSMUSG00000031231/ENSMUSG00000061518/ENSMUSG00000020153/ENSMUSG00000002379/ENSMUSG00000026032/ENSMUSG00000044894/ENSMUSG00000024639/ENSMUSG00000040048/ENSMUSG00000016427/ENSMUSG00000026260/ENSMUSG00000021520	Atp5h/Ndufab1/Ndufc2/Ndufa5/Cox6b1/Cox7c/Cox7b/Cox5b/Ndufs7/Ndufa11/Ndufb3/Uqcrq/Gnaq/Ndufb10/Ndufa1/Ndufa10/Uqcrb	mmu:71679/mmu:70316/mmu:68197/mmu:68202/mmu:110323/mmu:12867/mmu:66142/mmu:12859/mmu:75406/mmu:69875/mmu:66495/mmu:22272/mmu:14682/mmu:68342/mmu:54405/mmu:67273/mmu:67530	17	1	ENSMUSG00000024639	16	ENSMUSG00000034566/ENSMUSG00000030869/ENSMUSG00000030647/ENSMUSG00000023089/ENSMUSG00000036751/ENSMUSG00000017778/ENSMUSG00000031231/ENSMUSG00000061518/ENSMUSG00000020153/ENSMUSG00000002379/ENSMUSG00000026032/ENSMUSG00000044894/ENSMUSG00000040048/ENSMUSG00000016427/ENSMUSG00000026260/ENSMUSG00000021520
415.46	578.697		106.016	744.374		75	85	117		row_2	DOCK2	dedicator of cytokinesis 2 [Source:HGNC Symbol;Acc:HGNC:2988]	92	1.17944	0.051519	Yes		row_2	SRXN1	sulfiredoxin 1 [Source:HGNC Symbol;Acc:HGNC:16132]	1344	0.621494	0.0984317	No			HALLMARK_INTERFERON_GAMMA_RESPONSE	194	0.527787	2.61947	0		mmu05016	Huntington disease	17|128	185|6642	7.22731e-08	3.33321e-06	ENSMUSG00000034566/ENSMUSG00000030869/ENSMUSG00000030647/ENSMUSG00000023089/ENSMUSG00000036751/ENSMUSG00000017778/ENSMUSG00000031231/ENSMUSG00000061518/ENSMUSG00000020153/ENSMUSG00000002379/ENSMUSG00000026032/ENSMUSG00000044894/ENSMUSG00000024639/ENSMUSG00000040048/ENSMUSG00000016427/ENSMUSG00000026260/ENSMUSG00000021520	Atp5h/Ndufab1/Ndufc2/Ndufa5/Cox6b1/Cox7c/Cox7b/Cox5b/Ndufs7/Ndufa11/Ndufb3/Uqcrq/Gnaq/Ndufb10/Ndufa1/Ndufa10/Uqcrb	mmu:71679/mmu:70316/mmu:68197/mmu:68202/mmu:110323/mmu:12867/mmu:66142/mmu:12859/mmu:75406/mmu:69875/mmu:66495/mmu:22272/mmu:14682/mmu:68342/mmu:54405/mmu:67273/mmu:67530	17	1	ENSMUSG00000024639	16	ENSMUSG00000034566/ENSMUSG00000030869/ENSMUSG00000030647/ENSMUSG00000023089/ENSMUSG00000036751/ENSMUSG00000017778/ENSMUSG00000031231/ENSMUSG00000061518/ENSMUSG00000020153/ENSMUSG00000002379/ENSMUSG00000026032/ENSMUSG00000044894/ENSMUSG00000040048/ENSMUSG00000016427/ENSMUSG00000026260/ENSMUSG00000021520
218.732	567.826		109.95	744.444		60	68			row_3	ITGB2	integrin subunit beta 2 [Source:HGNC Symbol;Acc:HGNC:6155]	133	1.10649	0.0619455	Yes		row_3	GLRX	glutaredoxin [Source:HGNC Symbol;Acc:HGNC:4330]	2676	0.446914	0.0415679	No			HALLMARK_KRAS_SIGNALING_UP	198	0.515305	2.6118	0		mmu04932	Non-alcoholic fatty liver disease (NAFLD)	15|128	144|6642	8.59075e-08	3.33321e-06	ENSMUSG00000030869/ENSMUSG00000030647/ENSMUSG00000023089/ENSMUSG00000036751/ENSMUSG00000017778/ENSMUSG00000031231/ENSMUSG00000061518/ENSMUSG00000020153/ENSMUSG00000002379/ENSMUSG00000026032/ENSMUSG00000044894/ENSMUSG00000040048/ENSMUSG00000016427/ENSMUSG00000026260/ENSMUSG00000021520	Ndufab1/Ndufc2/Ndufa5/Cox6b1/Cox7c/Cox7b/Cox5b/Ndufs7/Ndufa11/Ndufb3/Uqcrq/Ndufb10/Ndufa1/Ndufa10/Uqcrb	mmu:70316/mmu:68197/mmu:68202/mmu:110323/mmu:12867/mmu:66142/mmu:12859/mmu:75406/mmu:69875/mmu:66495/mmu:22272/mmu:68342/mmu:54405/mmu:67273/mmu:67530	15	0		15	ENSMUSG00000030869/ENSMUSG00000030647/ENSMUSG00000023089/ENSMUSG00000036751/ENSMUSG00000017778/ENSMUSG00000031231/ENSMUSG00000061518/ENSMUSG00000020153/ENSMUSG00000002379/ENSMUSG00000026032/ENSMUSG00000044894/ENSMUSG00000040048/ENSMUSG00000016427/ENSMUSG00000026260/ENSMUSG00000021520
610.497	1562.04		118.382	748.712		44	88			row_4	GPRC5B	G protein-coupled receptor class C group 5 member B [Source:HGNC Symbol;Acc:HGNC:13308]	134	1.10615	0.0748193	Yes		row_4	PRDX4	peroxiredoxin 4 [Source:HGNC Symbol;Acc:HGNC:17169]	4673	0.265808	-0.0653821	No			HALLMARK_COAGULATION	132	0.540511	2.54485	0		mmu04714	Thermogenesis	17|128	224|6642	1.13666e-06	3.67519e-05	ENSMUSG00000034566/ENSMUSG00000030869/ENSMUSG00000030647/ENSMUSG00000023089/ENSMUSG00000036751/ENSMUSG00000050856/ENSMUSG00000017778/ENSMUSG00000031231/ENSMUSG00000061518/ENSMUSG00000020153/ENSMUSG00000002379/ENSMUSG00000026032/ENSMUSG00000044894/ENSMUSG00000040048/ENSMUSG00000016427/ENSMUSG00000026260/ENSMUSG00000021520	Atp5h/Ndufab1/Ndufc2/Ndufa5/Cox6b1/Atp5k/Cox7c/Cox7b/Cox5b/Ndufs7/Ndufa11/Ndufb3/Uqcrq/Ndufb10/Ndufa1/Ndufa10/Uqcrb	mmu:71679/mmu:70316/mmu:68197/mmu:68202/mmu:110323/mmu:11958/mmu:12867/mmu:66142/mmu:12859/mmu:75406/mmu:69875/mmu:66495/mmu:22272/mmu:68342/mmu:54405/mmu:67273/mmu:67530	17	0		17	ENSMUSG00000034566/ENSMUSG00000030869/ENSMUSG00000030647/ENSMUSG00000023089/ENSMUSG00000036751/ENSMUSG00000050856/ENSMUSG00000017778/ENSMUSG00000031231/ENSMUSG00000061518/ENSMUSG00000020153/ENSMUSG00000002379/ENSMUSG00000026032/ENSMUSG00000044894/ENSMUSG00000040048/ENSMUSG00000016427/ENSMUSG00000026260/ENSMUSG00000021520
1054.03	1876.92		135.229	750.534		59	62			row_5	CMKLR1	chemerin chemokine-like receptor 1 [Source:HGNC Symbol;Acc:HGNC:2121]	135	1.10526	0.0876826	Yes		row_5	LSP1	lymphocyte specific protein 1 [Source:HGNC Symbol;Acc:HGNC:6707]	4695	0.264644	-0.0524722	No			HALLMARK_ALLOGRAFT_REJECTION	195	0.489439	2.44814	0		mmu03010	Ribosome	12|128	133|6642	8.29651e-06	0.000229932	ENSMUSG00000034880/ENSMUSG00000028140/ENSMUSG00000039001/ENSMUSG00000058267/ENSMUSG00000060679/ENSMUSG00000060636/ENSMUSG00000062997/ENSMUSG00000029486/ENSMUSG00000057322/ENSMUSG00000057388/ENSMUSG00000033845/ENSMUSG00000061983	Mrpl34/Mrpl9/Rps21/Mrps14/Mrps9/Rpl35a/Rpl35/Mrpl1/Rpl38/Mrpl18/Mrpl15/Rps12	mmu:94065/mmu:78523/mmu:66481/mmu:64659/mmu:69527/mmu:57808/mmu:66489/mmu:94061/mmu:67671/mmu:67681/mmu:27395/mmu:20042	12	0		12	ENSMUSG00000034880/ENSMUSG00000028140/ENSMUSG00000039001/ENSMUSG00000058267/ENSMUSG00000060679/ENSMUSG00000060636/ENSMUSG00000062997/ENSMUSG00000029486/ENSMUSG00000057322/ENSMUSG00000057388/ENSMUSG00000033845/ENSMUSG00000061983
983.855	376.029		144.866	752.308		59	47			row_6	NAP1L2	nucleosome assembly protein 1 like 2 [Source:HGNC Symbol;Acc:HGNC:7638]	144	1.08481	0.0998177	Yes		row_6	HMOX2	heme oxygenase 2 [Source:HGNC Symbol;Acc:HGNC:5014]	4932	0.24414	-0.0537162	No			HALLMARK_IL6_JAK_STAT3_SIGNALING	85	0.532723	2.34152	0		mmu04723	Retrograde endocannabinoid signaling	12|128	137|6642	1.12622e-05	0.000273107	ENSMUSG00000036402/ENSMUSG00000030869/ENSMUSG00000030647/ENSMUSG00000023089/ENSMUSG00000007653/ENSMUSG00000020153/ENSMUSG00000002379/ENSMUSG00000026032/ENSMUSG00000024639/ENSMUSG00000040048/ENSMUSG00000016427/ENSMUSG00000026260	Gng12/Ndufab1/Ndufc2/Ndufa5/Gabrb2/Ndufs7/Ndufa11/Ndufb3/Gnaq/Ndufb10/Ndufa1/Ndufa10	mmu:14701/mmu:70316/mmu:68197/mmu:68202/mmu:14401/mmu:75406/mmu:69875/mmu:66495/mmu:14682/mmu:68342/mmu:54405/mmu:67273	12	3	ENSMUSG00000036402/ENSMUSG00000007653/ENSMUSG00000024639	9	ENSMUSG00000030869/ENSMUSG00000030647/ENSMUSG00000023089/ENSMUSG00000020153/ENSMUSG00000002379/ENSMUSG00000026032/ENSMUSG00000040048/ENSMUSG00000016427/ENSMUSG00000026260
621.89	297.537		151.084	752.996		73	27			row_7	HSD11B1	hydroxysteroid 11-beta dehydrogenase 1 [Source:HGNC Symbol;Acc:HGNC:5208]	151	1.07801	0.111996	Yes		row_7	HHEX	hematopoietically expressed homeobox [Source:HGNC Symbol;Acc:HGNC:4901]	5180	0.226657	-0.0565652	No			HALLMARK_TNFA_SIGNALING_VIA_NFKB	195	0.439561	2.23419	0		mmu04260	Cardiac muscle contraction	6|128	75|6642	0.00309428	0.0666989	ENSMUSG00000036751/ENSMUSG00000017778/ENSMUSG00000031231/ENSMUSG00000061518/ENSMUSG00000044894/ENSMUSG00000021520	Cox6b1/Cox7c/Cox7b/Cox5b/Uqcrq/Uqcrb	mmu:110323/mmu:12867/mmu:66142/mmu:12859/mmu:22272/mmu:67530	6	0		6	ENSMUSG00000036751/ENSMUSG00000017778/ENSMUSG00000031231/ENSMUSG00000061518/ENSMUSG00000044894/ENSMUSG00000021520
263.406	303.445		158.35	765.091		73	91			row_8	TLR8	toll like receptor 8 [Source:HGNC Symbol;Acc:HGNC:15632]	172	1.05478	0.123047	Yes		row_8	GPX3	glutathione peroxidase 3 [Source:HGNC Symbol;Acc:HGNC:4555]	5864	0.171585	-0.0888401	No			HALLMARK_PROTEIN_SECRETION	96	0.490833	2.20214	0		mmu00130	Ubiquinone and other terpenoid-quinone biosynthesis	2|128	11|6642	0.0180877	0.342565	ENSMUSG00000029319/ENSMUSG00000030652	Coq2/Coq7	mmu:71883/mmu:12850	2	0		2	ENSMUSG00000029319/ENSMUSG00000030652
663.964	616.576		158.413	766.922		59	27			row_9	ADAMDEC1	ADAM like decysin 1 [Source:HGNC Symbol;Acc:HGNC:16299]	205	1.02416	0.133005	Yes		row_9	G6PD	glucose-6-phosphate dehydrogenase [Source:HGNC Symbol;Acc:HGNC:4057]	6322	0.139472	-0.109113	No			HALLMARK_INTERFERON_ALPHA_RESPONSE	93	0.489178	2.18902	0		mmu00860	Porphyrin and chlorophyll metabolism	3|128	30|6642	0.0194238	0.342565	ENSMUSG00000003617/ENSMUSG00000028393/ENSMUSG00000005413	Cp/Alad/Hmox1	mmu:12870/mmu:17025/mmu:15368	3	2	ENSMUSG00000003617/ENSMUSG00000005413	1	ENSMUSG00000028393
1393.95	1296.51		205.572	767.864		69	44			row_10	TMEM176A	transmembrane protein 176A [Source:HGNC Symbol;Acc:HGNC:24930]	218	1.00604	0.143978	Yes		row_10	PRDX6	peroxiredoxin 6 [Source:HGNC Symbol;Acc:HGNC:16753]	6941	0.0922295	-0.141695	No			HALLMARK_UV_RESPONSE_DN	143	0.45293	2.1542	0		mmu00565	Ether lipid metabolism	3|128	46|6642	0.0582551	0.772316	ENSMUSG00000027999/ENSMUSG00000020745/ENSMUSG00000027695	Pla2g12a/Pafah1b1/Pld1	mmu:66350/mmu:18472/mmu:18805	3	2	ENSMUSG00000020745/ENSMUSG00000027695	1	ENSMUSG00000027999
1700.67	1091.36		206.511	772.302		84	51			row_11	SEMA3B	semaphorin 3B [Source:HGNC Symbol;Acc:HGNC:10724]	240	0.982921	0.154131	Yes		row_11	SBNO2	strawberry notch homolog 2 [Source:HGNC Symbol;Acc:HGNC:29158]	7010	0.0867772	-0.141173	No			HALLMARK_IL2_STAT5_SIGNALING	198	0.405696	2.01576	0		mmu02010	ABC transporters	3|128	46|6642	0.0582551	0.772316	ENSMUSG00000024130/ENSMUSG00000044749/ENSMUSG00000024030	Abca3/Abca6/Abcg1	mmu:27410/mmu:76184/mmu:11307	3	3	ENSMUSG00000024130/ENSMUSG00000044749/ENSMUSG00000024030	0
1799.73	881.463		216.468	772.337		49	44			row_12	CTSS	cathepsin S [Source:HGNC Symbol;Acc:HGNC:2545]	263	0.963711	0.163999	Yes		row_12	PFKP	phosphofructokinase, platelet [Source:HGNC Symbol;Acc:HGNC:8878]	7012	0.0866616	-0.136588	No			HALLMARK_ANGIOGENESIS	36	0.547793	1.99079	0		mmu05322	Systemic lupus erythematosus	5|128	110|6642	0.0606841	0.772316	ENSMUSG00000002477/ENSMUSG00000018199/ENSMUSG00000049932/ENSMUSG00000060586/ENSMUSG00000015937	Snrpd1/Trove2/H2afx/H2-Eb1/H2afy	mmu:20641/mmu:20822/mmu:15270/mmu:14969/mmu:26914	5	2	ENSMUSG00000018199/ENSMUSG00000060586	3	ENSMUSG00000002477/ENSMUSG00000049932/ENSMUSG00000015937
333.709	865.297		218.732	772.727		70	51			row_13	EVI5	ecotropic viral integration site 5 [Source:HGNC Symbol;Acc:HGNC:3501]	269	0.957848	0.17484	Yes		row_13	FTL	ferritin light chain [Source:HGNC Symbol;Acc:HGNC:3999]	7111	0.0807614	-0.13821	No			HALLMARK_APICAL_JUNCTION	196	0.38228	1.92605	0		mmu04514	Cell adhesion molecules (CAMs)	6|128	149|6642	0.0673889	0.772316	ENSMUSG00000048163/ENSMUSG00000005338/ENSMUSG00000025743/ENSMUSG00000060586/ENSMUSG00000000290/ENSMUSG00000003316	Selplg/Cadm3/Sdc3/H2-Eb1/Itgb2/Glg1	mmu:20345/mmu:94332/mmu:20970/mmu:14969/mmu:16414/mmu:20340	6	6	ENSMUSG00000048163/ENSMUSG00000005338/ENSMUSG00000025743/ENSMUSG00000060586/ENSMUSG00000000290/ENSMUSG00000003316	0
1082.04	897.717		221.131	789.519		57				row_14	LCP1	lymphocyte cytosolic protein 1 [Source:HGNC Symbol;Acc:HGNC:6528]	301	0.937525	0.183852	Yes		row_14	TXNRD1	thioredoxin reductase 1 [Source:HGNC Symbol;Acc:HGNC:12437]	8115	0.0095325	-0.198601	No			HALLMARK_ANDROGEN_RESPONSE	98	0.400601	1.81294	0		mmu05323	Rheumatoid arthritis	4|128	81|6642	0.0704777	0.772316	ENSMUSG00000035385/ENSMUSG00000035042/ENSMUSG00000060586/ENSMUSG00000000290	Ccl2/Ccl5/H2-Eb1/Itgb2	mmu:20296/mmu:20304/mmu:14969/mmu:16414	4	4	ENSMUSG00000035385/ENSMUSG00000035042/ENSMUSG00000060586/ENSMUSG00000000290	0
1244.19	595.361		225.143	793.268		51				row_15	NIN	ninein [Source:HGNC Symbol;Acc:HGNC:14906]	302	0.937174	0.194759	Yes		row_15	CAT	catalase [Source:HGNC Symbol;Acc:HGNC:1516]	8305	-0.00228226	-0.209955	No			HALLMARK_APOPTOSIS	159	0.364396	1.78779	0		mmu05150	Staphylococcus aureus infection	3|128	50|6642	0.0712235	0.772316	ENSMUSG00000048163/ENSMUSG00000060586/ENSMUSG00000000290	Selplg/H2-Eb1/Itgb2	mmu:20345/mmu:14969/mmu:16414	3	3	ENSMUSG00000048163/ENSMUSG00000060586/ENSMUSG00000000290	0
632.497	1113.65		227.872	802.015		48				row_16	EMP1	epithelial membrane protein 1 [Source:HGNC Symbol;Acc:HGNC:3333]	319	0.928715	0.204587	Yes		row_16	NQO1	NAD(P)H quinone dehydrogenase 1 [Source:HGNC Symbol;Acc:HGNC:2874]	8475	-0.0135139	-0.219493	No			HALLMARK_HYPOXIA	195	0.346034	1.72247	0		mmu00534	Glycosaminoglycan biosynthesis - heparan sulfate / heparin	2|128	23|6642	0.0716582	0.772316	ENSMUSG00000054008/ENSMUSG00000030657	Ndst1/Xylt1	mmu:15531/mmu:233781	2	2	ENSMUSG00000054008/ENSMUSG00000030657	0
558.456	657.216		233.03	806.589		62				row_17	FUCA1	alpha-L-fucosidase 1 [Source:HGNC Symbol;Acc:HGNC:4006]	346	0.918931	0.213689	Yes		row_17	FES	FES proto-oncogene, tyrosine kinase [Source:HGNC Symbol;Acc:HGNC:3657]	8681	-0.0285682	-0.230409	No			HALLMARK_TGF_BETA_SIGNALING	53	0.402189	1.61869	0.0060241		mmu04392	Hippo signaling pathway - multiple species	2|128	26|6642	0.0887169	0.894722	ENSMUSG00000043131/ENSMUSG00000042129	Mob1a/Rassf4	mmu:232157/mmu:213391	2	2	ENSMUSG00000043131/ENSMUSG00000042129	0
58.871	569.706		241.97	813.962		62				row_18	LAT2	linker for activation of T cells family member 2 [Source:HGNC Symbol;Acc:HGNC:12749]	375	0.905255	0.222509	Yes		row_18	ABCC1	ATP binding cassette subfamily C member 1 [Source:HGNC Symbol;Acc:HGNC:51]	8779	-0.0359093	-0.234374	No			HALLMARK_APICAL_SURFACE	43	0.410853	1.57862	0.0138889
1100.98	2271.21		244.348	831.097		41				row_19	ITGA2	integrin subunit alpha 2 [Source:HGNC Symbol;Acc:HGNC:6137]	440	0.867736	0.228686	Yes		row_19	OXSR1	oxidative stress responsive kinase 1 [Source:HGNC Symbol;Acc:HGNC:8508]	8937	-0.0470183	-0.241387	No			HALLMARK_CHOLESTEROL_HOMEOSTASIS	72	0.315829	1.33703	0.0617284
1707.87	766.922		250.471	835.608		41				row_20	HKDC1	hexokinase domain containing 1 [Source:HGNC Symbol;Acc:HGNC:23302]	494	0.841112	0.235227	Yes		row_20	JUNB	JunB proto-oncogene, AP-1 transcription factor subunit [Source:HGNC Symbol;Acc:HGNC:6205]	9662	-0.0969243	-0.280153	No			HALLMARK_ESTROGEN_RESPONSE_EARLY	192	0.25527	1.28444	0.0446927
347.128	1696.26		257.404	836.971		35				row_21	BIRC3	baculoviral IAP repeat containing 3 [Source:HGNC Symbol;Acc:HGNC:591]	497	0.839007	0.244869	Yes		row_21	MPO	myeloperoxidase [Source:HGNC Symbol;Acc:HGNC:7218]	10084	-0.127594	-0.298877	No			HALLMARK_HEDGEHOG_SIGNALING	35	0.329933	1.21227	0.202381
287.668	2235.56		258.454	838.059		35				row_22	ADAM17	ADAM metallopeptidase domain 17 [Source:HGNC Symbol;Acc:HGNC:195]	575	0.807753	0.249552	Yes		row_22	PRDX1	peroxiredoxin 1 [Source:HGNC Symbol;Acc:HGNC:9352]	10303	-0.145401	-0.304321	No			HALLMARK_KRAS_SIGNALING_DN	184	0.220587	1.09467	0.240072
1134.68	1236.19		259.259	840.258		59				row_23	SNAP25	synaptosome associated protein 25 [Source:HGNC Symbol;Acc:HGNC:11132]	628	0.788865	0.255546	Yes		row_23	SELENOS	selenoprotein S [Source:HGNC Symbol;Acc:HGNC:30396]	10309	-0.145722	-0.296814	No			HALLMARK_HEME_METABOLISM	187	0.214926	1.0608	0.311808
1064.09	1120.04		260.492	846.735						row_24	HBEGF	heparin binding EGF like growth factor [Source:HGNC Symbol;Acc:HGNC:3059]	652	0.78335	0.263254	Yes		row_24	GSR	glutathione-disulfide reductase [Source:HGNC Symbol;Acc:HGNC:4623]	10457	-0.157153	-0.297316	No			HALLMARK_XENOBIOTIC_METABOLISM	191	0.203345	1.00908	0.440329
831.097	452		263.406	847.259						row_25	PPBP	pro-platelet basic protein [Source:HGNC Symbol;Acc:HGNC:9240]	707	0.768688	0.268891	Yes		row_25	GLRX2	glutaredoxin 2 [Source:HGNC Symbol;Acc:HGNC:16065]	11023	-0.199458	-0.320932	No			HALLMARK_ESTROGEN_RESPONSE_LATE	194	0.196716	0.989401	0.49031
577.365	49.7387		264.778	853.713						row_26	PLAT	plasminogen activator, tissue type [Source:HGNC Symbol;Acc:HGNC:9051]	713	0.767614	0.277518	Yes		row_26	GCLM	glutamate-cysteine ligase modifier subunit [Source:HGNC Symbol;Acc:HGNC:4312]	11072	-0.203597	-0.312933	No			HALLMARK_MITOTIC_SPINDLE	198	0.196178	0.98428	0.507071
725.159	3337.2		265.252	857.871						row_27	SCG5	secretogranin V [Source:HGNC Symbol;Acc:HGNC:10816]	763	0.751252	0.283259	Yes		row_27	GCLC	glutamate-cysteine ligase catalytic subunit [Source:HGNC Symbol;Acc:HGNC:4311]	11235	-0.216857	-0.311147	No			HALLMARK_PANCREAS_BETA_CELLS	31	0.278701	0.977765	0.476654
227.872	1628.4		268.999	863.893						row_28	DCBLD2	discoidin, CUB and LCCL domain containing 2 [Source:HGNC Symbol;Acc:HGNC:24627]	835	0.733878	0.287449	Yes		row_28	PDLIM1	PDZ and LIM domain 1 [Source:HGNC Symbol;Acc:HGNC:2067]	11371	-0.227184	-0.307167	No			HALLMARK_BILE_ACID_METABOLISM	107	0.200117	0.918806	0.603622
534.336	467.57		283.37	865.297						row_29	C3AR1	complement C3a receptor 1 [Source:HGNC Symbol;Acc:HGNC:1319]	843	0.731848	0.295538	Yes		row_29	EGLN2	egl-9 family hypoxia inducible factor 2 [Source:HGNC Symbol;Acc:HGNC:14660]	12817	-0.341395	-0.376608	No			HALLMARK_P53_PATHWAY	197	0.163914	0.81429	0.914077
1404.05	666.485		285.681	868.225						row_30	MMP11	matrix metallopeptidase 11 [Source:HGNC Symbol;Acc:HGNC:7157]	881	0.722997	0.301685	Yes		row_30	PTPA	protein phosphatase 2 phosphatase activator [Source:HGNC Symbol;Acc:HGNC:9308]	13406	-0.396812	-0.391043	Yes			HALLMARK_PI3K_AKT_MTOR_SIGNALING	104	0.154982	0.707649	0.986166
912.802	881.237		287.668	873.505						row_31	CFB	complement factor B [Source:HGNC Symbol;Acc:HGNC:1037]	896	0.717664	0.309179	Yes		row_31	MSRA	methionine sulfoxide reductase A [Source:HGNC Symbol;Acc:HGNC:7377]	13441	-0.400823	-0.371623	Yes		WT	HALLMARK_GLYCOLYSIS	196	-0.193995	-0.985165	0.490566
517.207	506.115		289.069	880.475						row_32	IGFBP3	insulin like growth factor binding protein 3 [Source:HGNC Symbol;Acc:HGNC:5472]	927	0.709656	0.3156	Yes		row_32	MGST1	microsomal glutathione S-transferase 1 [Source:HGNC Symbol;Acc:HGNC:7061]	13538	-0.410761	-0.355435	Yes			HALLMARK_UV_RESPONSE_UP	150	-0.211829	-1.03235	0.358974
535.688	382.002		291.504	880.851						row_33	USP12	ubiquitin specific peptidase 12 [Source:HGNC Symbol;Acc:HGNC:20485]	930	0.708609	0.323725	Yes		row_33	STK25	serine/threonine kinase 25 [Source:HGNC Symbol;Acc:HGNC:11404]	13764	-0.436322	-0.34571	Yes			HALLMARK_NOTCH_SIGNALING	32	-0.293687	-1.04477	0.386831
221.131	752.308		297.537	881.237						row_34	VWA5A	von Willebrand factor A domain containing 5A [Source:HGNC Symbol;Acc:HGNC:6658]	953	0.702607	0.330554	Yes		row_34	SOD1	superoxide dismutase 1 [Source:HGNC Symbol;Acc:HGNC:11179]	13800	-0.441018	-0.324197	Yes			HALLMARK_PEROXISOME	99	-0.248316	-1.13306	0.216216
613.251	1289.43		298.341	881.463						row_35	APOD	apolipoprotein D [Source:HGNC Symbol;Acc:HGNC:612]	956	0.701424	0.338594	Yes		row_35	ATOX1	antioxidant 1 copper chaperone [Source:HGNC Symbol;Acc:HGNC:798]	13913	-0.453393	-0.306695	Yes			HALLMARK_WNT_BETA_CATENIN_SIGNALING	40	-0.327893	-1.23126	0.156448
968.947	666.667		301.657	883.239						row_36	IRF8	interferon regulatory factor 8 [Source:HGNC Symbol;Acc:HGNC:5358]	1084	0.670802	0.338619	Yes		row_36	CDKN2D	cyclin dependent kinase inhibitor 2D [Source:HGNC Symbol;Acc:HGNC:1790]	14054	-0.46843	-0.290088	Yes			HALLMARK_UNFOLDED_PROTEIN_RESPONSE	111	-0.309282	-1.4463	0.016129
693.812	918.283		302.836	885.816						row_37	CBL	Cbl proto-oncogene [Source:HGNC Symbol;Acc:HGNC:1541]	1166	0.656467	0.341296	Yes		row_37	SCAF4	SR-related CTD associated factor 4 [Source:HGNC Symbol;Acc:HGNC:19304]	14194	-0.483592	-0.272608	Yes			HALLMARK_MYOGENESIS	199	-0.28382	-1.4531	0.0020284
520.408	1814.9		302.886	891.236						row_38	SCG3	secretogranin III [Source:HGNC Symbol;Acc:HGNC:13707]	1179	0.65196	0.348148	Yes		row_38	LAMTOR5	late endosomal/lysosomal adaptor, MAPK and MTOR activator 5 [Source:HGNC Symbol;Acc:HGNC:17955]	14363	-0.502685	-0.255865	Yes			HALLMARK_MTORC1_SIGNALING	198	-0.314676	-1.60059	0
244.348	309.266		303.445	894.594						row_39	SPON1	spondin 1 [Source:HGNC Symbol;Acc:HGNC:11252]	1182	0.651746	0.355611	Yes		row_39	TXNRD2	thioredoxin reductase 2 [Source:HGNC Symbol;Acc:HGNC:18155]	14906	-0.581283	-0.257618	Yes			HALLMARK_REACTIVE_OXYGEN_SPECIES_PATHWAY	48	-0.412312	-1.65443	0.00787402
727.014	744.374		305.172	897.717						row_40	CFH	complement factor H [Source:HGNC Symbol;Acc:HGNC:4883]	1202	0.64841	0.361993	Yes		row_40	SOD2	superoxide dismutase 2 [Source:HGNC Symbol;Acc:HGNC:11180]	15291	-0.650416	-0.246072	Yes			HALLMARK_SPERMATOGENESIS	118	-0.353325	-1.65909	0
1899.06	650.638		306.452	898.795						row_41	AVL9	AVL9 cell migration associated [Source:HGNC Symbol;Acc:HGNC:28994]	1207	0.647883	0.369288	Yes		row_41	PRDX2	peroxiredoxin 2 [Source:HGNC Symbol;Acc:HGNC:9353]	15423	-0.679695	-0.217594	Yes			HALLMARK_ADIPOGENESIS	196	-0.393198	-1.98037	0
305.172	493.621		307.548	902.673						row_42	LIF	LIF interleukin 6 family cytokine [Source:HGNC Symbol;Acc:HGNC:6596]	1228	0.645588	0.375576	Yes		row_42	TXN	thioredoxin [Source:HGNC Symbol;Acc:HGNC:12435]	15709	-0.744677	-0.194985	Yes			HALLMARK_FATTY_ACID_METABOLISM	152	-0.426768	-2.09709	0
793.268	999.193		309.266	905.624						row_43	MMP10	matrix metallopeptidase 10 [Source:HGNC Symbol;Acc:HGNC:7156]	1238	0.642306	0.3825	Yes		row_43	GPX4	glutathione peroxidase 4 [Source:HGNC Symbol;Acc:HGNC:4556]	15714	-0.745669	-0.15526	Yes			HALLMARK_G2M_CHECKPOINT	195	-0.500572	-2.5384	0
846.735	668.908		313.217	912.802						row_44	ETV1	ETS variant transcription factor 1 [Source:HGNC Symbol;Acc:HGNC:3490]	1252	0.64025	0.389155	Yes		row_44	ERCC2	ERCC excision repair 2, TFIIH core complex helicase subunit [Source:HGNC Symbol;Acc:HGNC:3434]	16081	-0.853738	-0.131723	Yes			HALLMARK_DNA_REPAIR	147	-0.522782	-2.55681	0
1141.83	1239.12		314.867	915.179						row_45	TNFRSF1B	TNF receptor superfamily member 1B [Source:HGNC Symbol;Acc:HGNC:11917]	1275	0.634577	0.395192	Yes		row_45	NDUFS2	NADH:ubiquinone oxidoreductase core subunit S2 [Source:HGNC Symbol;Acc:HGNC:7708]	16140	-0.878686	-0.0881466	Yes			HALLMARK_MYC_TARGETS_V2	56	-0.671563	-2.73102	0
1385.11	577.754		317.375	918.283						row_46	CD37	CD37 molecule [Source:HGNC Symbol;Acc:HGNC:1666]	1312	0.628815	0.400304	Yes		row_46	NDUFB4	NADH:ubiquinone oxidoreductase subunit B4 [Source:HGNC Symbol;Acc:HGNC:7699]	16323	-0.982207	-0.0465511	Yes			HALLMARK_E2F_TARGETS	199	-0.600151	-3.0384	0
732.97	1122.29		333.709	927.389						row_47	CAB39L	calcium binding protein 39 like [Source:HGNC Symbol;Acc:HGNC:20290]	1354	0.620288	0.405011	Yes		row_47	NDUFA6	NADH:ubiquinone oxidoreductase subunit A6 [Source:HGNC Symbol;Acc:HGNC:7690]	16426	-1.08599	0.00546488	Yes			HALLMARK_MYC_TARGETS_V1	200	-0.626171	-3.18151	0
748.712	1555.73		339.135	935.941						row_48	BTBD3	BTB domain containing 3 [Source:HGNC Symbol;Acc:HGNC:15854]	1388	0.613865	0.410133	Yes											HALLMARK_OXIDATIVE_PHOSPHORYLATION	197	-0.715515	-3.61289	0
549.436	836.971		339.606	937.513						row_49	CLEC4A	C-type lectin domain family 4 member A [Source:HGNC Symbol;Acc:HGNC:13257]	1390	0.61364	0.417213	Yes
1049.7	4085.63		343.499	938.775						row_50	EREG	epiregulin [Source:HGNC Symbol;Acc:HGNC:3443]	1399	0.612198	0.423848	Yes
260.492	2634.4		347.128	939.226						row_51	GABRA3	gamma-aminobutyric acid type A receptor subunit alpha3 [Source:HGNC Symbol;Acc:HGNC:4077]	1422	0.608936	0.429587	Yes
1118.81	740.909		347.855	941.494						row_52	CXCL10	C-X-C motif chemokine ligand 10 [Source:HGNC Symbol;Acc:HGNC:10637]	1445	0.604775	0.435277	Yes
439.153	3287.51		355.218	941.575						row_53	SPARCL1	SPARC like 1 [Source:HGNC Symbol;Acc:HGNC:11220]	1467	0.600978	0.440985	Yes
314.867	598.879		356.026	952.19						row_54	TMEM176B	transmembrane protein 176B [Source:HGNC Symbol;Acc:HGNC:29596]	1493	0.594888	0.446376	Yes
767.864	1204.97		367.254	953.594						row_55	F13A1	coagulation factor XIII A chain [Source:HGNC Symbol;Acc:HGNC:3531]	1496	0.594673	0.453175	Yes
1699.57	380.132		374.617	959.351						row_56	ETV5	ETS variant transcription factor 5 [Source:HGNC Symbol;Acc:HGNC:3494]	1550	0.586943	0.456758	Yes
561.026	719.801		374.892	968.947						row_57	RETN	resistin [Source:HGNC Symbol;Acc:HGNC:20389]	1582	0.581042	0.461621	Yes
743.926	1419.41		376.029	983.855						row_58	BTC	betacellulin [Source:HGNC Symbol;Acc:HGNC:1121]	1625	0.577495	0.465768	Yes
492.011	500.979		380.132	992.194						row_59	IL2RG	interleukin 2 receptor subunit gamma [Source:HGNC Symbol;Acc:HGNC:6010]	1703	0.567844	0.467658	Yes
2051.82	510.344		381.791	999.193						row_60	TNFAIP3	TNF alpha induced protein 3 [Source:HGNC Symbol;Acc:HGNC:11896]	1738	0.563856	0.472137	Yes
343.499	857.871		382.002	1021.54						row_61	ADGRA2	adhesion G protein-coupled receptor A2 [Source:HGNC Symbol;Acc:HGNC:17849]	1804	0.554521	0.474608	Yes
521.542	498.297		386.425	1029.55						row_62	STRN	striatin [Source:HGNC Symbol;Acc:HGNC:11424]	1841	0.550471	0.478809	Yes
1238.9	632.903		388.797	1032.98						row_63	PLAUR	plasminogen activator, urokinase receptor [Source:HGNC Symbol;Acc:HGNC:9053]	2024	0.526326	0.473781	Yes
1050.58	894.594		389.811	1038.78						row_64	NR0B2	nuclear receptor subfamily 0 group B member 2 [Source:HGNC Symbol;Acc:HGNC:7961]	2070	0.520245	0.477079	Yes
283.37	2939.9		403.406	1040.49						row_65	PDCD1LG2	programmed cell death 1 ligand 2 [Source:HGNC Symbol;Acc:HGNC:18731]	2106	0.516505	0.480945	Yes
1139.8	1094.66		410.168	1049.7						row_66	TFPI	tissue factor pathway inhibitor [Source:HGNC Symbol;Acc:HGNC:11760]	2127	0.51441	0.485706	Yes
744.444	626.109		415.46	1050.58						row_67	ST6GAL1	ST6 beta-galactoside alpha-2,6-sialyltransferase 1 [Source:HGNC Symbol;Acc:HGNC:10860]	2142	0.512548	0.490814	Yes
1597.99	1701.7		416.783	1050.64						row_68	TRAF1	TNF receptor associated factor 1 [Source:HGNC Symbol;Acc:HGNC:12031]	2291	0.494129	0.487495	Yes
451.826	2251.04		417.317	1054.03						row_69	AKAP12	A-kinase anchoring protein 12 [Source:HGNC Symbol;Acc:HGNC:370]	2313	0.491463	0.491928	Yes
1531.95	151.084		428.245	1064.09						row_70	IL33	interleukin 33 [Source:HGNC Symbol;Acc:HGNC:16028]	2373	0.485018	0.493958	Yes
2238.06	2099.27		436.46	1080.88						row_71	SPP1	secreted phosphoprotein 1 [Source:HGNC Symbol;Acc:HGNC:11255]	2498	0.468383	0.49181	Yes
544.469	927.389		439.153	1082.04						row_72	KLF4	Kruppel like factor 4 [Source:HGNC Symbol;Acc:HGNC:6348]	2580	0.458801	0.492186	Yes
3226.42	428.245		451.826	1091.36						row_73	RABGAP1L	RAB GTPase activating protein 1 like [Source:HGNC Symbol;Acc:HGNC:24663]	2608	0.455681	0.495835	Yes
1456.08	959.351		452	1094.66						row_74	GLRX	glutaredoxin [Source:HGNC Symbol;Acc:HGNC:4330]	2676	0.446914	0.496931	Yes
1287.3	1095.98		454.25	1095.98						row_75	GFPT2	glutamine-fructose-6-phosphate transaminase 2 [Source:HGNC Symbol;Acc:HGNC:4242]	2854	0.426425	0.491048	Yes
1117.99	739.008		454.741	1100.98						row_76	CPE	carboxypeptidase E [Source:HGNC Symbol;Acc:HGNC:2303]	2860	0.425887	0.495698	Yes
1211.73	1134.09		455.587	1113.65						row_77	IL7R	interleukin 7 receptor [Source:HGNC Symbol;Acc:HGNC:6024]	2881	0.423256	0.499398	Yes
520.794	952.19		457.292	1117.99						row_78	KCNN4	potassium calcium-activated channel subfamily N member 4 [Source:HGNC Symbol;Acc:HGNC:6293]	2978	0.412793	0.49832	Yes
257.404	1154.19		460.012	1118.81						row_79	RBP4	retinol binding protein 4 [Source:HGNC Symbol;Acc:HGNC:9922]	2983	0.411893	0.502868	Yes
772.302	586.285		467.57	1120.04						row_80	PTGS2	prostaglandin-endoperoxide synthase 2 [Source:HGNC Symbol;Acc:HGNC:9605]	2993	0.41073	0.507097	Yes
233.03	264.778		467.888	1120.25						row_81	EPHB2	EPH receptor B2 [Source:HGNC Symbol;Acc:HGNC:3393]	3062	0.40389	0.507631	Yes
752.996	1050.64		468.833	1122.29						row_82	MTMR10	myotubularin related protein 10 [Source:HGNC Symbol;Acc:HGNC:25999]	3076	0.402313	0.511516	Yes
653.849	291.504		472.956	1123.87						row_83	DUSP6	dual specificity phosphatase 6 [Source:HGNC Symbol;Acc:HGNC:3072]	3144	0.395417	0.512013	Yes
306.452	618.047		482.143	1128						row_84	CCND2	cyclin D2 [Source:HGNC Symbol;Acc:HGNC:1583]	3166	0.393442	0.515305	Yes
683.441	454.741		490.878	1134.09						row_85	ETS1	ETS proto-oncogene 1, transcription factor [Source:HGNC Symbol;Acc:HGNC:3488]	3255	0.386452	0.51441	No
514.254	883.239		492.011	1134.68						row_86	FCER1G	Fc fragment of IgE receptor Ig [Source:HGNC Symbol;Acc:HGNC:3611]	3496	0.364964	0.503951	No
642.45	671.139		493.621	1139.8						row_87	EPB41L3	erythrocyte membrane protein band 4.1 like 3 [Source:HGNC Symbol;Acc:HGNC:3380]	3663	0.352298	0.497879	No
389.811	1038.78		496.497	1140.67						row_88	SLPI	secretory leukocyte peptidase inhibitor [Source:HGNC Symbol;Acc:HGNC:11092]	3678	0.35	0.501094	No
436.46	939.226		498.297	1141.83						row_89	ERO1A	endoplasmic reticulum oxidoreductase 1 alpha [Source:HGNC Symbol;Acc:HGNC:13280]	3714	0.348076	0.503	No
835.608	1021.54		500.979	1149.02						row_90	MPZL2	myelin protein zero like 2 [Source:HGNC Symbol;Acc:HGNC:3496]	3771	0.342107	0.50355	No
938.775	750.534		505.031	1149.66						row_91	WNT7A	Wnt family member 7A [Source:HGNC Symbol;Acc:HGNC:12786]	3839	0.335088	0.503345	No
3141.96	868.225		506.115	1154.19						row_92	FBXO4	F-box protein 4 [Source:HGNC Symbol;Acc:HGNC:13583]	3908	0.329668	0.503014	No
2904.36	1128		509.57	1160.54						row_93	ENG	endoglin [Source:HGNC Symbol;Acc:HGNC:3349]	4073	0.31499	0.496631	No
109.95	285.681		510.344	1161.91						row_94	IL1B	interleukin 1 beta [Source:HGNC Symbol;Acc:HGNC:5992]	4214	0.304091	0.491591	No
307.548	250.471		514.254	1168.22						row_95	RGS16	regulator of G protein signaling 16 [Source:HGNC Symbol;Acc:HGNC:9997]	4221	0.303349	0.494754	No
241.97	313.217		517.207	1187.54						row_96	RELN	reelin [Source:HGNC Symbol;Acc:HGNC:9957]	4324	0.295461	0.491942	No
655.188	802.015		520.408	1188.84						row_97	ANO1	anoctamin 1 [Source:HGNC Symbol;Acc:HGNC:21625]	4339	0.293913	0.494505	No
692.962	840.258		520.794	1190.72						row_98	PTPRR	protein tyrosine phosphatase receptor type R [Source:HGNC Symbol;Acc:HGNC:9680]	4369	0.291834	0.496124	No
60.7384	838.059		521.542	1193.01						row_99	TRIB2	tribbles pseudokinase 2 [Source:HGNC Symbol;Acc:HGNC:30809]	4474	0.282179	0.493035	No
705.283	589.728		522.608	1204.97						row_100	LAPTM5	lysosomal protein transmembrane 5 [Source:HGNC Symbol;Acc:HGNC:29612]	4534	0.277499	0.492649	No
1161.91	1269.17		534.336	1208.29						row_101	TOR1AIP2	torsin 1A interacting protein 2 [Source:HGNC Symbol;Acc:HGNC:24055]	4574	0.274071	0.493449	No
937.513	144.866		535.688	1211.73						row_102	MAFB	MAF bZIP transcription factor B [Source:HGNC Symbol;Acc:HGNC:6408]	4646	0.267928	0.492217	No
716.486	1306.46		536.21	1213						row_103	PSMB8	proteasome 20S subunit beta 8 [Source:HGNC Symbol;Acc:HGNC:9545]	4712	0.263139	0.491296	No
381.791	600.332		536.913	1236.19						row_104	FLT4	fms related receptor tyrosine kinase 4 [Source:HGNC Symbol;Acc:HGNC:3767]	4878	0.249181	0.484085	No
905.624	1249.5		540.666	1238.9						row_105	IL10RA	interleukin 10 receptor subunit alpha [Source:HGNC Symbol;Acc:HGNC:5964]	4917	0.245098	0.484609	No
2169.32	1566.02		543.274	1239.12						row_106	PRRX1	paired related homeobox 1 [Source:HGNC Symbol;Acc:HGNC:9142]	4942	0.243461	0.485972	No
953.594	1254.26		543.508	1244.19						row_107	G0S2	G0/G1 switch 2 [Source:HGNC Symbol;Acc:HGNC:30229]	5044	0.236191	0.482532	No
1285.67	205.572		544.469	1249.5						row_108	USH1C	USH1 protein network component harmonin [Source:HGNC Symbol;Acc:HGNC:12597]	5046	0.236052	0.485218	No
902.673	880.851		549.436	1252.72						row_109	MALL	mal, T cell differentiation protein like [Source:HGNC Symbol;Acc:HGNC:6818]	5112	0.231389	0.483928	No
1959.34	158.413		552.855	1254.26						row_110	PLAU	plasminogen activator, urokinase [Source:HGNC Symbol;Acc:HGNC:9052]	5126	0.229869	0.485806	No
772.727	543.508		553.811	1261.65						row_111	ARG1	arginase 1 [Source:HGNC Symbol;Acc:HGNC:663]	5232	0.222517	0.481962	No
339.606	2106.94		554.45	1269.17						row_112	TSPAN7	tetraspanin 7 [Source:HGNC Symbol;Acc:HGNC:11854]	5258	0.219599	0.482986	No
509.57	216.468		558.456	1285.67						row_113	CXCR4	C-X-C motif chemokine receptor 4 [Source:HGNC Symbol;Acc:HGNC:2561]	5259	0.219459	0.48554	No
540.666	1149.02		561.026	1287.3						row_114	FGF9	fibroblast growth factor 9 [Source:HGNC Symbol;Acc:HGNC:3687]	5340	0.212324	0.483109	No
1296.54	1558.09		562.778	1289.43						row_115	CCL20	C-C motif chemokine ligand 20 [Source:HGNC Symbol;Acc:HGNC:10619]	5406	0.206996	0.481535	No
1160.54	2620.2		562.987	1290.64						row_116	GUCY1A1	guanylate cyclase 1 soluble subunit alpha 1 [Source:HGNC Symbol;Acc:HGNC:4685]	5466	0.201521	0.480264	No
317.375	410.168		563.917	1296.51						row_117	SDCCAG8	SHH signaling and ciliogenesis regulator SDCCAG8 [Source:HGNC Symbol;Acc:HGNC:10671]	5548	0.194434	0.477564	No
2087.98	1749.56		567.826	1296.54						row_118	NGF	nerve growth factor [Source:HGNC Symbol;Acc:HGNC:7808]	5564	0.193057	0.478892	No
1140.67	118.382		569.706	1300.52						row_119	ALDH1A3	aldehyde dehydrogenase 1 family member A3 [Source:HGNC Symbol;Acc:HGNC:409]	5592	0.191107	0.479461	No
1208.29	684.589		570.974	1306.46						row_120	NRP1	neuropilin 1 [Source:HGNC Symbol;Acc:HGNC:8004]	5610	0.189728	0.480628	No
1561.27	490.878		577.365	1335.14						row_121	IL1RL2	interleukin 1 receptor like 2 [Source:HGNC Symbol;Acc:HGNC:5999]	5615	0.189439	0.482587	No
496.497	2445.32		577.754	1338.56						row_122	MMD	monocyte to macrophage differentiation associated [Source:HGNC Symbol;Acc:HGNC:7153]	5751	0.180341	0.476413	No
1675.63	640.717		578.697	1385.11						row_123	GNG11	G protein subunit gamma 11 [Source:HGNC Symbol;Acc:HGNC:4403]	5788	0.177337	0.476271	No
367.254	347.855		586.285	1393.95						row_124	PEG3	paternally expressed 3 [Source:HGNC Symbol;Acc:HGNC:8826]	6005	0.162075	0.464922	No
570.974	302.836		589.728	1404.05						row_125	SPRY2	sprouty RTK signaling antagonist 2 [Source:HGNC Symbol;Acc:HGNC:11270]	6039	0.159749	0.464759	No
1290.64	1029.55		592.123	1419.41						row_126	GPNMB	glycoprotein nmb [Source:HGNC Symbol;Acc:HGNC:4462]	6055	0.158975	0.46569	No
268.999	880.475		592.199	1456.08						row_127	CSF2RA	colony stimulating factor 2 receptor subunit alpha [Source:HGNC Symbol;Acc:HGNC:2435]	6084	0.156339	0.465793	No
1193.01	302.886		594.782	1472.26						row_128	CCSER2	coiled-coil serine rich protein 2 [Source:HGNC Symbol;Acc:HGNC:29197]	6164	0.150943	0.462709	No
374.892	1843.7		595.361	1531.95						row_129	INHBA	inhibin subunit beta A [Source:HGNC Symbol;Acc:HGNC:6066]	6234	0.145028	0.460169	No
1300.52	598.536		595.489	1542.8						row_130	H2BC3	H2B clustered histone 3 [Source:HGNC Symbol;Acc:HGNC:4751]	6244	0.144201	0.461295	No
386.425	552.855		598.536	1555.73						row_131	ANGPTL4	angiopoietin like 4 [Source:HGNC Symbol;Acc:HGNC:16039]	6267	0.142741	0.461609	No
663.892	729.597		598.879	1558.09						row_132	MMP9	matrix metallopeptidase 9 [Source:HGNC Symbol;Acc:HGNC:7176]	6301	0.140621	0.461223	No
553.811	563.917		600.332	1561.27						row_133	HDAC9	histone deacetylase 9 [Source:HGNC Symbol;Acc:HGNC:14065]	6372	0.136173	0.458518	No
2567.42	298.341		606.808	1562.04						row_134	ADGRL4	adhesion G protein-coupled receptor L4 [Source:HGNC Symbol;Acc:HGNC:20822]	6393	0.134793	0.458862	No
482.143	1149.66		610.497	1566.02						row_135	TPH1	tryptophan hydroxylase 1 [Source:HGNC Symbol;Acc:HGNC:12008]	6523	0.126194	0.452425	No
721.372	416.783		613.251	1597.99						row_136	GALNT3	polypeptide N-acetylgalactosaminyltransferase 3 [Source:HGNC Symbol;Acc:HGNC:4125]	6551	0.124107	0.452215	No
265.252	1040.49		614.514	1628.4						row_137	NR1H4	nuclear receptor subfamily 1 group H member 4 [Source:HGNC Symbol;Acc:HGNC:7967]	6633	0.116765	0.448611	No
258.454	301.657		616.576	1665.04						row_138	RBM4	RNA binding motif protein 4 [Source:HGNC Symbol;Acc:HGNC:9901]	6643	0.116441	0.449414	No
873.505	1123.87		618.047	1675.63						row_139	CA2	carbonic anhydrase 2 [Source:HGNC Symbol;Acc:HGNC:1373]	6728	0.108725	0.445532	No
472.956	731.057		621.854	1678.67						row_140	PRDM1	PR/SET domain 1 [Source:HGNC Symbol;Acc:HGNC:9346]	6851	0.0995856	0.439215	No
915.179	706.309		621.89	1696.26						row_141	ZNF277	zinc finger protein 277 [Source:HGNC Symbol;Acc:HGNC:13070]	6929	0.0932965	0.435583	No
1188.84	676.186		626.109	1699.57						row_142	TRIB1	tribbles pseudokinase 1 [Source:HGNC Symbol;Acc:HGNC:16891]	7004	0.0870634	0.432061	No
1338.56	1542.8		626.976	1700.67						row_143	F2RL1	F2R like trypsin receptor 1 [Source:HGNC Symbol;Acc:HGNC:3538]	7057	0.0842118	0.429855	No
661.438	289.069		632.497	1701.7						row_144	ABCB1	ATP binding cassette subfamily B member 1 [Source:HGNC Symbol;Acc:HGNC:40]	7772	0.0325268	0.386481	No
1213	765.091		632.903	1707.87						row_145	JUP	junction plakoglobin [Source:HGNC Symbol;Acc:HGNC:6207]	7783	0.031638	0.386236	No
941.494	460.012		639.05	1730.89						row_146	GYPC	glycophorin C (Gerbich blood group) [Source:HGNC Symbol;Acc:HGNC:4704]	7972	0.0195783	0.374944	No
454.25	1080.88		640.717	1749.56						row_147	PRKG2	protein kinase cGMP-dependent 2 [Source:HGNC Symbol;Acc:HGNC:9416]	8036	0.0150022	0.371258	No
554.45	664.438		642.45	1799.73						row_148	CDADC1	cytidine and dCMP deaminase domain containing 1 [Source:HGNC Symbol;Acc:HGNC:20299]	8039	0.0148777	0.371309	No
522.608	562.778		650.638	1802.74						row_149	TSPAN1	tetraspanin 1 [Source:HGNC Symbol;Acc:HGNC:20657]	8064	0.0128981	0.369988	No
339.135	536.21		653.849	1814.9						row_150	BPGM	bisphosphoglycerate mutase [Source:HGNC Symbol;Acc:HGNC:1093]	8426	-0.0106827	0.347991	No
682.573	1120.25		655.188	1830.75						row_151	TMEM100	transmembrane protein 100 [Source:HGNC Symbol;Acc:HGNC:25607]	8583	-0.0208201	0.338674	No
813.962	1472.26		657.216	1843.7						row_152	PTBP2	polypyrimidine tract binding protein 2 [Source:HGNC Symbol;Acc:HGNC:17662]	8660	-0.0265393	0.334325	No
935.941	1335.14		661.438	1876.92						row_153	ADAM8	ADAM metallopeptidase domain 8 [Source:HGNC Symbol;Acc:HGNC:215]	8794	-0.0370651	0.326607	No
374.617	505.031		663.892	1899.06						row_154	ANKH	ANKH inorganic pyrophosphate transport regulator [Source:HGNC Symbol;Acc:HGNC:15492]	8838	-0.0404414	0.324443	No
562.987	847.259		663.964	1959.34						row_155	ACE	angiotensin I converting enzyme [Source:HGNC Symbol;Acc:HGNC:2707]	8896	-0.0441048	0.321463	No
1261.65	106.016		664.438	1973.55						row_156	CROT	carnitine O-octanoyltransferase [Source:HGNC Symbol;Acc:HGNC:2366]	8909	-0.0447515	0.321248	No
1252.72	595.489		666.474	2051.82						row_157	ZNF639	zinc finger protein 639 [Source:HGNC Symbol;Acc:HGNC:30950]	8925	-0.0459549	0.320864	No
621.854	666.474		666.485	2087.98						row_158	LY96	lymphocyte antigen 96 [Source:HGNC Symbol;Acc:HGNC:17156]	9038	-0.0533613	0.314622	No
891.236	941.575		666.667	2099.27						row_159	PECAM1	platelet and endothelial cell adhesion molecule 1 [Source:HGNC Symbol;Acc:HGNC:8823]	9049	-0.0540987	0.314639	No
700.384	158.35		668.908	2106.94						row_160	SERPINA3	serpin family A member 3 [Source:HGNC Symbol;Acc:HGNC:16]	9050	-0.0541515	0.315269	No
1730.89	606.808		671.139	2156.61						row_161	PCSK1N	proprotein convertase subtilisin/kexin type 1 inhibitor [Source:HGNC Symbol;Acc:HGNC:17301]	9052	-0.0542825	0.31584	No
898.795	639.05		676.186	2169.32						row_162	CBR4	carbonyl reductase 4 [Source:HGNC Symbol;Acc:HGNC:25891]	9307	-0.073446	0.30113	No
594.782	467.888		682.573	2235.56						row_163	DNMBP	dynamin binding protein [Source:HGNC Symbol;Acc:HGNC:30373]	9556	-0.0898979	0.286979	No
992.194	789.519		683.441	2238.06						row_164	CSF2	colony stimulating factor 2 [Source:HGNC Symbol;Acc:HGNC:2434]	10004	-0.12177	0.261005	No
225.143	259.259		684.589	2245.86						row_165	AMMECR1	AMMECR nuclear protein 1 [Source:HGNC Symbol;Acc:HGNC:467]	10131	-0.130935	0.254808	No
1830.75	885.816		692.962	2251.04						row_166	PCP4	Purkinje cell protein 4 [Source:HGNC Symbol;Acc:HGNC:8742]	10260	-0.14178	0.248614	No
1973.55	417.317		693.812	2271.21						row_167	PPP1R15A	protein phosphatase 1 regulatory subunit 15A [Source:HGNC Symbol;Acc:HGNC:14375]	10261	-0.142109	0.250268	No
853.713	1678.67		700.384	2355.32						row_168	SOX9	SRY-box transcription factor 9 [Source:HGNC Symbol;Acc:HGNC:11204]	10428	-0.155325	0.241903	No
1187.54	626.976		705.283	2363.09						row_169	PLEK2	pleckstrin 2 [Source:HGNC Symbol;Acc:HGNC:19238]	10519	-0.161337	0.238266	No
135.229	614.514		706.309	2445.32						row_170	MAP7	microtubule associated protein 7 [Source:HGNC Symbol;Acc:HGNC:6869]	10586	-0.166607	0.236161	No
1802.74	1190.72		716.486	2567.42						row_171	ALDH1A2	aldehyde dehydrogenase 1 family member A2 [Source:HGNC Symbol;Acc:HGNC:15472]	11074	-0.203707	0.208689	No
2363.09	468.833		719.801	2620.2						row_172	TMEM158	transmembrane protein 158 (gene/pseudogene) [Source:HGNC Symbol;Acc:HGNC:30293]	11183	-0.213132	0.204551	No
536.913	592.123		721.372	2634.4						row_173	SATB1	SATB homeobox 1 [Source:HGNC Symbol;Acc:HGNC:10541]	11491	-0.236781	0.188495	No
543.274			725.159	2904.36						row_174	WDR33	WD repeat domain 33 [Source:HGNC Symbol;Acc:HGNC:25651]	11520	-0.238865	0.189559	No
1168.22			727.014	2939.9						row_175	ATG10	autophagy related 10 [Source:HGNC Symbol;Acc:HGNC:20315]	11571	-0.242831	0.189321	No
206.511			728.433	3141.96						row_176	PLVAP	plasmalemma vesicle associated protein [Source:HGNC Symbol;Acc:HGNC:13635]	11600	-0.244061	0.190446	No
728.433			729.597	3226.42						row_177	PIGR	polymeric immunoglobulin receptor [Source:HGNC Symbol;Acc:HGNC:8968]	11718	-0.252827	0.186219	No
356.026			731.057	3287.51						row_178	ID2	inhibitor of DNA binding 2 [Source:HGNC Symbol;Acc:HGNC:5361]	11904	-0.267957	0.178001	No
2355.32			732.97	3337.2						row_179	BMP2	bone morphogenetic protein 2 [Source:HGNC Symbol;Acc:HGNC:1069]	12022	-0.277451	0.17406	No
772.337				4085.63						row_180	AKT2	AKT serine/threonine kinase 2 [Source:HGNC Symbol;Acc:HGNC:392]	12263	-0.297582	0.162817	No
2245.86										row_181	MAP3K1	mitogen-activated protein kinase kinase kinase 1 [Source:HGNC Symbol;Acc:HGNC:6848]	12336	-0.302468	0.161925	No
1665.04										row_182	ETV4	ETS variant transcription factor 4 [Source:HGNC Symbol;Acc:HGNC:3493]	12550	-0.320129	0.152598	No
403.406										row_183	CIDEA	cell death inducing DFFA like effector a [Source:HGNC Symbol;Acc:HGNC:1976]	12641	-0.326737	0.150886	No
355.218										row_184	PTCD2	pentatricopeptide repeat domain 2 [Source:HGNC Symbol;Acc:HGNC:25734]	12773	-0.337614	0.146788	No
806.589										row_185	KIF5C	kinesin family member 5C [Source:HGNC Symbol;Acc:HGNC:6325]	13177	-0.373243	0.126437	No
2156.61										row_186	SNAP91	synaptosome associated protein 91 [Source:HGNC Symbol;Acc:HGNC:14986]	13631	-0.42266	0.103597	No
										row_187	SCN1B	sodium voltage-gated channel beta subunit 1 [Source:HGNC Symbol;Acc:HGNC:10586]	13859	-0.447189	0.094891	No
										row_188	MAP4K1	mitogen-activated protein kinase kinase kinase kinase 1 [Source:HGNC Symbol;Acc:HGNC:6863]	13979	-0.459229	0.0929435	No
										row_189	TSPAN13	tetraspanin 13 [Source:HGNC Symbol;Acc:HGNC:21643]	14009	-0.4639	0.0965655	No
										row_190	PRELID3B	PRELI domain containing 3B [Source:HGNC Symbol;Acc:HGNC:15892]	14193	-0.483569	0.0909795	No
										row_191	TNNT2	troponin T2, cardiac type [Source:HGNC Symbol;Acc:HGNC:11949]	14255	-0.49063	0.0929516	No
										row_192	IGF2	insulin like growth factor 2 [Source:HGNC Symbol;Acc:HGNC:5466]	14535	-0.525751	0.0819738	No
										row_193	HOXD11	homeobox D11 [Source:HGNC Symbol;Acc:HGNC:5134]	14572	-0.53084	0.0859459	No
										row_194	CBX8	chromobox 8 [Source:HGNC Symbol;Acc:HGNC:15962]	14620	-0.535366	0.0892965	No
										row_195	MYCN	MYCN proto-oncogene, bHLH transcription factor [Source:HGNC Symbol;Acc:HGNC:7559]	15419	-0.678293	0.0482906	No
										row_196	YRDC	yrdC N6-threonylcarbamoyltransferase domain containing [Source:HGNC Symbol;Acc:HGNC:28905]	15715	-0.746139	0.0388973	No
										row_197	GADD45G	growth arrest and DNA damage inducible gamma [Source:HGNC Symbol;Acc:HGNC:4097]	16116	-0.869986	0.0245112	No

## Sheet: Supplementary Figure 2
Supplementary Figure 2C			Supplementary Figure 2D			Supplementary Figure 2G			Supplementary Figure 2H										Supplementary Figure 2I								Supplementary Figure 2J										Supplementary Figure 2L					Supplementary Figure 2M					Supplementary Figure 2O
mMC	mMPI		mMC	mMPI		A375R Ctrl	A375R PLK1-OE		Time (min)	mMPI				mMC						ev			plk1					ev			plk1							Ctrl	H2O2 100uM	H2O2 250uM			Ctrl	H2O2 100uM	H2O2 250uM		PMA (nM)	0.1	12.5
29	76		34.22	25.57		3	6		1.4	9	10.4	9.9	8.8	8.9	8.7	8.5	6.8		1.4	28.8	2.4	6	31.8	2.4	12		1.4	24.7	16.1	24	37.6	32.7	30.5				mMPI	1.067	1.20223	1.13772		mMPI	1	1.75872	1.13116		mMC	1.04509	0.484206
35	49		17.92	27.63		4	8		7.9	8.3	9.6	9.2	8.3	8.4	8.1	8.2	6.6		7.9	28.6	2.3	6	31.4	2.1	12		7.9	25.6	16.6	24.6	38.1	33.9	31.2					1.21464	1.12469	1.11662			1	0.355488	0.28503			1.00055	0.583641
37	91		31.5	18.59		4	6		14.5	8.1	9.4	9	8.1	8.3	8	8.2	6.5		14.5	28.7	2.3	6	31.7	2.1	12		14.5	26.2	16.8	24.7	38.4	34.5	32					0.718362	0.801489	0.699752			1	0.775503	0.490949			1.0455	0.586794
6	43		34.34	47.07					21.1	3.3	3.6	3.3	7.4	4	3.2	2.8	2.2		21.1	36.8	2.9	6	38.6	2.8	12		21.1	47.7	34.1	43.7	49.2	45	48.7				mMC	1.0412	1.12947	1.32866		mMC	1	1.12248	1.31685			1.00094	0.530144
7	49		26.83	44.84					27.6	3.5	3.6	3.5	6.7	4.1	3.4	2.7	2.1		27.6	36	2.9	6	37.7	2.5	12		27.6	48.1	34.1	42.9	48.2	45.3	48.6					1.08986	1.15437	1.37166			1	1.28153	1.95015			0.907917	0.646051
6	57		46.95	17.38					34.1	3.5	3.7	3.6	6.1	4.2	3.4	2.7	2.1		34.1	36	2.7	6	37.1	2.4	12		34.1	48.7	34.5	42	47.8	45.5	48.7					1.23133	1.47465	1.47239			1	1.05708	1.38227			1.02398	0.434067
			29.58	33.94					40.7	19.2	25.4	23.2	22.9	11.5	16.8	19.6	14.2		40.7	11.5	1.8	6	11.3	1.1	12		40.7	10.9	5.9	11.9	13.1	9.3	14.2					0.941603	1.01517	1.25057			1	2.1868	2.30746			1.05729	0.366298
			22.29	25.49					47.2	18.4	24.9	22.1	21.2	10.4	15.7	19.8	14.2		47.2	6.3	1.2	6	6.1	0.9	12		47.2	5	4.1	6.7	7	4.8	7.5															0.928413	0.375401
			51.01	38.5					53.7	17.5	23.7	20.9	20.3	10	15.2	18.8	14.6		53.7	5.2	1	6	5.2	0.8	12		53.7	4	3.2	5.3	5.8	3.9	6															0.990317	0.383731
			17.93	27.89					60.3	2.3	2.6	2.4	2.6	2.6	1.9	1.5	1.1		60.3	4.8	0.9	6	4.8	0.7	12		60.3	3.6	2.7	4.6	5.3	3.5	5.2															0.961745	0.365428
			31.59	45.04					66.9	2.3	2.8	2.4	2.6	2.6	2.1	1.6	1.3		66.8	4.4	0.8	6	4.4	0.7	12		66.8	3.4	2.4	4.3	4.9	3.1	4.7															0.985552	0.374963
			37.71	24.85					73.4	2.3	2.8	2.4	2.4	2.5	2.1	1.7	1.3																															0.962076	0.393278
			21.19	30.9																																												1.02535	0.506962
			20.85	36.38																ev			plk1					ev			plk1																	1.06528	0.465871
			24.93	24.28						mMC				mMPI					Basal Glycolysis (glycoPER)	28.7	2.3	6	31.7	2.1	12		Basal Glycolysis (glycoPER)	24.7	26.2	16.8	38.4	32	34.5																0.538792
			22.06	40.97					Basal	5.4	6.8	6	5.8	5.6	6.6	6.8	5.9		Basal Proton Efflux Rate (PER)	29.9	2.3	6	32.6	2.1	12		Basal Proton Efflux Rate (PER)	27.2	29.2	19.8	39.9	34.3	36.1														mMPI	0.997757	0.956258
			24.89	29.25					Maximal Respiration	13.5	18.3	14.9	9	20.4	20.8	22.8	16.9		Compensatory Glycolysis (glycoPER)	36.8	2.9	6	38.6	2.8	12		Compensatory Glycolysis (glycoPER)	43.7	48.7	34.5	49.2	48.7	45.5															1.01516	0.899454
			39.9	33.41					Spare Respiratory Capacity	8.1	11.6	8.9	3.1	14.8	14.2	16	11																															0.999252	0.915684
			38.49	38.06					ATP Production	4.5	5.5	4.8	4.3	2	5.7	5.8	4.9																															0.987831	0.894922
			37.96	41.98					Proton Leak	0.9	1.2	1.3	1.5	3.7	0.9	1	1			ev			plk1					ev				plk1																0.894163	0.984328
			37.28	46.39															1.4	3.7	3.7	3	2.4	3.1	2.4		1.4	4.5	6.8	7.2	5.9	3.8	5	4.5	3.4													1.05585	0.615189
			29.01	28.66															7.9	3.5	3.4	2.9	2.1	2.8	2.2		7.9	4.3	6.4	6.9	5.6	3.7	4.8	4.3	3.2													0.913722	0.623194
			81.76	31.86															14.5	3.4	3.3	2.7	2.2	2.7	2.2		14.4	4.4	6.3	6.8	5.5	3.6	4.7	4.2	3.2													1.13627	0.573525
			50.16	45.42															21	1.7	1.4	1.5	1.1	1.4	1.2		21	1.8	2.6	3	2	2.1	2	1.8	1.7														0.582645
			42.1	33.88															27.6	1.6	1.4	1.4	1.1	1.4	1.2		27.6	1.8	2.7	2.6	1.9	2.2	2.1	1.7	1.7														0.709401
			46.45	65.57															34.1	1.6	1.4	1.3	1.1	1.3	1.2		34.1	1.8	3	2.7	2	2.2	2.4	1.8	1.9
			33.25	67.8															40.7	6.1	7.7	4.9	3.7	6.1	4.1		40.7	9.6	10	12.1	11.6	6.4	8.5	11	5.7
			28.82	57.64															47.2	6.2	7.3	4.6	3.8	6.2	4.1		47.2	10	9.2	12.3	10.8	6.3	7.8	10.6	5.7
			32.28	51.68															53.7	6.1	7.2	4.4	3.7	5.9	4		53.7	10.1	8.9	12.4	10.9	6.3	7.6	10.3	5.5
			26.74	43.67															60.3	1	0.9	0.9	0.6	0.8	0.9		60.3	0.9	1.5	1.7	1.3	1.4	0.9	0.9	1
			35.22	32.21															66.9	0.9	0.8	0.8	0.6	0.8	0.9		66.8	1	1.5	1.7	1.3	1.3	1	1	1
			31.62	25.51															73.4	1	0.8	0.8	0.6	0.7	0.8		73.4	0.9	1.5	1.6	1.2	1.2	1.1	1	0.9
			25.09	67.15
			32.25	72.88
			40.72	51.18																ev			plk1					ev				plk1
			23.61	37.94															Basal	2.5	1.9	2.5	1.6	1.4	2		Basal	3.5	4.9	5.2	4.3	2.4	3.7	3.3	2.2
			28.62	43.89															Proton Leak	0.7	0.5	0.7	0.5	0.4	0.6		Spare Respiratory Capacity	5.7	3.7	5.6	6	2.8	3.8	6.8	2.6
			30.08	43.65															Maximal Respiration	5.3	4.1	7	3.2	3.4	5.5		Maximal Respiration	9.2	8.5	10.8	10.3	5.2	7.5	10.1	4.8
			20.59	52.29															Spare Respiratory Capacity	2.8	2.2	4.5	1.7	1.9	3.5		ATP Production	2.6	3.7	4.2	3.7	1.4	2.7	2.4	1.5
			28.93	53.75															ATP Production	1.8	1.4	1.9	1	1	1.4		Proton Leak	0.9	1.1	1	0.6	0.9	1	0.8	0.7
			22.5	35.25
			34.18	48.74
			31.52	62.37
			33.51	57
			26.17	23.57
			57.41	24.88
			23.35	36.7
			20.55	46.9
			45.15	35.15
			34.43	23.4
			34.49	32.6
			56.5	44.64
			39.87	18.92
			46.34	37.22
			29.69	33.72
			29.56	84.84
			24.16	42.23
			22.57	35.99
			41.88	47.26
			18.78	49.52
			20.93	60.8
			30.18	46.26
			24.07	55.91
			75.3	63.22
			24.29	95.88
			26.26	62.78
			34.88	32.78
			29.16	50.58
			33.34	32.17
			33.52	36.38
			23.88	60.15
			35.61	83.99
			21.37	88.98
			40.92	79.99
			39.78	71.53
			38.49	46.72
			44.44	60.05
				54.53
				49.69
				46.84
				27.03
				63.09
				47.21
				55.38
				58.44
				38.75
				77.08
				20.54
				21.84
				21.11
				26.58
				42.46
				33.81
				41.59
				29.55
				21.02
				30.68
				34
				47.96
				35.56
				27.68
				60.81
				73.97
				33.23
				50.89
				43.69
				33.38
				53.32
				35.72
				39.96
				44.15
				47.69
				83.43
				36.05
				67.81
				43.97
				61.31
				44.46
				42.3
				54.02
[truncated: 11 more columns]

## Sheet: Supplementary Figure 3
Supplementary Figure 3B												Supplementary Figure 3C					Supplementary Figure 3D					Supplementary Figure 3E									Supplementary Figure 3F					Supplementary Figure 3G					Supplementary Figure 3H						Supplementary Figure 3I
	0.01	1	2	4	6	8	10	12	16	20		a375 ctrl	a375 ctrl v2.5	a375 oe	a375 plk1 oe v2.5		a375r CTRL	a375r ctrl v2.5	a375r OE	a375r plk1 oe v2.5		Vemurafenib(uM)	0	1.5625	3.125	6.25	12.5	25	50		a375 ctrl ctrl	a375 ctrl v2.5	a375 plk1 oe ctrl	a375 plk1 oe v2.5		a375r ctrl ctrl	a375r ctrl v2.5	a375r plk1 oe ctrl	a375r plk1 oe v2.5			Basal Glycolysis (glycoPER)	Basal Proton Efflux Rate (PER)	Compensatory Glycolysis (glycoPER)	% PER from Glycolysis (Basal)			Basal	Maximal Respiration
Ctrl	1.10516	0.6661	0.604444	0.466057	0.43255	0.403085	0.378236	0.36086	0.324421	0.28663		1	1.14182	0.92589	1.04215		1	0.959551	0.740639	0.646779		Vemurafenib	0.96	0.56	0.45	0.39	0.22	0.04	0		1	1.03519	1.01306	0.835988		1	0.883078	0.704724	0.499617		mMC CTRL	16	20.8	58.8	77		mMC CTRL	7.4	18.2
	0.963779	0.656721	0.550076	0.457089	0.433546	0.37934	0.357634	0.328343	0.330558	0.276338		1	0.985767	0.818468	0.83172		1	0.91287	0.816656	0.778775			0.97	0.62	0.57	0.44	0.23	0.04	0		1	1.19164	0.832777	0.907505		1	0.862212	0.939254	0.943738			15.9	18.6	39.3	85			10.9	15
	0.936796	0.732288	0.471687	0.4512	0.42309	0.365438	0.334683	0.338987	0.39321	0.320664		1	1.0279	1.01194	1.03333		1	0.981132	0.829537	0.924305			1.01	0.65	0.49	0.39	0.22	0.04	0		1	1.04372	0.967068	0.983182		1	1.00919	0.718865	0.725639			19.4	23.4	51.7	82.9			6.3	8.9
	0.971193	0.689771	0.524713	0.453506	0.382677	0.344457	0.31164	0.288956	0.283425	0.265082		1	1.12028	0.736599	1.04123		1	1.02542	0.748296	0.898593			1.04	0.61	0.5	0.38	0.21	0.04	0		1	1.2711	0.732907	0.684992		1	1.11973	0.606759	0.656966			23.7	26.1	31.6	90.7			9.2	14.6
	0.99724	0.651319	0.517979	0.479754	0.405191	0.378236	0.372779	0.344212	0.417054	0.320098		1	1.03704	0.906749	1.33195		1	1.03694	0.793234	0.94176			1	0.62	0.53	0.39	0.24	0.05	0		1	1.20648	0.822553	1.07608		1	1.09899	0.702664	0.820192		mMC CTRL Vemurafnib	9.8	13.4	37.3	73.4		mMC CTRL Vemurafnib	4.2	6.7
	1.02583	0.650341	0.513355	0.470552	0.449614	0.384781	0.359565	0.348659	0.32362	0.302142													1.02	0.6	0.46	0.36	0.24	0.04	0													15.7	17.7	30.6	87.9			4.4	15.8
	1.03755	0.779756	0.724696	0.644981	0.597268	0.561744	0.552322	0.515566	0.483158	0.442823												Vemurafenib+NAC	1.01	0.89	0.87	0.78	0.58	0.37	0													16.9	20.4	45	82.7			7.7	10.4
	1.00394	0.829938	0.690869	0.591259	0.550099	0.539732	0.535808	0.52196	0.44954	0.401602													1.03	0.92	0.9	0.82	0.63	0.37	0													11.5	13.9	19.5	83.1			5	8.3
	0.974606	0.756147	0.651509	0.594587	0.567577	0.488048	0.509078	0.499069	0.425846	0.413932													1.02	0.93	0.86	0.83	0.61	0.3	0												mMC PLK1-OE	31	34	65.5	91.3			6	7.5
	0.974398	0.728584	0.658903	0.605636	0.569258	0.531144	0.516688	0.505413	0.427838	0.412892													0.99	0.88	0.84	0.73	0.58	0.3	0													21.1	23.9	43.2	88.2		mMC PLK1-OE	4.9	8.8
	0.986037	0.741071	0.669307	0.598165	0.596373	0.525382	0.531338	0.531144	0.425083	0.392998													0.99	0.87	0.88	0.77	0.61	0.34	0													28.7	31.2	49.6	91.8			6.8	7.2
	1.02347	0.837917	0.675935	0.584022	0.561744	0.516688	0.486295	0.502864	0.427991	0.433243													0.97	0.81	0.81	0.69	0.57	0.35	0													23.9	27.2	48.4	87.9			6.8	6
	0.972226	0.810646	0.727222	0.625152	0.568079	0.515194	0.439296	0.403478	0.31136	0.293256																																26.5	28.5	31.4	92.8			5.1	5.2
	0.994216	0.813886	0.828759	0.612976	0.538737	0.51904	0.421791	0.427589	0.403478	0.412589																																26.9	29	36.1	92.9			4.8	9.5
	0.942229	0.852143	0.742657	0.559088	0.38645	0.439689	0.418713	0.432254	0.388306	0.351881																															mMC PLK1-OE Vemurafnib	32.3	35.8	67.5	90			7.1	10.2
	0.969776	0.744024	0.666691	0.494112	0.534372	0.438511	0.392216	0.388306	0.398205	0.290246																																19.4	22	39.1	88.2		mMC PLK1-OE Vemurafnib	4.3	6
	1.04438	0.725462	0.661644	0.585873	0.570863	0.514493	0.502013	0.47911	0.470109	0.378581																																29.3	31.4	47.1	92.7			7.2	6.2
	1.07717	0.670653	0.617501	0.595175	0.51826	0.508238	0.461891	0.452289	0.388795	0.374968																																19.7	22.6	42.7	87.2			6.3	5.3
	0.917703	0.69374	0.618044	0.535731	0.555248	0.489896	0.470351	0.417127	0.374517	0.366428																																18.7	20.8	27.1	90.2			4.8	4.5
	1.13861	0.803756	0.593575	0.556283	0.691728	0.46382	0.397024	0.434472	0.38243	0.400698																																17.1	19	27	90.1			4.4	8
	0.887691	0.740871	0.734329	0.65019	0.601591	0.520274	0.492606	0.503007	0.380617	0.378129																																						5.4	5.5
	0.96564	0.78174	0.673481	0.720464	0.575322	0.574534	0.53293	0.51625	0.434001
	1.09611
	0.994255
PLK1-OE	0.990873	0.711542	0.660459	0.610156	0.532291	0.478236	0.461633	0.446414	0.370406	0.367736
	1.01643	0.6606	0.606611	0.562943	0.5051	0.466021	0.435567	0.436568	0.375545	0.357929
	1.10911	0.842197	0.835782	0.602817	0.590319	0.586449	0.476706	0.44435	0.418419	0.407911
	0.963069	0.793628	0.786021	0.563452	0.537149	0.459823	0.424134	0.394399	0.360643	0.273157
	0.952332	0.798808	0.715268	0.548073	0.559156	0.465101	0.434404	0.458024	0.361423	0.361423
	0.968194	0.83799	0.7603	0.614345	0.583714	0.447278	0.434073	0.37148	0.376227	0.363775
	0.909908	0.923688	0.827948	0.626309	0.593978	0.491023	0.571194	0.485572	0.462989	0.420156
	1.04278	0.813759	0.809832	0.595112	0.538426	0.48503	0.503612	0.575534	0.412495	0.422209
	1.04731	0.814118	0.771579	0.605442	0.552552	0.553592	0.517119	0.474853	0.395433	0.357191
	1.04217	0.758945	0.734939	0.638086	0.565397	0.468536	0.51385	0.491571	0.353201	0.335314
	0.989611	0.809476	0.722927	0.638583	0.608001	0.53581	0.446225	0.491754	0.42746	0.39364
	0.952399	0.843714	0.758945	0.601283	0.567536	0.48269	0.547386	0.456145	0.418425	0.383607
	0.990044	0.762858	0.622073	0.550741	0.506096	0.44372	0.460722	0.416743	0.406004	0.356592
	1.02578	0.767485	0.684773	0.585268	0.532147	0.466281	0.449439	0.413654	0.38454	0.336647
	0.972745	0.792429	0.710393	0.63087	0.51804	0.47481	0.434849	0.42722	0.392789	0.336244
	0.996631	0.769813	0.748079	0.687283	0.542142	0.512864	0.440963	0.422975	0.376844	0.355758
	0.991522	0.779521	0.725541	0.651953	0.577156	0.489969	0.48487	0.473951	0.390124	0.371104
	1.0391	0.894074	1.01256	0.672391	0.576331	0.500488	0.521207	0.448291	0.37771	0.354787
		0.840328	0.745205	0.651974	0.61054	0.577124	0.511652	0.429516	0.405505	0.38541
		0.761758	0.754635	0.687409	0.656581	0.66039	0.495972	0.45109	0.384767	0.398551
		0.779463	0.751679	0.656853	0.633462	0.662572	0.728598	0.683232	0.597572	0.518611
		0.902259	0.72139	0.882894	0.617867	0.634793	0.48517	0.405287	0.381988	0.367347
		0.772228	0.973103	0.628682	0.574088	0.530952	0.553805	0.513088	0.366715	0.407032
		0.859303	0.748732	0.653869	0.642815	0.621548	0.505925	0.568543	0.500701	0.412721
[truncated: 29 more columns]

## Sheet: Supplementary Figure 4
Supplementary Figure 4A			Supplementary Figure 4B			Supplementary Figure 4D			Supplementary Figure 4E				Supplementary Figure 4F				Supplementary Figure 4G						Supplementary Figure 4H			Supplementary Figure 4I					Supplementary Figure 4J							Supplementary Figure 4M					Supplementary Figure 4N
shCtrl	0.933472		shctrl ctrl	1.24952		mMC	mMC shBach1			CTRL	Vemurafenib			CTRL	Vemurafenib			Basal Glycolysis	Basal Proton Efflux Rate	Compensatory Glycolysis	% PER from Glycolysis (Basal)		shctrl ctrl	0.968884		ctrl	ctrl v5	shBACH1	shBACH1 v5		ctrl ctrl	ctrl v1.25	ctrl v2.5	shBACH1 ctrl	shBACH1 v1.25	shBACH1 v2.5		migration					migration
	0.789655			1.01676		11.26	9.06		A375R Ctrl	27.0286	31.5593		shCtrl	29.74	31.04		mMPI shCtrl ctrl	65.8	67.7	83.4	97.2			1.03211		0.983952	0.31339	0.486215	0.001152		1.08518	0.659284	0.504259	1.11499	0.892675	0.545145		ctrl ctrl	ctrl v2.5	shbach1 ctrl	shbach1 v2.5		EV	shBach1 #1	shBach1 #2
	1.11958			0.893022		11.07	10.34			27.9092	26.4708			28.19	31.3			30.8	34.2	58	90			0.900887		0.842811	0.278825	0.232738	0.220064		0.67632	0.804089	0.470187	0.978705	0.449744	0.221465		1.05055	1.00579	0.566087	0.56872		0.849575	0.332889	0.374257
	1.12702			0.881408		11.93	10.84			25.778	30.8309			31.15	27.61			32.7	35.1	50.9	90.8			1.00481		1.03004	0.440128	0.301868	0.254629		1.13629	0.787053	0.589438	0.569847	0.432709	0.32368		0.897841	0.955766	0.629279	0.4792		1.02449	0.422566	0.425343
	0.981689			1.53927		10.64	10.19			27.3069	32.1096		shBACH1	20.39	22.09			25.1	27.4	38.6	93.3			1.10471		1.12221	0.543824	0.267303	0.277673		1.25554	0.463373	0.333901	0.723169	0.603066	0.459966		1.31122	1.14271	0.542391	0.566087		0.960908	0.271531	0.480038
	1.07298			1.49059			8.88			28.4642	27.0266			16.68	19.1			33.2	36.6	48.3	91.9		shctrl v1	0.904465		1.01852	0.866431	0.232738	0.127891		1.17036	0.83816	0.146508	0.740204	0.517888	0.528109		1.17957	0.860979	0.755661	0.547657		1.08307	0.290688	0.478372
	0.968759			0.656166			9.14			26.0371	31.5723			18.96	23.33		mMPI shBach1 ctrl	28.5	33.2	73.5	85.5			0.941972		1.03004	0.693605	0.31339	0.001152		1.06814	0.701874	0.350937	0.620954	0.654174	0.834753		0.502896	0.805687	0.579252	0.508162		1.21356	0.29513	0.533622
	1.05364			0.66422			9.31			30.904								16.4	18.2	35.8	89.9			0.961048		0.97243	0.58991	0.45165	0.320303			0.616695	0.930153	0.689097	0.262351	0.732538		1.07425	0.953133	0.56391	0.714286		1.02171	0.276528	0.489477
shBach1	0.32551		shctrl v1	0.986485			8.83			24.478								32.6	37.8	78.8	86.4			0.931775			0.347955	0.49428	0.389433			0.71891	0.879046		0.143101	0.44293		0.918905	0.889942	0.800752	0.609023		1.01283	0.317064	0.390638
	0.358247			0.974441						28.6106								22.7	26.3	51.6	86.1			1.04188				0.655584	0.112913									1.09268	0.924171	0.766917	0.729323		0.957854	0.287634	0.41868
	0.326653			0.716049						27.1723								16.9	21.5	62.8	78.1			1.07419				0.275368	0.055304									1.11374	0.924171	0.81203	0.755639		0.856794	0.302071	0.386473
	0.334266			0.680882					A375R shBach1	24.4516	24.8098							30	33.8	61.6	88.9		shbach1 ctrl	0.610871				0.42515	0.032261									0.858347	0.689837	0.578947	0.620301		1.01921
	0.379726			3.45202						25.9338	26.5461							25.3	33	76.1	76.8			0.800478				0.528845	0.078347									1.1391	1.19173	1.0188	0.842105
	0.401428			3.49533						23.7682	26.3619							31.1	37.2	79.4	83.8			0.800036				0.49428	0.251173									1.13534	1.03759	0.819549	0.977444
	0.49316			1.75924						24.8779	25.0841							24.4	30.1	64.1	81.3			0.562201				0.667106										0.984962	1.24436	0.654135	1.20301		invasion
	0.431488			1.56982						26.5567	26.2589							28.1	30.2	39.4	92.8			0.622627														1.10902	1.27068	0.887218	1.22932		EV	shBach1 #1	shBach1 #2
			shbach1 ctrl	1.93824						24.2248	26.5394							32.5	35.9	41.3	90.3			0.595535														0.951128	1.10526	1.1203	0.87594		1.17194	0.453248	0.271805
				1.94796						19.88	22.21							25.9	28.3	38.3	91.7			0.610201														1.12406	1.03384	0.758294	0.868878		1.09574	0.300912	0.282714
				1.63913						20.85	21.95							25.5	28.8	35.2	88.5			0.567254														0.736842	1.15038	0.918905	0.652975		1.03265	0.339907	0.335404
				1.56843						28.1785								28.6	31.2	39	91.7			0.537635														1.06015	1.00752	0.566087	0.787256		1.0258	0.401881	0.483492
				1.47043						23.2716								23.8	26.4	35.6	89.9			0.739666														1.07895	1.03384	1.03739	0.679305		0.929056	0.355783	0.435212
				1.57291						23.7256							mMPI shCtrl V2.5uM	47.9	49.7	62.6	96.3			0.721527														0.680451	0.906015	0.708268	0.62138		0.967378	0.360379	0.417804
				0.719447						25.979								23.2	26.2	41.3	88.8			0.807042																			0.959231	0.341856	0.315906
				0.754732						27.0652								17.8	20.1	26.3	88.6			0.550262																			1.05268	0.505125	0.402716
				3.3852						24.9348								13.6	15.5	21.7	87.6			0.597392														invasion					1.07775	0.531029	0.292927
				3.55318						23.1172								19.3	22.2	27	87.2			0.609475														ctrl ctrl	ctrl v2.5	shbach1 ctrl	shbach1 v2.5		0.797773	0.392411	0.444961
				2.59395						18.8077							mMPI shBach1 V2.5uM	25.3	29.1	60.6	87.1			0.776316														0.993432	0.845649	0.415982	0.473454		1.06057	0.332781	0.49533
				2.43888														15.6	17.6	32	88.8			0.867754														0.971538	1.19595	0.484401	0.506294		0.829433	0.309407	0.410144
				3.10385														21.1	23.9	43.2	88.2			0.862808														1.09469	1.14669	0.582923	0.347564
				3.34487														25.6	30.1	63.5	85.3		shbach1 v1	0.54901														1.16037	1.24795	0.59387	0.533662
				1.6292														14.7	17.3	32.9	85			0.619519														0.925014	0.922277	0.714286	0.402299
				1.48463														19	21.4	26.6	88.6			0.46935														0.7526	1.83634	0.377762	0.491803
				2.4826														21.9	26.7	49.4	82.2			0.490918														0.960591	1.06732	0.470421	0.538133
				2.31224														21.8	24.4	41.1	89.1			0.630203														1.12206	1.22058	0.38489	0.612972
				1.67053														18.6	24.6	53	75.3			0.467841														0.91133	1.11658	0.456165	0.595153
				1.67616														20.1	24.6	52.9	81.6			0.504553														1.10837	0.966065	0.416964	0.531005
				1.99568														16.4	21.1	41.9	77.9			0.602921														0.858874	1.16536	0.709195	1.04419
				1.97075														20.2	22	26.9	91.9			0.56258														0.972915	1.29009	0.926586	0.776907
				0.824831														21.8	25	26.1	87.1			0.63795														1.02637	1.07983	1.02994	0.869565
				0.831285														21.3	23.3	30.9	91.5			0.653927														0.858874	1.0335	0.980043	0.730577
			shbach1 v1	0.752861														17	19.8	23.1	85.8			0.714345														0.912331	0.923022	0.709195	0.980043
				0.898991														16.8	18.9	24.6	88.8			0.908212														1.18318	1.33286	0.818281	0.665025
				0.548909																				1.2194														1.16892	0.962224	0.727969	1.09469
				0.382851																				0.877859														1.00855	0.88382	0.974275	0.826492
				2.10153																				0.929733														1.0335	0.962224	1.04269	0.634921
				2.06523																				1.02316														0.976479	1.10834	0.686918	0.916804
				1.01445														Basal	Maximal Respiration	Spare Respiratory Capacity				0.979381
				0.944405													mMPI shCtrl ctrl	3.8	6.4	2.6
				2.83919														6	11	5
				2.75982														4.1	6.7	2.7
				2.20607														4.4	10.5	6.1
				1.97496														4.3	5.3	1
				2.23017														7.7	17.8	10.1
				3.93172														6.9	7.9	1
				2.0284													mMPI shBach1 ctrl	7.4	17.6	10.3
				1.66229														6.9	12.9	6
				3.323														3.4	8.4	5
				3.3453														14.7	32	17.3
				2.38148														9.1	17.7	8.6
				2.17453														7.6	18.8	11.2
				3.72734														6.2	9.7	3.5
				3.33579														5.2	9.7	4.5
				1.55913														8.7	18.5	9.8
				1.50311														5	10.3	5.3
																		8.6	10.6	2
																		7.9	15.7	7.7
																		7.2	7.7	0.5
																		12.5	39.6	27.1
																		12.4	15.2	2.9
																		7.2	18.6	11.4
																		11.4	24	12.6
																		8.3	16	7.7
																		7.3	17.2	10
																	mMPI shCtrl V2.5uM	2.8	5.1	2.3
																		5.9	8.2	2.3
																		2.9	3.8	0.9
																		2.8	3.9	1.1
																		4.1	4.7	0.5
																		6.5	13.4	6.9
																		5.8	5.7	0
																	mMPI shBach1 V2.5uM	7.2	10.1	2.8
																		5.6	10.7	5
																		2.6	6.1	3.4
																		11.5	25.8	14.3
																		7.4	15.7	8.3
																		6.7	16.2	9.5
																		9.2	7.9	0
																		3.9	7.7	3.9
																		7.1	11.6	4.4
																		3.9	9	5.1
																		7.4	8.4	1
																		6.5	11.4	5
																		6.2	6.1	0
																		9.9	26.7	16.8
																		8.5	19	10.4
																		5.1	13	7.9
																		8.2	20.2	11.9
																		6.6	10.7	4.1
																		6	11.2	5.2

[truncated: 3 more sheets: Supplementary Figure 5, Supplementary Figure 6, Supplementary tables]
